# Supplementary material for: Semen quality and seminal plasma metabolites in male rabbits (Oryctolagus cuniculus) under heat stress
Source: PeerJ. 2023 Apr 7;11:e15112. doi: 10.7717/peerj.15112 (PMC10103697; doi:10.7717/peerj.15112)
Supplement: Supplemental Information 2 [file peerj-11-15112-s002.zip]

Archive with 643 entries (620 files):
- peerj-75361-Raw_data_result/
- peerj-75361-Raw_data_result/Raw data/
- peerj-75361-Raw_data_result/Raw data/Result-X101SC21103966-Z01-J001-B1-42/
- peerj-75361-Raw_data_result/Raw data/Result-X101SC21103966-Z01-J001-B1-42/1.MetQuant-QC/
- peerj-75361-Raw_data_result/Raw data/Result-X101SC21103966-Z01-J001-B1-42/1.MetQuant-QC/Correlation/
- peerj-75361-Raw_data_result/Raw data/Result-X101SC21103966-Z01-J001-B1-42/1.MetQuant-QC/Correlation/cor_pearson_neg.pdf
- peerj-75361-Raw_data_result/Raw data/Result-X101SC21103966-Z01-J001-B1-42/1.MetQuant-QC/Correlation/cor_pearson_neg.png
- peerj-75361-Raw_data_result/Raw data/Result-X101SC21103966-Z01-J001-B1-42/1.MetQuant-QC/Correlation/cor_pearson_neg.xls
- peerj-75361-Raw_data_result/Raw data/Result-X101SC21103966-Z01-J001-B1-42/1.MetQuant-QC/Correlation/cor_pearson_pos.pdf
- peerj-75361-Raw_data_result/Raw data/Result-X101SC21103966-Z01-J001-B1-42/1.MetQuant-QC/Correlation/cor_pearson_pos.png
- peerj-75361-Raw_data_result/Raw data/Result-X101SC21103966-Z01-J001-B1-42/1.MetQuant-QC/Correlation/cor_pearson_pos.xls
- peerj-75361-Raw_data_result/Raw data/Result-X101SC21103966-Z01-J001-B1-42/1.MetQuant-QC/Samples_QC_neg-PCA.3D.pdf
- peerj-75361-Raw_data_result/Raw data/Result-X101SC21103966-Z01-J001-B1-42/1.MetQuant-QC/Samples_QC_neg-PCA.3D.png
- peerj-75361-Raw_data_result/Raw data/Result-X101SC21103966-Z01-J001-B1-42/1.MetQuant-QC/Samples_QC_neg-PCA.pdf
- peerj-75361-Raw_data_result/Raw data/Result-X101SC21103966-Z01-J001-B1-42/1.MetQuant-QC/Samples_QC_neg-PCA.png
- peerj-75361-Raw_data_result/Raw data/Result-X101SC21103966-Z01-J001-B1-42/1.MetQuant-QC/Samples_QC_neg-pcaloading.pdf
- peerj-75361-Raw_data_result/Raw data/Result-X101SC21103966-Z01-J001-B1-42/1.MetQuant-QC/Samples_QC_neg-pcaloading.png
- peerj-75361-Raw_data_result/Raw data/Result-X101SC21103966-Z01-J001-B1-42/1.MetQuant-QC/Samples_QC_pos-PCA.3D.pdf
- peerj-75361-Raw_data_result/Raw data/Result-X101SC21103966-Z01-J001-B1-42/1.MetQuant-QC/Samples_QC_pos-PCA.3D.png
- peerj-75361-Raw_data_result/Raw data/Result-X101SC21103966-Z01-J001-B1-42/1.MetQuant-QC/Samples_QC_pos-PCA.pdf
- peerj-75361-Raw_data_result/Raw data/Result-X101SC21103966-Z01-J001-B1-42/1.MetQuant-QC/Samples_QC_pos-PCA.png
- peerj-75361-Raw_data_result/Raw data/Result-X101SC21103966-Z01-J001-B1-42/1.MetQuant-QC/Samples_QC_pos-pcaloading.pdf
- peerj-75361-Raw_data_result/Raw data/Result-X101SC21103966-Z01-J001-B1-42/1.MetQuant-QC/Samples_QC_pos-pcaloading.png
- peerj-75361-Raw_data_result/Raw data/Result-X101SC21103966-Z01-J001-B1-42/1.MetQuant-QC/Samples_neg-PCA.3D.pdf
- peerj-75361-Raw_data_result/Raw data/Result-X101SC21103966-Z01-J001-B1-42/1.MetQuant-QC/Samples_neg-PCA.3D.png
- peerj-75361-Raw_data_result/Raw data/Result-X101SC21103966-Z01-J001-B1-42/1.MetQuant-QC/Samples_neg-PCA.pdf
- peerj-75361-Raw_data_result/Raw data/Result-X101SC21103966-Z01-J001-B1-42/1.MetQuant-QC/Samples_neg-PCA.png
- peerj-75361-Raw_data_result/Raw data/Result-X101SC21103966-Z01-J001-B1-42/1.MetQuant-QC/Samples_neg-pcaloading.pdf
- peerj-75361-Raw_data_result/Raw data/Result-X101SC21103966-Z01-J001-B1-42/1.MetQuant-QC/Samples_neg-pcaloading.png
- peerj-75361-Raw_data_result/Raw data/Result-X101SC21103966-Z01-J001-B1-42/1.MetQuant-QC/Samples_pos-PCA.3D.pdf
- peerj-75361-Raw_data_result/Raw data/Result-X101SC21103966-Z01-J001-B1-42/1.MetQuant-QC/Samples_pos-PCA.3D.png
- peerj-75361-Raw_data_result/Raw data/Result-X101SC21103966-Z01-J001-B1-42/1.MetQuant-QC/Samples_pos-PCA.pdf
- peerj-75361-Raw_data_result/Raw data/Result-X101SC21103966-Z01-J001-B1-42/1.MetQuant-QC/Samples_pos-PCA.png
- peerj-75361-Raw_data_result/Raw data/Result-X101SC21103966-Z01-J001-B1-42/1.MetQuant-QC/Samples_pos-pcaloading.pdf
- peerj-75361-Raw_data_result/Raw data/Result-X101SC21103966-Z01-J001-B1-42/1.MetQuant-QC/Samples_pos-pcaloading.png
- peerj-75361-Raw_data_result/Raw data/Result-X101SC21103966-Z01-J001-B1-42/1.MetQuant-QC/TIC/
- peerj-75361-Raw_data_result/Raw data/Result-X101SC21103966-Z01-J001-B1-42/1.MetQuant-QC/TIC/Samples_Specialized_Traces_neg.xls
- peerj-75361-Raw_data_result/Raw data/Result-X101SC21103966-Z01-J001-B1-42/1.MetQuant-QC/TIC/Samples_Specialized_Traces_pos.xls
- peerj-75361-Raw_data_result/Raw data/Result-X101SC21103966-Z01-J001-B1-42/1.MetQuant-QC/meta_intensity_neg.xls
- peerj-75361-Raw_data_result/Raw data/Result-X101SC21103966-Z01-J001-B1-42/1.MetQuant-QC/meta_intensity_pos.xls
- peerj-75361-Raw_data_result/Raw data/Result-X101SC21103966-Z01-J001-B1-42/1.MetQuant-QC/sam_qc_infor_neg.xls
- peerj-75361-Raw_data_result/Raw data/Result-X101SC21103966-Z01-J001-B1-42/1.MetQuant-QC/sam_qc_infor_pos.xls
- peerj-75361-Raw_data_result/Raw data/Result-X101SC21103966-Z01-J001-B1-42/2.MetAnnotation/
- peerj-75361-Raw_data_result/Raw data/Result-X101SC21103966-Z01-J001-B1-42/2.MetAnnotation/HMDB/
- peerj-75361-Raw_data_result/Raw data/Result-X101SC21103966-Z01-J001-B1-42/2.MetAnnotation/HMDB/meta_neg.HMDB.Anno.pdf
- peerj-75361-Raw_data_result/Raw data/Result-X101SC21103966-Z01-J001-B1-42/2.MetAnnotation/HMDB/meta_neg.HMDB.Anno.png
- peerj-75361-Raw_data_result/Raw data/Result-X101SC21103966-Z01-J001-B1-42/2.MetAnnotation/HMDB/meta_neg_hmdb_anno.xls
- peerj-75361-Raw_data_result/Raw data/Result-X101SC21103966-Z01-J001-B1-42/2.MetAnnotation/HMDB/meta_neg_hmdb_anno_category.xls
- peerj-75361-Raw_data_result/Raw data/Result-X101SC21103966-Z01-J001-B1-42/2.MetAnnotation/HMDB/meta_pos.HMDB.Anno.pdf
- peerj-75361-Raw_data_result/Raw data/Result-X101SC21103966-Z01-J001-B1-42/2.MetAnnotation/HMDB/meta_pos.HMDB.Anno.png
- peerj-75361-Raw_data_result/Raw data/Result-X101SC21103966-Z01-J001-B1-42/2.MetAnnotation/HMDB/meta_pos_hmdb_anno.xls
- peerj-75361-Raw_data_result/Raw data/Result-X101SC21103966-Z01-J001-B1-42/2.MetAnnotation/HMDB/meta_pos_hmdb_anno_category.xls
- peerj-75361-Raw_data_result/Raw data/Result-X101SC21103966-Z01-J001-B1-42/2.MetAnnotation/HMDB_KEGG_Lipidmaps/
- peerj-75361-Raw_data_result/Raw data/Result-X101SC21103966-Z01-J001-B1-42/2.MetAnnotation/HMDB_KEGG_Lipidmaps/meta_intensity_neg_hmdb_kegg_lipidmaps.xls
- peerj-75361-Raw_data_result/Raw data/Result-X101SC21103966-Z01-J001-B1-42/2.MetAnnotation/HMDB_KEGG_Lipidmaps/meta_intensity_pos_hmdb_kegg_lipidmaps.xls
- peerj-75361-Raw_data_result/Raw data/Result-X101SC21103966-Z01-J001-B1-42/2.MetAnnotation/KEGG/
- peerj-75361-Raw_data_result/Raw data/Result-X101SC21103966-Z01-J001-B1-42/2.MetAnnotation/KEGG/meta_neg.KEGG.Anno.pdf
- peerj-75361-Raw_data_result/Raw data/Result-X101SC21103966-Z01-J001-B1-42/2.MetAnnotation/KEGG/meta_neg.KEGG.Anno.png
- peerj-75361-Raw_data_result/Raw data/Result-X101SC21103966-Z01-J001-B1-42/2.MetAnnotation/KEGG/meta_neg_kegg_anno.xls
- peerj-75361-Raw_data_result/Raw data/Result-X101SC21103966-Z01-J001-B1-42/2.MetAnnotation/KEGG/meta_neg_kegg_anno_category.xls
- peerj-75361-Raw_data_result/Raw data/Result-X101SC21103966-Z01-J001-B1-42/2.MetAnnotation/KEGG/meta_pos.KEGG.Anno.pdf
- peerj-75361-Raw_data_result/Raw data/Result-X101SC21103966-Z01-J001-B1-42/2.MetAnnotation/KEGG/meta_pos.KEGG.Anno.png
- peerj-75361-Raw_data_result/Raw data/Result-X101SC21103966-Z01-J001-B1-42/2.MetAnnotation/KEGG/meta_pos_kegg_anno.xls
- peerj-75361-Raw_data_result/Raw data/Result-X101SC21103966-Z01-J001-B1-42/2.MetAnnotation/KEGG/meta_pos_kegg_anno_category.xls
- peerj-75361-Raw_data_result/Raw data/Result-X101SC21103966-Z01-J001-B1-42/2.MetAnnotation/Lipidmaps/
- peerj-75361-Raw_data_result/Raw data/Result-X101SC21103966-Z01-J001-B1-42/2.MetAnnotation/Lipidmaps/meta_neg.Lipidmaps.Anno.pdf
- peerj-75361-Raw_data_result/Raw data/Result-X101SC21103966-Z01-J001-B1-42/2.MetAnnotation/Lipidmaps/meta_neg.Lipidmaps.Anno.png
- peerj-75361-Raw_data_result/Raw data/Result-X101SC21103966-Z01-J001-B1-42/2.MetAnnotation/Lipidmaps/meta_neg_lipidmaps_anno.xls
- peerj-75361-Raw_data_result/Raw data/Result-X101SC21103966-Z01-J001-B1-42/2.MetAnnotation/Lipidmaps/meta_neg_lipidmaps_anno_category.xls
- peerj-75361-Raw_data_result/Raw data/Result-X101SC21103966-Z01-J001-B1-42/2.MetAnnotation/Lipidmaps/meta_pos.Lipidmaps.Anno.pdf
- peerj-75361-Raw_data_result/Raw data/Result-X101SC21103966-Z01-J001-B1-42/2.MetAnnotation/Lipidmaps/meta_pos.Lipidmaps.Anno.png
- peerj-75361-Raw_data_result/Raw data/Result-X101SC21103966-Z01-J001-B1-42/2.MetAnnotation/Lipidmaps/meta_pos_lipidmaps_anno.xls
- peerj-75361-Raw_data_result/Raw data/Result-X101SC21103966-Z01-J001-B1-42/2.MetAnnotation/Lipidmaps/meta_pos_lipidmaps_anno_category.xls
- peerj-75361-Raw_data_result/Raw data/Result-X101SC21103966-Z01-J001-B1-42/3.MetDiffScreening/
- peerj-75361-Raw_data_result/Raw data/Result-X101SC21103966-Z01-J001-B1-42/3.MetDiffScreening/H.vs.NH/
- peerj-75361-Raw_data_result/Raw data/Result-X101SC21103966-Z01-J001-B1-42/3.MetDiffScreening/H.vs.NH/H.vs.NH_neg.xls
- peerj-75361-Raw_data_result/Raw data/Result-X101SC21103966-Z01-J001-B1-42/3.MetDiffScreening/H.vs.NH/H.vs.NH_neg.xls.volcano.pdf
- peerj-75361-Raw_data_result/Raw data/Result-X101SC21103966-Z01-J001-B1-42/3.MetDiffScreening/H.vs.NH/H.vs.NH_neg.xls.volcano.png
- peerj-75361-Raw_data_result/Raw data/Result-X101SC21103966-Z01-J001-B1-42/3.MetDiffScreening/H.vs.NH/H.vs.NH_neg_Diff.xls
- peerj-75361-Raw_data_result/Raw data/Result-X101SC21103966-Z01-J001-B1-42/3.MetDiffScreening/H.vs.NH/H.vs.NH_neg_PCA-pcaloading.pdf
- peerj-75361-Raw_data_result/Raw data/Result-X101SC21103966-Z01-J001-B1-42/3.MetDiffScreening/H.vs.NH/H.vs.NH_neg_PCA-pcaloading.png
- peerj-75361-Raw_data_result/Raw data/Result-X101SC21103966-Z01-J001-B1-42/3.MetDiffScreening/H.vs.NH/H.vs.NH_neg_PCA.3D.pdf
- peerj-75361-Raw_data_result/Raw data/Result-X101SC21103966-Z01-J001-B1-42/3.MetDiffScreening/H.vs.NH/H.vs.NH_neg_PCA.3D.png
- peerj-75361-Raw_data_result/Raw data/Result-X101SC21103966-Z01-J001-B1-42/3.MetDiffScreening/H.vs.NH/H.vs.NH_neg_PCA.pdf
- peerj-75361-Raw_data_result/Raw data/Result-X101SC21103966-Z01-J001-B1-42/3.MetDiffScreening/H.vs.NH/H.vs.NH_neg_PCA.png
- peerj-75361-Raw_data_result/Raw data/Result-X101SC21103966-Z01-J001-B1-42/3.MetDiffScreening/H.vs.NH/H.vs.NH_neg_PLSDA-loading.pdf
- peerj-75361-Raw_data_result/Raw data/Result-X101SC21103966-Z01-J001-B1-42/3.MetDiffScreening/H.vs.NH/H.vs.NH_neg_PLSDA-loading.png
- peerj-75361-Raw_data_result/Raw data/Result-X101SC21103966-Z01-J001-B1-42/3.MetDiffScreening/H.vs.NH/H.vs.NH_neg_PLSDA-score.pdf
- peerj-75361-Raw_data_result/Raw data/Result-X101SC21103966-Z01-J001-B1-42/3.MetDiffScreening/H.vs.NH/H.vs.NH_neg_PLSDA-score.png
- peerj-75361-Raw_data_result/Raw data/Result-X101SC21103966-Z01-J001-B1-42/3.MetDiffScreening/H.vs.NH/H.vs.NH_neg_PLSDA-valid.pdf
- peerj-75361-Raw_data_result/Raw data/Result-X101SC21103966-Z01-J001-B1-42/3.MetDiffScreening/H.vs.NH/H.vs.NH_neg_PLSDA-valid.png
- peerj-75361-Raw_data_result/Raw data/Result-X101SC21103966-Z01-J001-B1-42/3.MetDiffScreening/H.vs.NH/H.vs.NH_neg_diff.anno.xls
- peerj-75361-Raw_data_result/Raw data/Result-X101SC21103966-Z01-J001-B1-42/3.MetDiffScreening/H.vs.NH/H.vs.NH_pos.xls
- peerj-75361-Raw_data_result/Raw data/Result-X101SC21103966-Z01-J001-B1-42/3.MetDiffScreening/H.vs.NH/H.vs.NH_pos.xls.volcano.pdf
- peerj-75361-Raw_data_result/Raw data/Result-X101SC21103966-Z01-J001-B1-42/3.MetDiffScreening/H.vs.NH/H.vs.NH_pos.xls.volcano.png
- peerj-75361-Raw_data_result/Raw data/Result-X101SC21103966-Z01-J001-B1-42/3.MetDiffScreening/H.vs.NH/H.vs.NH_pos_Diff.xls
- peerj-75361-Raw_data_result/Raw data/Result-X101SC21103966-Z01-J001-B1-42/3.MetDiffScreening/H.vs.NH/H.vs.NH_pos_PCA-pcaloading.pdf
- peerj-75361-Raw_data_result/Raw data/Result-X101SC21103966-Z01-J001-B1-42/3.MetDiffScreening/H.vs.NH/H.vs.NH_pos_PCA-pcaloading.png
- peerj-75361-Raw_data_result/Raw data/Result-X101SC21103966-Z01-J001-B1-42/3.MetDiffScreening/H.vs.NH/H.vs.NH_pos_PCA.3D.pdf
- peerj-75361-Raw_data_result/Raw data/Result-X101SC21103966-Z01-J001-B1-42/3.MetDiffScreening/H.vs.NH/H.vs.NH_pos_PCA.3D.png
- peerj-75361-Raw_data_result/Raw data/Result-X101SC21103966-Z01-J001-B1-42/3.MetDiffScreening/H.vs.NH/H.vs.NH_pos_PCA.pdf
- peerj-75361-Raw_data_result/Raw data/Result-X101SC21103966-Z01-J001-B1-42/3.MetDiffScreening/H.vs.NH/H.vs.NH_pos_PCA.png
- peerj-75361-Raw_data_result/Raw data/Result-X101SC21103966-Z01-J001-B1-42/3.MetDiffScreening/H.vs.NH/H.vs.NH_pos_PLSDA-loading.pdf
- peerj-75361-Raw_data_result/Raw data/Result-X101SC21103966-Z01-J001-B1-42/3.MetDiffScreening/H.vs.NH/H.vs.NH_pos_PLSDA-loading.png
- peerj-75361-Raw_data_result/Raw data/Result-X101SC21103966-Z01-J001-B1-42/3.MetDiffScreening/H.vs.NH/H.vs.NH_pos_PLSDA-score.pdf
- peerj-75361-Raw_data_result/Raw data/Result-X101SC21103966-Z01-J001-B1-42/3.MetDiffScreening/H.vs.NH/H.vs.NH_pos_PLSDA-score.png
- peerj-75361-Raw_data_result/Raw data/Result-X101SC21103966-Z01-J001-B1-42/3.MetDiffScreening/H.vs.NH/H.vs.NH_pos_PLSDA-valid.pdf
- peerj-75361-Raw_data_result/Raw data/Result-X101SC21103966-Z01-J001-B1-42/3.MetDiffScreening/H.vs.NH/H.vs.NH_pos_PLSDA-valid.png
- peerj-75361-Raw_data_result/Raw data/Result-X101SC21103966-Z01-J001-B1-42/3.MetDiffScreening/H.vs.NH/H.vs.NH_pos_diff.anno.xls
- peerj-75361-Raw_data_result/Raw data/Result-X101SC21103966-Z01-J001-B1-42/4.MetDiffAnalysis/
- peerj-75361-Raw_data_result/Raw data/Result-X101SC21103966-Z01-J001-B1-42/4.MetDiffAnalysis/H.vs.NH/
- peerj-75361-Raw_data_result/Raw data/Result-X101SC21103966-Z01-J001-B1-42/4.MetDiffAnalysis/H.vs.NH/H.vs.NH_neg_Pvalue.xls
- peerj-75361-Raw_data_result/Raw data/Result-X101SC21103966-Z01-J001-B1-42/4.MetDiffAnalysis/H.vs.NH/H.vs.NH_neg_cluster_heatmap.pdf
- peerj-75361-Raw_data_result/Raw data/Result-X101SC21103966-Z01-J001-B1-42/4.MetDiffAnalysis/H.vs.NH/H.vs.NH_neg_cluster_heatmap.png
- peerj-75361-Raw_data_result/Raw data/Result-X101SC21103966-Z01-J001-B1-42/4.MetDiffAnalysis/H.vs.NH/H.vs.NH_neg_cluster_heatmap_detail.pdf
- peerj-75361-Raw_data_result/Raw data/Result-X101SC21103966-Z01-J001-B1-42/4.MetDiffAnalysis/H.vs.NH/H.vs.NH_neg_cluster_heatmap_detail.png
- peerj-75361-Raw_data_result/Raw data/Result-X101SC21103966-Z01-J001-B1-42/4.MetDiffAnalysis/H.vs.NH/H.vs.NH_neg_corr.pdf
- peerj-75361-Raw_data_result/Raw data/Result-X101SC21103966-Z01-J001-B1-42/4.MetDiffAnalysis/H.vs.NH/H.vs.NH_neg_corr.png
- peerj-75361-Raw_data_result/Raw data/Result-X101SC21103966-Z01-J001-B1-42/4.MetDiffAnalysis/H.vs.NH/H.vs.NH_neg_corr.xls
- peerj-75361-Raw_data_result/Raw data/Result-X101SC21103966-Z01-J001-B1-42/4.MetDiffAnalysis/H.vs.NH/H.vs.NH_neg_heatmap.pdf
- peerj-75361-Raw_data_result/Raw data/Result-X101SC21103966-Z01-J001-B1-42/4.MetDiffAnalysis/H.vs.NH/H.vs.NH_neg_heatmap.png
- peerj-75361-Raw_data_result/Raw data/Result-X101SC21103966-Z01-J001-B1-42/4.MetDiffAnalysis/H.vs.NH/H.vs.NH_neg_heatmap_detail.pdf
- peerj-75361-Raw_data_result/Raw data/Result-X101SC21103966-Z01-J001-B1-42/4.MetDiffAnalysis/H.vs.NH/H.vs.NH_neg_heatmap_detail.png
- peerj-75361-Raw_data_result/Raw data/Result-X101SC21103966-Z01-J001-B1-42/4.MetDiffAnalysis/H.vs.NH/H.vs.NH_neg_zscore.pdf
- peerj-75361-Raw_data_result/Raw data/Result-X101SC21103966-Z01-J001-B1-42/4.MetDiffAnalysis/H.vs.NH/H.vs.NH_neg_zscore.png
- peerj-75361-Raw_data_result/Raw data/Result-X101SC21103966-Z01-J001-B1-42/4.MetDiffAnalysis/H.vs.NH/H.vs.NH_neg_zscore.xls
- peerj-75361-Raw_data_result/Raw data/Result-X101SC21103966-Z01-J001-B1-42/4.MetDiffAnalysis/H.vs.NH/H.vs.NH_pos_Pvalue.xls
- peerj-75361-Raw_data_result/Raw data/Result-X101SC21103966-Z01-J001-B1-42/4.MetDiffAnalysis/H.vs.NH/H.vs.NH_pos_cluster_heatmap.pdf
- peerj-75361-Raw_data_result/Raw data/Result-X101SC21103966-Z01-J001-B1-42/4.MetDiffAnalysis/H.vs.NH/H.vs.NH_pos_cluster_heatmap.png
- peerj-75361-Raw_data_result/Raw data/Result-X101SC21103966-Z01-J001-B1-42/4.MetDiffAnalysis/H.vs.NH/H.vs.NH_pos_cluster_heatmap_detail.pdf
- peerj-75361-Raw_data_result/Raw data/Result-X101SC21103966-Z01-J001-B1-42/4.MetDiffAnalysis/H.vs.NH/H.vs.NH_pos_cluster_heatmap_detail.png
- peerj-75361-Raw_data_result/Raw data/Result-X101SC21103966-Z01-J001-B1-42/4.MetDiffAnalysis/H.vs.NH/H.vs.NH_pos_corr.pdf
- peerj-75361-Raw_data_result/Raw data/Result-X101SC21103966-Z01-J001-B1-42/4.MetDiffAnalysis/H.vs.NH/H.vs.NH_pos_corr.png
- peerj-75361-Raw_data_result/Raw data/Result-X101SC21103966-Z01-J001-B1-42/4.MetDiffAnalysis/H.vs.NH/H.vs.NH_pos_corr.xls
- peerj-75361-Raw_data_result/Raw data/Result-X101SC21103966-Z01-J001-B1-42/4.MetDiffAnalysis/H.vs.NH/H.vs.NH_pos_heatmap.pdf
- peerj-75361-Raw_data_result/Raw data/Result-X101SC21103966-Z01-J001-B1-42/4.MetDiffAnalysis/H.vs.NH/H.vs.NH_pos_heatmap.png
- peerj-75361-Raw_data_result/Raw data/Result-X101SC21103966-Z01-J001-B1-42/4.MetDiffAnalysis/H.vs.NH/H.vs.NH_pos_heatmap_detail.pdf
- peerj-75361-Raw_data_result/Raw data/Result-X101SC21103966-Z01-J001-B1-42/4.MetDiffAnalysis/H.vs.NH/H.vs.NH_pos_heatmap_detail.png
- peerj-75361-Raw_data_result/Raw data/Result-X101SC21103966-Z01-J001-B1-42/4.MetDiffAnalysis/H.vs.NH/H.vs.NH_pos_zscore.pdf
- peerj-75361-Raw_data_result/Raw data/Result-X101SC21103966-Z01-J001-B1-42/4.MetDiffAnalysis/H.vs.NH/H.vs.NH_pos_zscore.png
- peerj-75361-Raw_data_result/Raw data/Result-X101SC21103966-Z01-J001-B1-42/4.MetDiffAnalysis/H.vs.NH/H.vs.NH_pos_zscore.xls
- peerj-75361-Raw_data_result/Raw data/Result-X101SC21103966-Z01-J001-B1-42/4.MetDiffAnalysis/H.vs.NH/ROC_neg/
- peerj-75361-Raw_data_result/Raw data/Result-X101SC21103966-Z01-J001-B1-42/4.MetDiffAnalysis/H.vs.NH/ROC_neg/Com_1061_neg_ROC.pdf
- peerj-75361-Raw_data_result/Raw data/Result-X101SC21103966-Z01-J001-B1-42/4.MetDiffAnalysis/H.vs.NH/ROC_neg/Com_1556_neg_ROC.pdf
- peerj-75361-Raw_data_result/Raw data/Result-X101SC21103966-Z01-J001-B1-42/4.MetDiffAnalysis/H.vs.NH/ROC_neg/Com_1570_neg_ROC.pdf
- peerj-75361-Raw_data_result/Raw data/Result-X101SC21103966-Z01-J001-B1-42/4.MetDiffAnalysis/H.vs.NH/ROC_neg/Com_157_neg_ROC.pdf
- peerj-75361-Raw_data_result/Raw data/Result-X101SC21103966-Z01-J001-B1-42/4.MetDiffAnalysis/H.vs.NH/ROC_neg/Com_1701_neg_ROC.pdf
- peerj-75361-Raw_data_result/Raw data/Result-X101SC21103966-Z01-J001-B1-42/4.MetDiffAnalysis/H.vs.NH/ROC_neg/Com_1719_neg_ROC.pdf
- peerj-75361-Raw_data_result/Raw data/Result-X101SC21103966-Z01-J001-B1-42/4.MetDiffAnalysis/H.vs.NH/ROC_neg/Com_1870_neg_ROC.pdf
- peerj-75361-Raw_data_result/Raw data/Result-X101SC21103966-Z01-J001-B1-42/4.MetDiffAnalysis/H.vs.NH/ROC_neg/Com_1951_neg_ROC.pdf
- peerj-75361-Raw_data_result/Raw data/Result-X101SC21103966-Z01-J001-B1-42/4.MetDiffAnalysis/H.vs.NH/ROC_neg/Com_2001_neg_ROC.pdf
- peerj-75361-Raw_data_result/Raw data/Result-X101SC21103966-Z01-J001-B1-42/4.MetDiffAnalysis/H.vs.NH/ROC_neg/Com_2167_neg_ROC.pdf
- peerj-75361-Raw_data_result/Raw data/Result-X101SC21103966-Z01-J001-B1-42/4.MetDiffAnalysis/H.vs.NH/ROC_neg/Com_221_neg_ROC.pdf
- peerj-75361-Raw_data_result/Raw data/Result-X101SC21103966-Z01-J001-B1-42/4.MetDiffAnalysis/H.vs.NH/ROC_neg/Com_2253_neg_ROC.pdf
- peerj-75361-Raw_data_result/Raw data/Result-X101SC21103966-Z01-J001-B1-42/4.MetDiffAnalysis/H.vs.NH/ROC_neg/Com_2318_neg_ROC.pdf
- peerj-75361-Raw_data_result/Raw data/Result-X101SC21103966-Z01-J001-B1-42/4.MetDiffAnalysis/H.vs.NH/ROC_neg/Com_232_neg_ROC.pdf
- peerj-75361-Raw_data_result/Raw data/Result-X101SC21103966-Z01-J001-B1-42/4.MetDiffAnalysis/H.vs.NH/ROC_neg/Com_2469_neg_ROC.pdf
- peerj-75361-Raw_data_result/Raw data/Result-X101SC21103966-Z01-J001-B1-42/4.MetDiffAnalysis/H.vs.NH/ROC_neg/Com_2522_neg_ROC.pdf
- peerj-75361-Raw_data_result/Raw data/Result-X101SC21103966-Z01-J001-B1-42/4.MetDiffAnalysis/H.vs.NH/ROC_neg/Com_256_neg_ROC.pdf
- peerj-75361-Raw_data_result/Raw data/Result-X101SC21103966-Z01-J001-B1-42/4.MetDiffAnalysis/H.vs.NH/ROC_neg/Com_2635_neg_ROC.pdf
- peerj-75361-Raw_data_result/Raw data/Result-X101SC21103966-Z01-J001-B1-42/4.MetDiffAnalysis/H.vs.NH/ROC_neg/Com_3132_neg_ROC.pdf
- peerj-75361-Raw_data_result/Raw data/Result-X101SC21103966-Z01-J001-B1-42/4.MetDiffAnalysis/H.vs.NH/ROC_neg/Com_325_neg_ROC.pdf
- peerj-75361-Raw_data_result/Raw data/Result-X101SC21103966-Z01-J001-B1-42/4.MetDiffAnalysis/H.vs.NH/ROC_neg/Com_3381_neg_ROC.pdf
- peerj-75361-Raw_data_result/Raw data/Result-X101SC21103966-Z01-J001-B1-42/4.MetDiffAnalysis/H.vs.NH/ROC_neg/Com_34_neg_ROC.pdf
- peerj-75361-Raw_data_result/Raw data/Result-X101SC21103966-Z01-J001-B1-42/4.MetDiffAnalysis/H.vs.NH/ROC_neg/Com_383_neg_ROC.pdf
- peerj-75361-Raw_data_result/Raw data/Result-X101SC21103966-Z01-J001-B1-42/4.MetDiffAnalysis/H.vs.NH/ROC_neg/Com_4206_neg_ROC.pdf
- peerj-75361-Raw_data_result/Raw data/Result-X101SC21103966-Z01-J001-B1-42/4.MetDiffAnalysis/H.vs.NH/ROC_neg/Com_439_neg_ROC.pdf
- peerj-75361-Raw_data_result/Raw data/Result-X101SC21103966-Z01-J001-B1-42/4.MetDiffAnalysis/H.vs.NH/ROC_neg/Com_4603_neg_ROC.pdf
- peerj-75361-Raw_data_result/Raw data/Result-X101SC21103966-Z01-J001-B1-42/4.MetDiffAnalysis/H.vs.NH/ROC_neg/Com_4610_neg_ROC.pdf
- peerj-75361-Raw_data_result/Raw data/Result-X101SC21103966-Z01-J001-B1-42/4.MetDiffAnalysis/H.vs.NH/ROC_neg/Com_475_neg_ROC.pdf
- peerj-75361-Raw_data_result/Raw data/Result-X101SC21103966-Z01-J001-B1-42/4.MetDiffAnalysis/H.vs.NH/ROC_neg/Com_4787_neg_ROC.pdf
- peerj-75361-Raw_data_result/Raw data/Result-X101SC21103966-Z01-J001-B1-42/4.MetDiffAnalysis/H.vs.NH/ROC_neg/Com_4826_neg_ROC.pdf
- peerj-75361-Raw_data_result/Raw data/Result-X101SC21103966-Z01-J001-B1-42/4.MetDiffAnalysis/H.vs.NH/ROC_neg/Com_4908_neg_ROC.pdf
- peerj-75361-Raw_data_result/Raw data/Result-X101SC21103966-Z01-J001-B1-42/4.MetDiffAnalysis/H.vs.NH/ROC_neg/Com_5017_neg_ROC.pdf
- peerj-75361-Raw_data_result/Raw data/Result-X101SC21103966-Z01-J001-B1-42/4.MetDiffAnalysis/H.vs.NH/ROC_neg/Com_5237_neg_ROC.pdf
- peerj-75361-Raw_data_result/Raw data/Result-X101SC21103966-Z01-J001-B1-42/4.MetDiffAnalysis/H.vs.NH/ROC_neg/Com_549_neg_ROC.pdf
- peerj-75361-Raw_data_result/Raw data/Result-X101SC21103966-Z01-J001-B1-42/4.MetDiffAnalysis/H.vs.NH/ROC_neg/Com_5747_neg_ROC.pdf
- peerj-75361-Raw_data_result/Raw data/Result-X101SC21103966-Z01-J001-B1-42/4.MetDiffAnalysis/H.vs.NH/ROC_neg/Com_586_neg_ROC.pdf
- peerj-75361-Raw_data_result/Raw data/Result-X101SC21103966-Z01-J001-B1-42/4.MetDiffAnalysis/H.vs.NH/ROC_neg/Com_6117_neg_ROC.pdf
- peerj-75361-Raw_data_result/Raw data/Result-X101SC21103966-Z01-J001-B1-42/4.MetDiffAnalysis/H.vs.NH/ROC_neg/Com_6699_neg_ROC.pdf
- peerj-75361-Raw_data_result/Raw data/Result-X101SC21103966-Z01-J001-B1-42/4.MetDiffAnalysis/H.vs.NH/ROC_neg/Com_6842_neg_ROC.pdf
- peerj-75361-Raw_data_result/Raw data/Result-X101SC21103966-Z01-J001-B1-42/4.MetDiffAnalysis/H.vs.NH/ROC_neg/Com_754_neg_ROC.pdf
- peerj-75361-Raw_data_result/Raw data/Result-X101SC21103966-Z01-J001-B1-42/4.MetDiffAnalysis/H.vs.NH/ROC_neg/Com_7747_neg_ROC.pdf
- peerj-75361-Raw_data_result/Raw data/Result-X101SC21103966-Z01-J001-B1-42/4.MetDiffAnalysis/H.vs.NH/ROC_neg/Com_8194_neg_ROC.pdf
- peerj-75361-Raw_data_result/Raw data/Result-X101SC21103966-Z01-J001-B1-42/4.MetDiffAnalysis/H.vs.NH/ROC_neg/Com_87_neg_ROC.pdf
- peerj-75361-Raw_data_result/Raw data/Result-X101SC21103966-Z01-J001-B1-42/4.MetDiffAnalysis/H.vs.NH/ROC_neg/Com_9816_neg_ROC.pdf
- peerj-75361-Raw_data_result/Raw data/Result-X101SC21103966-Z01-J001-B1-42/4.MetDiffAnalysis/H.vs.NH/ROC_pos/
- peerj-75361-Raw_data_result/Raw data/Result-X101SC21103966-Z01-J001-B1-42/4.MetDiffAnalysis/H.vs.NH/ROC_pos/Com_10042_pos_ROC.pdf
- peerj-75361-Raw_data_result/Raw data/Result-X101SC21103966-Z01-J001-B1-42/4.MetDiffAnalysis/H.vs.NH/ROC_pos/Com_10634_pos_ROC.pdf
- peerj-75361-Raw_data_result/Raw data/Result-X101SC21103966-Z01-J001-B1-42/4.MetDiffAnalysis/H.vs.NH/ROC_pos/Com_10834_pos_ROC.pdf
- peerj-75361-Raw_data_result/Raw data/Result-X101SC21103966-Z01-J001-B1-42/4.MetDiffAnalysis/H.vs.NH/ROC_pos/Com_11056_pos_ROC.pdf
- peerj-75361-Raw_data_result/Raw data/Result-X101SC21103966-Z01-J001-B1-42/4.MetDiffAnalysis/H.vs.NH/ROC_pos/Com_11190_pos_ROC.pdf
- peerj-75361-Raw_data_result/Raw data/Result-X101SC21103966-Z01-J001-B1-42/4.MetDiffAnalysis/H.vs.NH/ROC_pos/Com_1138_pos_ROC.pdf
- peerj-75361-Raw_data_result/Raw data/Result-X101SC21103966-Z01-J001-B1-42/4.MetDiffAnalysis/H.vs.NH/ROC_pos/Com_1426_pos_ROC.pdf
- peerj-75361-Raw_data_result/Raw data/Result-X101SC21103966-Z01-J001-B1-42/4.MetDiffAnalysis/H.vs.NH/ROC_pos/Com_156_pos_ROC.pdf
- peerj-75361-Raw_data_result/Raw data/Result-X101SC21103966-Z01-J001-B1-42/4.MetDiffAnalysis/H.vs.NH/ROC_pos/Com_1621_pos_ROC.pdf
- peerj-75361-Raw_data_result/Raw data/Result-X101SC21103966-Z01-J001-B1-42/4.MetDiffAnalysis/H.vs.NH/ROC_pos/Com_1643_pos_ROC.pdf
- peerj-75361-Raw_data_result/Raw data/Result-X101SC21103966-Z01-J001-B1-42/4.MetDiffAnalysis/H.vs.NH/ROC_pos/Com_1664_pos_ROC.pdf
- peerj-75361-Raw_data_result/Raw data/Result-X101SC21103966-Z01-J001-B1-42/4.MetDiffAnalysis/H.vs.NH/ROC_pos/Com_1852_pos_ROC.pdf
- peerj-75361-Raw_data_result/Raw data/Result-X101SC21103966-Z01-J001-B1-42/4.MetDiffAnalysis/H.vs.NH/ROC_pos/Com_1894_pos_ROC.pdf
- peerj-75361-Raw_data_result/Raw data/Result-X101SC21103966-Z01-J001-B1-42/4.MetDiffAnalysis/H.vs.NH/ROC_pos/Com_201_pos_ROC.pdf
- peerj-75361-Raw_data_result/Raw data/Result-X101SC21103966-Z01-J001-B1-42/4.MetDiffAnalysis/H.vs.NH/ROC_pos/Com_216_pos_ROC.pdf
- peerj-75361-Raw_data_result/Raw data/Result-X101SC21103966-Z01-J001-B1-42/4.MetDiffAnalysis/H.vs.NH/ROC_pos/Com_2406_pos_ROC.pdf
- peerj-75361-Raw_data_result/Raw data/Result-X101SC21103966-Z01-J001-B1-42/4.MetDiffAnalysis/H.vs.NH/ROC_pos/Com_2440_pos_ROC.pdf
- peerj-75361-Raw_data_result/Raw data/Result-X101SC21103966-Z01-J001-B1-42/4.MetDiffAnalysis/H.vs.NH/ROC_pos/Com_2544_pos_ROC.pdf
- peerj-75361-Raw_data_result/Raw data/Result-X101SC21103966-Z01-J001-B1-42/4.MetDiffAnalysis/H.vs.NH/ROC_pos/Com_261_pos_ROC.pdf
- peerj-75361-Raw_data_result/Raw data/Result-X101SC21103966-Z01-J001-B1-42/4.MetDiffAnalysis/H.vs.NH/ROC_pos/Com_280_pos_ROC.pdf
- peerj-75361-Raw_data_result/Raw data/Result-X101SC21103966-Z01-J001-B1-42/4.MetDiffAnalysis/H.vs.NH/ROC_pos/Com_2820_pos_ROC.pdf
- peerj-75361-Raw_data_result/Raw data/Result-X101SC21103966-Z01-J001-B1-42/4.MetDiffAnalysis/H.vs.NH/ROC_pos/Com_2912_pos_ROC.pdf
- peerj-75361-Raw_data_result/Raw data/Result-X101SC21103966-Z01-J001-B1-42/4.MetDiffAnalysis/H.vs.NH/ROC_pos/Com_2936_pos_ROC.pdf
- peerj-75361-Raw_data_result/Raw data/Result-X101SC21103966-Z01-J001-B1-42/4.MetDiffAnalysis/H.vs.NH/ROC_pos/Com_2982_pos_ROC.pdf
- peerj-75361-Raw_data_result/Raw data/Result-X101SC21103966-Z01-J001-B1-42/4.MetDiffAnalysis/H.vs.NH/ROC_pos/Com_3220_pos_ROC.pdf
- peerj-75361-Raw_data_result/Raw data/Result-X101SC21103966-Z01-J001-B1-42/4.MetDiffAnalysis/H.vs.NH/ROC_pos/Com_3343_pos_ROC.pdf
- peerj-75361-Raw_data_result/Raw data/Result-X101SC21103966-Z01-J001-B1-42/4.MetDiffAnalysis/H.vs.NH/ROC_pos/Com_3399_pos_ROC.pdf
- peerj-75361-Raw_data_result/Raw data/Result-X101SC21103966-Z01-J001-B1-42/4.MetDiffAnalysis/H.vs.NH/ROC_pos/Com_358_pos_ROC.pdf
- peerj-75361-Raw_data_result/Raw data/Result-X101SC21103966-Z01-J001-B1-42/4.MetDiffAnalysis/H.vs.NH/ROC_pos/Com_376_pos_ROC.pdf
- peerj-75361-Raw_data_result/Raw data/Result-X101SC21103966-Z01-J001-B1-42/4.MetDiffAnalysis/H.vs.NH/ROC_pos/Com_3932_pos_ROC.pdf
- peerj-75361-Raw_data_result/Raw data/Result-X101SC21103966-Z01-J001-B1-42/4.MetDiffAnalysis/H.vs.NH/ROC_pos/Com_4019_pos_ROC.pdf
- peerj-75361-Raw_data_result/Raw data/Result-X101SC21103966-Z01-J001-B1-42/4.MetDiffAnalysis/H.vs.NH/ROC_pos/Com_4055_pos_ROC.pdf
- peerj-75361-Raw_data_result/Raw data/Result-X101SC21103966-Z01-J001-B1-42/4.MetDiffAnalysis/H.vs.NH/ROC_pos/Com_4262_pos_ROC.pdf
- peerj-75361-Raw_data_result/Raw data/Result-X101SC21103966-Z01-J001-B1-42/4.MetDiffAnalysis/H.vs.NH/ROC_pos/Com_4263_pos_ROC.pdf
- peerj-75361-Raw_data_result/Raw data/Result-X101SC21103966-Z01-J001-B1-42/4.MetDiffAnalysis/H.vs.NH/ROC_pos/Com_4382_pos_ROC.pdf
- peerj-75361-Raw_data_result/Raw data/Result-X101SC21103966-Z01-J001-B1-42/4.MetDiffAnalysis/H.vs.NH/ROC_pos/Com_447_pos_ROC.pdf
- peerj-75361-Raw_data_result/Raw data/Result-X101SC21103966-Z01-J001-B1-42/4.MetDiffAnalysis/H.vs.NH/ROC_pos/Com_4649_pos_ROC.pdf
- peerj-75361-Raw_data_result/Raw data/Result-X101SC21103966-Z01-J001-B1-42/4.MetDiffAnalysis/H.vs.NH/ROC_pos/Com_4684_pos_ROC.pdf
- peerj-75361-Raw_data_result/Raw data/Result-X101SC21103966-Z01-J001-B1-42/4.MetDiffAnalysis/H.vs.NH/ROC_pos/Com_4722_pos_ROC.pdf
- peerj-75361-Raw_data_result/Raw data/Result-X101SC21103966-Z01-J001-B1-42/4.MetDiffAnalysis/H.vs.NH/ROC_pos/Com_4747_pos_ROC.pdf
- peerj-75361-Raw_data_result/Raw data/Result-X101SC21103966-Z01-J001-B1-42/4.MetDiffAnalysis/H.vs.NH/ROC_pos/Com_4862_pos_ROC.pdf
- peerj-75361-Raw_data_result/Raw data/Result-X101SC21103966-Z01-J001-B1-42/4.MetDiffAnalysis/H.vs.NH/ROC_pos/Com_4952_pos_ROC.pdf
- peerj-75361-Raw_data_result/Raw data/Result-X101SC21103966-Z01-J001-B1-42/4.MetDiffAnalysis/H.vs.NH/ROC_pos/Com_5008_pos_ROC.pdf
- peerj-75361-Raw_data_result/Raw data/Result-X101SC21103966-Z01-J001-B1-42/4.MetDiffAnalysis/H.vs.NH/ROC_pos/Com_5022_pos_ROC.pdf
- peerj-75361-Raw_data_result/Raw data/Result-X101SC21103966-Z01-J001-B1-42/4.MetDiffAnalysis/H.vs.NH/ROC_pos/Com_5106_pos_ROC.pdf
- peerj-75361-Raw_data_result/Raw data/Result-X101SC21103966-Z01-J001-B1-42/4.MetDiffAnalysis/H.vs.NH/ROC_pos/Com_5463_pos_ROC.pdf
- peerj-75361-Raw_data_result/Raw data/Result-X101SC21103966-Z01-J001-B1-42/4.MetDiffAnalysis/H.vs.NH/ROC_pos/Com_566_pos_ROC.pdf
- peerj-75361-Raw_data_result/Raw data/Result-X101SC21103966-Z01-J001-B1-42/4.MetDiffAnalysis/H.vs.NH/ROC_pos/Com_5899_pos_ROC.pdf
- peerj-75361-Raw_data_result/Raw data/Result-X101SC21103966-Z01-J001-B1-42/4.MetDiffAnalysis/H.vs.NH/ROC_pos/Com_600_pos_ROC.pdf
- peerj-75361-Raw_data_result/Raw data/Result-X101SC21103966-Z01-J001-B1-42/4.MetDiffAnalysis/H.vs.NH/ROC_pos/Com_6050_pos_ROC.pdf
- peerj-75361-Raw_data_result/Raw data/Result-X101SC21103966-Z01-J001-B1-42/4.MetDiffAnalysis/H.vs.NH/ROC_pos/Com_6244_pos_ROC.pdf
- peerj-75361-Raw_data_result/Raw data/Result-X101SC21103966-Z01-J001-B1-42/4.MetDiffAnalysis/H.vs.NH/ROC_pos/Com_636_pos_ROC.pdf
- peerj-75361-Raw_data_result/Raw data/Result-X101SC21103966-Z01-J001-B1-42/4.MetDiffAnalysis/H.vs.NH/ROC_pos/Com_6456_pos_ROC.pdf
- peerj-75361-Raw_data_result/Raw data/Result-X101SC21103966-Z01-J001-B1-42/4.MetDiffAnalysis/H.vs.NH/ROC_pos/Com_6596_pos_ROC.pdf
- peerj-75361-Raw_data_result/Raw data/Result-X101SC21103966-Z01-J001-B1-42/4.MetDiffAnalysis/H.vs.NH/ROC_pos/Com_7084_pos_ROC.pdf
- peerj-75361-Raw_data_result/Raw data/Result-X101SC21103966-Z01-J001-B1-42/4.MetDiffAnalysis/H.vs.NH/ROC_pos/Com_71_pos_ROC.pdf
- peerj-75361-Raw_data_result/Raw data/Result-X101SC21103966-Z01-J001-B1-42/4.MetDiffAnalysis/H.vs.NH/ROC_pos/Com_776_pos_ROC.pdf
- peerj-75361-Raw_data_result/Raw data/Result-X101SC21103966-Z01-J001-B1-42/4.MetDiffAnalysis/H.vs.NH/ROC_pos/Com_783_pos_ROC.pdf
- peerj-75361-Raw_data_result/Raw data/Result-X101SC21103966-Z01-J001-B1-42/4.MetDiffAnalysis/H.vs.NH/ROC_pos/Com_793_pos_ROC.pdf
- peerj-75361-Raw_data_result/Raw data/Result-X101SC21103966-Z01-J001-B1-42/4.MetDiffAnalysis/H.vs.NH/ROC_pos/Com_7_pos_ROC.pdf
- peerj-75361-Raw_data_result/Raw data/Result-X101SC21103966-Z01-J001-B1-42/4.MetDiffAnalysis/H.vs.NH/ROC_pos/Com_8246_pos_ROC.pdf
- peerj-75361-Raw_data_result/Raw data/Result-X101SC21103966-Z01-J001-B1-42/4.MetDiffAnalysis/H.vs.NH/ROC_pos/Com_8313_pos_ROC.pdf
- peerj-75361-Raw_data_result/Raw data/Result-X101SC21103966-Z01-J001-B1-42/4.MetDiffAnalysis/H.vs.NH/ROC_pos/Com_834_pos_ROC.pdf
- peerj-75361-Raw_data_result/Raw data/Result-X101SC21103966-Z01-J001-B1-42/4.MetDiffAnalysis/H.vs.NH/ROC_pos/Com_8899_pos_ROC.pdf
- peerj-75361-Raw_data_result/Raw data/Result-X101SC21103966-Z01-J001-B1-42/4.MetDiffAnalysis/H.vs.NH/ROC_pos/Com_898_pos_ROC.pdf
- peerj-75361-Raw_data_result/Raw data/Result-X101SC21103966-Z01-J001-B1-42/4.MetDiffAnalysis/H.vs.NH/ROC_pos/Com_9136_pos_ROC.pdf
- peerj-75361-Raw_data_result/Raw data/Result-X101SC21103966-Z01-J001-B1-42/4.MetDiffAnalysis/H.vs.NH/ROC_pos/Com_922_pos_ROC.pdf
- peerj-75361-Raw_data_result/Raw data/Result-X101SC21103966-Z01-J001-B1-42/4.MetDiffAnalysis/H.vs.NH/ROC_pos/Com_9243_pos_ROC.pdf
- peerj-75361-Raw_data_result/Raw data/Result-X101SC21103966-Z01-J001-B1-42/4.MetDiffAnalysis/H.vs.NH/ROC_pos/Com_9307_pos_ROC.pdf
- peerj-75361-Raw_data_result/Raw data/Result-X101SC21103966-Z01-J001-B1-42/4.MetDiffAnalysis/H.vs.NH/ROC_pos/Com_9388_pos_ROC.pdf
- peerj-75361-Raw_data_result/Raw data/Result-X101SC21103966-Z01-J001-B1-42/4.MetDiffAnalysis/H.vs.NH/ROC_pos/Com_966_pos_ROC.pdf
- peerj-75361-Raw_data_result/Raw data/Result-X101SC21103966-Z01-J001-B1-42/4.MetDiffAnalysis/H.vs.NH/ROC_pos/Com_9985_pos_ROC.pdf
- peerj-75361-Raw_data_result/Raw data/Result-X101SC21103966-Z01-J001-B1-42/5.MetKeggEnrichment/
- peerj-75361-Raw_data_result/Raw data/Result-X101SC21103966-Z01-J001-B1-42/5.MetKeggEnrichment/H.vs.NH/
- peerj-75361-Raw_data_result/Raw data/Result-X101SC21103966-Z01-J001-B1-42/5.MetKeggEnrichment/H.vs.NH/H.vs.NH_neg.KEGG_Enrich.scatterplot.pdf
- peerj-75361-Raw_data_result/Raw data/Result-X101SC21103966-Z01-J001-B1-42/5.MetKeggEnrichment/H.vs.NH/H.vs.NH_neg.KEGG_Enrich.scatterplot.png
- peerj-75361-Raw_data_result/Raw data/Result-X101SC21103966-Z01-J001-B1-42/5.MetKeggEnrichment/H.vs.NH/H.vs.NH_neg_KEGG_map/
- peerj-75361-Raw_data_result/Raw data/Result-X101SC21103966-Z01-J001-B1-42/5.MetKeggEnrichment/H.vs.NH/H.vs.NH_neg_KEGG_map/KEGG.map.html
- peerj-75361-Raw_data_result/Raw data/Result-X101SC21103966-Z01-J001-B1-42/5.MetKeggEnrichment/H.vs.NH/H.vs.NH_neg_KEGG_map/src/
- peerj-75361-Raw_data_result/Raw data/Result-X101SC21103966-Z01-J001-B1-42/5.MetKeggEnrichment/H.vs.NH/H.vs.NH_neg_KEGG_map/src/00020.html
- peerj-75361-Raw_data_result/Raw data/Result-X101SC21103966-Z01-J001-B1-42/5.MetKeggEnrichment/H.vs.NH/H.vs.NH_neg_KEGG_map/src/00020.png
- peerj-75361-Raw_data_result/Raw data/Result-X101SC21103966-Z01-J001-B1-42/5.MetKeggEnrichment/H.vs.NH/H.vs.NH_neg_KEGG_map/src/00030.html
- peerj-75361-Raw_data_result/Raw data/Result-X101SC21103966-Z01-J001-B1-42/5.MetKeggEnrichment/H.vs.NH/H.vs.NH_neg_KEGG_map/src/00030.png
- peerj-75361-Raw_data_result/Raw data/Result-X101SC21103966-Z01-J001-B1-42/5.MetKeggEnrichment/H.vs.NH/H.vs.NH_neg_KEGG_map/src/00040.html
- peerj-75361-Raw_data_result/Raw data/Result-X101SC21103966-Z01-J001-B1-42/5.MetKeggEnrichment/H.vs.NH/H.vs.NH_neg_KEGG_map/src/00040.png
- peerj-75361-Raw_data_result/Raw data/Result-X101SC21103966-Z01-J001-B1-42/5.MetKeggEnrichment/H.vs.NH/H.vs.NH_neg_KEGG_map/src/00052.html
- peerj-75361-Raw_data_result/Raw data/Result-X101SC21103966-Z01-J001-B1-42/5.MetKeggEnrichment/H.vs.NH/H.vs.NH_neg_KEGG_map/src/00052.png
- peerj-75361-Raw_data_result/Raw data/Result-X101SC21103966-Z01-J001-B1-42/5.MetKeggEnrichment/H.vs.NH/H.vs.NH_neg_KEGG_map/src/00053.html
- peerj-75361-Raw_data_result/Raw data/Result-X101SC21103966-Z01-J001-B1-42/5.MetKeggEnrichment/H.vs.NH/H.vs.NH_neg_KEGG_map/src/00053.png
- peerj-75361-Raw_data_result/Raw data/Result-X101SC21103966-Z01-J001-B1-42/5.MetKeggEnrichment/H.vs.NH/H.vs.NH_neg_KEGG_map/src/00061.html
- peerj-75361-Raw_data_result/Raw data/Result-X101SC21103966-Z01-J001-B1-42/5.MetKeggEnrichment/H.vs.NH/H.vs.NH_neg_KEGG_map/src/00061.png
- peerj-75361-Raw_data_result/Raw data/Result-X101SC21103966-Z01-J001-B1-42/5.MetKeggEnrichment/H.vs.NH/H.vs.NH_neg_KEGG_map/src/00062.html
- peerj-75361-Raw_data_result/Raw data/Result-X101SC21103966-Z01-J001-B1-42/5.MetKeggEnrichment/H.vs.NH/H.vs.NH_neg_KEGG_map/src/00062.png
- peerj-75361-Raw_data_result/Raw data/Result-X101SC21103966-Z01-J001-B1-42/5.MetKeggEnrichment/H.vs.NH/H.vs.NH_neg_KEGG_map/src/00071.html
- peerj-75361-Raw_data_result/Raw data/Result-X101SC21103966-Z01-J001-B1-42/5.MetKeggEnrichment/H.vs.NH/H.vs.NH_neg_KEGG_map/src/00071.png
- peerj-75361-Raw_data_result/Raw data/Result-X101SC21103966-Z01-J001-B1-42/5.MetKeggEnrichment/H.vs.NH/H.vs.NH_neg_KEGG_map/src/00072.html
- peerj-75361-Raw_data_result/Raw data/Result-X101SC21103966-Z01-J001-B1-42/5.MetKeggEnrichment/H.vs.NH/H.vs.NH_neg_KEGG_map/src/00072.png
- peerj-75361-Raw_data_result/Raw data/Result-X101SC21103966-Z01-J001-B1-42/5.MetKeggEnrichment/H.vs.NH/H.vs.NH_neg_KEGG_map/src/00120.html
- peerj-75361-Raw_data_result/Raw data/Result-X101SC21103966-Z01-J001-B1-42/5.MetKeggEnrichment/H.vs.NH/H.vs.NH_neg_KEGG_map/src/00120.png
- peerj-75361-Raw_data_result/Raw data/Result-X101SC21103966-Z01-J001-B1-42/5.MetKeggEnrichment/H.vs.NH/H.vs.NH_neg_KEGG_map/src/00130.html
- peerj-75361-Raw_data_result/Raw data/Result-X101SC21103966-Z01-J001-B1-42/5.MetKeggEnrichment/H.vs.NH/H.vs.NH_neg_KEGG_map/src/00130.png
- peerj-75361-Raw_data_result/Raw data/Result-X101SC21103966-Z01-J001-B1-42/5.MetKeggEnrichment/H.vs.NH/H.vs.NH_neg_KEGG_map/src/00140.html
- peerj-75361-Raw_data_result/Raw data/Result-X101SC21103966-Z01-J001-B1-42/5.MetKeggEnrichment/H.vs.NH/H.vs.NH_neg_KEGG_map/src/00140.png
- peerj-75361-Raw_data_result/Raw data/Result-X101SC21103966-Z01-J001-B1-42/5.MetKeggEnrichment/H.vs.NH/H.vs.NH_neg_KEGG_map/src/00190.html
- peerj-75361-Raw_data_result/Raw data/Result-X101SC21103966-Z01-J001-B1-42/5.MetKeggEnrichment/H.vs.NH/H.vs.NH_neg_KEGG_map/src/00190.png
- peerj-75361-Raw_data_result/Raw data/Result-X101SC21103966-Z01-J001-B1-42/5.MetKeggEnrichment/H.vs.NH/H.vs.NH_neg_KEGG_map/src/00220.html
- peerj-75361-Raw_data_result/Raw data/Result-X101SC21103966-Z01-J001-B1-42/5.MetKeggEnrichment/H.vs.NH/H.vs.NH_neg_KEGG_map/src/00220.png
- peerj-75361-Raw_data_result/Raw data/Result-X101SC21103966-Z01-J001-B1-42/5.MetKeggEnrichment/H.vs.NH/H.vs.NH_neg_KEGG_map/src/00230.html
- peerj-75361-Raw_data_result/Raw data/Result-X101SC21103966-Z01-J001-B1-42/5.MetKeggEnrichment/H.vs.NH/H.vs.NH_neg_KEGG_map/src/00230.png
- peerj-75361-Raw_data_result/Raw data/Result-X101SC21103966-Z01-J001-B1-42/5.MetKeggEnrichment/H.vs.NH/H.vs.NH_neg_KEGG_map/src/00232.html
- peerj-75361-Raw_data_result/Raw data/Result-X101SC21103966-Z01-J001-B1-42/5.MetKeggEnrichment/H.vs.NH/H.vs.NH_neg_KEGG_map/src/00232.png
- peerj-75361-Raw_data_result/Raw data/Result-X101SC21103966-Z01-J001-B1-42/5.MetKeggEnrichment/H.vs.NH/H.vs.NH_neg_KEGG_map/src/00240.html
- peerj-75361-Raw_data_result/Raw data/Result-X101SC21103966-Z01-J001-B1-42/5.MetKeggEnrichment/H.vs.NH/H.vs.NH_neg_KEGG_map/src/00240.png
[truncated: 343 more entries]
