# Supplementary material for: Semen quality and seminal plasma metabolites in male rabbits (Oryctolagus cuniculus) under heat stress
Source: PeerJ. 2023 Apr 7;11:e15112. doi: 10.7717/peerj.15112 (PMC10103697; doi:10.7717/peerj.15112)
Supplement: Supplemental Information 2 [file peerj-11-15112-s002.zip › peerj-75361-Raw_data_result/Raw data/Result-X101SC21103966-Z01-J001-B1-42/1.MetQuant-QC/Correlation/cor_pearson_neg.xls]

R^2	neg_QC1	neg_QC2	neg_QC3
neg_QC1	1	0.989	0.99
neg_QC2	0.989	1	0.988
neg_QC3	0.99	0.988	1
