# Supplementary material for: Semen quality and seminal plasma metabolites in male rabbits (Oryctolagus cuniculus) under heat stress
Source: PeerJ. 2023 Apr 7;11:e15112. doi: 10.7717/peerj.15112 (PMC10103697; doi:10.7717/peerj.15112)
Supplement: Supplemental Information 2 [file peerj-11-15112-s002.zip › peerj-75361-Raw_data_result/Raw data/Result-X101SC21103966-Z01-J001-B1-42/1.MetQuant-QC/TIC/Samples_Specialized_Traces_pos.xls]

## Sheet: Sheet1
Specialized Traces
17-Nov-2021 9:40
Study File ID		Spectrum File
		HFX3_975910_CP_blank.raw
		HFX3_975910_CP_QC1.raw
		HFX3_975910_CP_QC2.raw
		HFX3_975910_CP_QC3.raw
		HFX3_CP1_FZTM210059846-1A.raw
© Reported with Compound Discoverer 3.1			1
Specialized Traces
17-Nov-2021 9:40
Study File ID		Spectrum File
		HFX3_CP1_FZTM210059847-1A.raw
		HFX3_CP1_FZTM210059848-1A.raw
		HFX3_CP1_FZTM210059849-1A.raw
		HFX3_CP1_FZTM210059850-1A.raw
© Reported with Compound Discoverer 3.1			2
Specialized Traces
17-Nov-2021 9:40
Study File ID		Spectrum File
		HFX3_CP1_FZTM210059851-1A.raw
		HFX3_CP1_FZTM210059852-1A.raw
		HFX3_CP1_FZTM210059853-1A.raw
		HFX3_CP1_FZTM210059854-1A.raw
© Reported with Compound Discoverer 3.1			3
Specialized Traces
17-Nov-2021 9:40
Study File ID		Spectrum File
		HFX3_CP2_FZTM210059855-1A.raw
		HFX3_CP2_FZTM210059856-1A.raw
		HFX3_CP2_FZTM210059857-1A.raw
		HFX3_CP2_FZTM210059858-1A.raw
© Reported with Compound Discoverer 3.1			4
Specialized Traces
17-Nov-2021 9:40
Study File ID		Spectrum File
		HFX3_CP2_FZTM210059859-1A.raw
		HFX3_CP2_FZTM210059860-1A.raw
		HFX3_CP2_FZTM210059861-1A.raw
		HFX3_CP2_FZTM210059862-1A.raw
© Reported with Compound Discoverer 3.1			5
Specialized Traces
17-Nov-2021 9:40
Study File ID		Spectrum File
		HFX3_CP2_FZTM210059863-1A.raw
© Reported with Compound Discoverer 3.1			6
