# Supplementary material for: Semen quality and seminal plasma metabolites in male rabbits (Oryctolagus cuniculus) under heat stress
Source: PeerJ. 2023 Apr 7;11:e15112. doi: 10.7717/peerj.15112 (PMC10103697; doi:10.7717/peerj.15112)
Supplement: Supplemental Information 2 [file peerj-11-15112-s002.zip › peerj-75361-Raw_data_result/Raw data/Result-X101SC21103966-Z01-J001-B1-42/1.MetQuant-QC/meta_intensity_neg.xls]

ID	Name	Formula	Molecular Weight	RT [min]	m/z	mzCloud_Results	mzVault_Results	MassList_Results	neg_D_1	neg_D_2	neg_D_3	neg_E_1	neg_E_2	neg_E_3	neg_F_1	neg_F_2	neg_F_3	neg_A_1	neg_A_2	neg_A_3	neg_B_1	neg_B_2	neg_B_3	neg_C_1	neg_C_2	neg_C_3	neg_QC1	neg_QC2	neg_QC3
Com_1_neg	Isocitric acid	C6 H8 O7	192.027	1.431	191.01965	Full match	Full match	Full match	7667747760.042061	2972374306.238323	12440550954.487173	13345909006.895596	2845640834.2739573	8565347902.703359	2629424300.184215	14179654419.752947	7541623275.191261	2379693153.9304166	2497631099.855358	9500814082.297356	4082467319.0624804	11719748658.84239	10902948415.12062	13280649939.974771	15677771831.427713	3807097278.0760407	10744263400.1653	4918558409.993472	9127050129.923037
Com_3_neg	Citric acid	C6 H8 O7	192.02705	2.138	191.01974	Full match	Full match	Full match	5567663676.654103	8337704811.740677	11061693503.0121	15261324242.80663	4465762170.105221	6247570211.48064	9260623022.34324	11718755813.378958	5457788806.646849	5266012703.84543	5982625741.932599	5976311425.447381	7649103855.82349	7233985850.334527	11871677530.694265	7447987398.261295	6035168355.407324	6629405971.9376545	6948846721.57656	8578327149.268663	10008648001.01036
Com_7_neg	D-(-)-Fructose	C6 H12 O6	180.0636	1.295	179.05643	Full match	Full match	Full match	4023485769.757318	3636533214.8072963	3714942089.374173	1602198480.5945776	6462337505.347573	2370718331.5763264	3729578495.951609	2213050378.74754	4482117531.029342	3842311498.240623	3909112882.245301	1534131080.6093724	4166220340.474582	2663523465.701496	3484865156.8411326	1266526756.783552	1771619826.4166188	5951901759.553364	2933634691.19729	3185435005.6169467	2619753464.4657416
Com_22_neg	Glutaconic acid	C5 H6 O4	130.02687	1.411	129.0197	Full match	Full match	Full match	417098122.32902014	372043129.9665932	1339132672.7439177	1198505169.0672014	305224571.61943525	616653137.8336729	382464653.7389597	1279343239.3387218	720244566.3526834	515337073.5890295	458431713.0073481	966501342.9265093	1057757180.0595801	1220799664.8124588	1063836665.5490974	952761382.6246015	1367342310.506815	466189070.9618732	943832940.368806	691269002.2216014	922891083.8898911
Com_27_neg	2-Furoic acid	C5 H4 O3	112.0163	2.127	111.00899	Full match	Full match	Full match	467459014.0135889	480874166.2440424	829228123.6717973	691240580.0911123	373468892.01576865	436225989.42832166	440433820.9232485	971261455.0643978	431201526.07018024	384987395.61594385	449347159.24285346	554793059.8658608	517383750.5911292	606755319.9323864	516802788.3555783	617573356.7318873	674759479.0535607	402775029.243983	809124820.865956	565824869.860117	382241339.8878185
Com_60_neg	D-Glucosyl-beta-1,1-N-palmitoyl-D-erythro-sphingosine	C40 H77 N O8	699.56666	9.123	698.55829	Full match	Full match	No results	337414322.3509073	260787152.82306355	167679689.19466525	128422620.38320743	108965865.61080214	276949152.19935304	188634832.5141575	71185794.53059047	432032243.7314662	371170226.9070829	165010722.64215052	73090203.51071256	32630555.88923087	102758399.0315949	73778664.70420249	420566955.3169863	376486465.16268104	34334795.04063417	190608031.316678	295318172.02250534	231806075.43228623
Com_97_neg	3-Phenyllactic acid	C9 H10 O3	166.06329	5.635	165.05602	Full match	Full match	Full match	75037823.4511683	41141228.11342452	40963384.32383048	76252827.68338917	78795783.20376833	148259246.12966427	31780846.50409225	116866372.26831256	43230523.11099759	199305376.8758296	81299548.43691587	285027466.5291406	45394247.710158	10312716.96250659	117333460.46578752	76127204.04537673	193011599.04093748	64215964.059181444	107823971.810399	114347553.87743719	99147491.88211364
Com_99_neg	Citraconic acid	C5 H6 O4	130.0269	1.737	129.0197	Full match	Full match	Full match	160305794.63080606	179432313.24056312	200197005.03273946	257504637.28133404	187519331.48982385	203202140.5397472	162302407.1969783	249661277.46440157	150297518.83232486	170030263.19575962	241892100.13601017	205408772.5306149	219134435.7891603	243361375.72270057	217229799.15359265	197807717.92105356	173475227.02950332	165072004.83863518	200380388.708208	244416927.24369806	188935186.58007994
Com_102_neg	1,2,3-cyclopropanetricarboxylic acid	C6 H6 O6	174.01669	2.107	173.00938	Full match	Full match	Full match	140020084.01814625	153922268.06408772	62470499.31662036	227220472.65523368	121554191.62007308	147738877.6276073	152583827.66886428	252507807.49856567	156991848.21077856	142866741.10043848	135195614.39763957	152492127.37058595	145979480.47568685	62122377.4708999	187417100.94774824	168819393.56398284	235455016.2886095	137058480.70392781	185865514.480599	199062694.3873853	167149655.7465104
Com_121_neg	D-(-)-Mannitol	C6 H14 O6	182.07937	1.713	181.07213	Full match	Full match	Full match	128645292.02178761	82741282.62486376	125418403.31040853	60337186.95841864	104854692.01484068	23101474.335747417	38369879.38437929	48555451.186034605	29170469.05263948	46418616.41018367	62544644.486130685	26767509.999875255	287064790.61689585	43186981.70531052	67884692.80241193	23512938.304679926	54089954.32317916	214131764.58948132	72507237.1365496	81422323.5844406	93016406.09501436
Com_214_neg	Gluconic acid	C6 H12 O7	196.05847	1.291	195.0513	Full match	Full match	Full match	69079274.23009339	46507261.88223036	50593681.34948178	42119034.144678585	62017702.21360797	93008982.07237555	43664769.31515588	34124641.04064736	37788191.78285141	31739278.895046316	25032665.909683645	57078216.94601961	149707895.5812642	25490572.99951618	41981401.680771455	79187050.89437443	29348247.54924032	148481924.8436022	55064952.9700806	58564159.237092815	50323249.60168938
Com_245_neg	��-Ribono-1,4-lactone	C5 H8 O5	148.0375	1.417	147.0303	Full match	Full match	Full match	21969645.887365367	23532011.754324716	33633762.96649691	53138919.9358663	22106303.90803952	29080664.33996616	23787097.488586362	54670283.59167842	27416153.60018732	25301013.601734657	24683861.030411344	52080909.57564901	123676243.29052798	40316981.06876791	47746454.8622926	27158479.96053641	44995534.15786169	123404217.05191602	56639865.1507063	50603982.83271487	39540881.1251972
Com_466_neg	4-Oxoproline	C5 H7 N O3	129.04292	1.453	128.03563	Full match	Full match	Full match	19188927.69738573	45825101.10887811	24201535.474675138	19559513.744551033	47210430.70987434	47387815.58267681	27822743.464340206	13031214.567162385	35948120.56098961	26495721.999091856	26895132.410385054	26232896.863581084	19473784.358985055	11200142.579836402	15323513.014128089	27035404.849418845	19213004.930212706	64052251.40976433	23048114.480742	16127511.694677753	15233579.09803406
Com_549_neg	Adrenic acid	C22 H36 O2	332.27199	10.493	331.26459	Full match	Full match	No results	27751254.227755934	10314695.99677617	6023208.81606776	14133393.642517801	11773770.139589783	47797691.71999468	11124637.019918414	18699913.670263164	6290811.370616209	41269887.16452891	35158750.96432349	38226003.94506972	60176632.04230082	23655273.855374124	43344345.44492969	28288315.715589087	44158622.56598246	50444113.14770709	30509045.454135	29550520.22805925	20977567.66879326
Com_553_neg	Uridine	C9 H12 N2 O6	244.06989	2.332	243.06261	Full match	Full match	Full match	40876807.99684458	28079133.598049965	32558688.456683945	17829573.65991194	49716015.20586341	47199533.57837067	44405402.27420013	24220743.178090084	45279995.213405095	61375736.86347655	60673742.01902919	47041408.99624955	23001587.85289061	17304175.83286443	19970263.651660677	44542563.93243476	17053424.775876693	30983021.96360201	30495574.779044	36899825.20345236	29673348.477571715
Com_656_neg	Glycerol 3-phosphate	C3 H9 O6 P	172.01398	1.291	171.00668	Full match	Full match	Full match	22511011.45256507	15600257.790923512	8564644.8972626	8094932.225620735	16338623.25196909	25567822.65222848	13074270.804750148	16176228.180907711	27361569.277889203	18570696.31961658	18185426.181985408	29481563.782968894	28778343.976375893	13306751.803287325	13388300.365450846	37529008.500778474	16371004.789654184	22454829.257239033	23269342.1844188	21375446.570529006	19231594.640357923
Com_677_neg	D-(-)-Lyxose	C5 H10 O5	150.05305	1.327	149.04584	Full match	Full match	Full match	38904998.70302715	26975707.07185114	32448795.812312316	15422059.171272088	33756713.48830203	19954805.798524827	30740465.958262756	14523533.702334652	28067294.868121106	24365327.293762732	22920962.42686931	41265504.98232044	38879436.61095999	19532169.655690767	25359059.12819952	9246975.017705416	18191920.22403846	37871697.30819573	23525710.2068993	26171044.65241126	23119295.112573743
Com_929_neg	N-Acetyl-L-phenylalanine	C11 H13 N O3	207.08981	5.611	206.0826	Full match	Full match	Full match	9261985.299186038	3645707.8374386453	1663299.1292301675	12919658.180707429	9632797.349455059	35486907.49074261	7636771.735376597	16837790.311503954	6965178.40046525	3514995.3429607106	4830302.592372828	4777906.713373589	2299101.7252469203	8132926.063387223	24199579.81019125	1606030.787901959	9887372.451199092	3190167.4064992126	8606791.89397897	10276476.763316365	7986656.445248012
Com_1008_neg	3-Indoxyl sulphate	C8 H7 N O4 S	213.00995	5.403	212.00267	Full match	Full match	Full match	5245391.277960744	3368856.226668863	1273284.2469756925	2929731.6389251673	31984466.651823718	6706970.617108395	4098195.014762958	4111472.387953534	13641984.418116914	5267902.507674631	4772596.30812248	28068277.10477659	2749993.3553746063	6067100.024589266	8403029.752570052	1348645.3866888508	2937527.900259305	1498853.0184797235	7393318.16286517	7811422.714985927	5674536.555690359
Com_1390_neg	trans-Cinnamic acid	C9 H8 O2	148.05278	5.635	147.04547	Full match	Full match	No results	5194754.892721216	2734813.968746782	2655320.498841759	5145153.198416782	4751132.20320435	9667166.871839559	2297629.1154702622	8214546.610566172	2920302.7484234683	12852570.13540066	5515199.231117877	18918852.46957728	2926392.4364795233	4452619.049398913	7999461.11920573	4867127.858509975	11945623.687396258	4029778.097151465	7606850.51187077	7642919.2550084265	5668714.899262878
Com_1719_neg	Orotic acid	C5 H4 N2 O4	156.01752	1.772	155.01024	Full match	Full match	Full match	4347910.6943857055	1122995.940109209	633577.7232135538	1047529.3637062353	1569810.6138776343	10965836.955290398	693342.2328225941	816432.5123947489	750284.9700227897	9866904.562274072	12318960.2446261	14315492.28820623	9357439.676646663	1382072.3364970011	1811931.90607291	5595033.106431426	1747340.0714957057	9379611.378918244	3883847.33343886	4088273.3166716537	3315264.3932941807
Com_1951_neg	D-(+)-Tryptophan	C11 H12 N2 O2	204.09014	5.556	203.08281	Full match	Full match	Full match	2612927.2739586597	4053589.539735087	932070.7532895524	6441334.889407972	11157789.648393672	14344498.261280276	1779985.293568029	6669709.764747676	3065535.001065036	1385312.2991893387	2410255.60831183	1001528.7286692502	701338.9542397248	1033830.8618068347	2912818.440644934	819980.8040956188	1732414.523211643	811724.1715161904	3433406.07523697	3686007.632876579	3059328.2395506515
Com_2499_neg	D-(-)-Quinic acid	C7 H12 O6	192.06367	4.867	191.0564	Full match	Full match	Full match	2895951.5515028373	2222500.228678657	2918009.662939304	2149309.2181018447	2087074.4662208045	1576666.642663882	4761263.278590819	1440485.361400665	4598782.829897397	3402930.959205791	2780861.448586878	8744597.251665054	4494518.8722352525	4588649.831546361	1222375.9072550077	4989221.2661533505	2611164.32896824	6152662.767247579	3464794.28447899	3273734.051909812	3243737.57224846
Com_2642_neg	N2-Methylguanosine	C11 H15 N5 O5	297.10775	4.818	296.10034	Full match	Full match	Full match	8391983.041218568	4344135.691647206	3032591.4709824785	3684400.616143793	5582425.846370187	5381721.121498055	3976330.593375986	3614647.985003339	5948627.583291891	4091496.154806148	5294734.6371858185	3782096.840760116	1927356.1141340348	3498960.847732771	4622563.102607399	7052994.464669328	3446722.586489485	2073849.441762908	6256747.8464807	4667615.47154518	5371590.654568172
Com_3371_neg	2,4-Dihydroxybenzoic acid	C7 H6 O4	154.02698	5.709	153.0197	Full match	Full match	Full match	1471607.9392795286	1513373.989052806	903704.3555773185	945473.8853968485	5451249.691846236	1571190.3859160882	1132623.5409643534	1314156.5484615397	1624156.4151763946	2211451.43075184	2010279.6949977207	4106804.6939363726	1603010.7891178662	5010670.059586553	2388471.8926491914	1006947.783270572	2422943.466009767	1116595.7572115564	2200471.85184497	2527509.4899224923	1864444.062611495
Com_4061_neg	Acetaminophen glucuronide	C14 H17 N O8	327.09584	5.24	326.08859	Full match	Full match	No results	1513875.173530614	426209.6715815649	164388.76949057722	1545357.8617160555	392210.1949843517	214270.58673077603	294604.0553203008	216204.75241251572	243388.76398153455	285899.4086001566	223287.8235110759	4448167.796475356	145967.0558057048	201734.92412664086	212890.97822994008	157773.21397734951	183330.3631765646	110389.32070321642	673760.857534281	592504.7380836323	485786.9494658116
Com_4338_neg	Daidzein	C15 H10 O4	254.05809	5.764	253.0508	Full match	Full match	No results	1864410.8033539602	213572.37034106045	160358.7161246615	202274.0256419591	521286.3484785486	310254.64943282073	187496.46572029797	128763.23333751575	493499.37518169533	208342.62903535782	203505.6684791285	4037496.711315822	355540.53900750034	339216.41149564	173640.09166424006	144521.06959208523	220879.53328334057	239363.1779531859	701680.98929361	569261.1194176245	461243.8232581771
Com_6138_neg	2'-Deoxyinosine	C10 H12 N4 O4	252.08623	4.585	251.0789	Full match	Full match	Full match	2745972.0991678163	300538.88569586654	480748.96120193205	714895.7710900066	796860.1793125902	1833939.275433303	237139.61886240766	683805.0282315863	180967.8462080768	561780.9289059555	1424760.9265516119	561544.3597072529	292172.7976111943	181186.1692274505	412839.3572394548	1663382.210974074	524521.9913336562	634714.422869526	762759.284727563	923780.3897591758	768060.3998901227
Com_7139_neg	N-Acetyl-L-tyrosine	C11 H13 N O4	223.08494	5.15	222.07767	Full match	Full match	Full match	1117751.953216707	441980.7043022863	244243.85371978622	938707.6545569643	974350.1067253299	1253719.4678697325	563020.3142624744	566233.2047316335	481298.1956910735	468658.95805235335	228881.73333333462	1797751.3350709502	253927.61222996272	523462.86977951153	599762.270775396	152706.65778182284	405258.69481164945	257621.28028801607	629776.47645246	556602.5997562532	655323.9736936659
Com_34_neg	Taurine	C2 H7 N O3 S	125.01489	1.503	124.00759	Full match	Full match	Full match	725642741.7160089	275360156.91244066	199400466.68687236	213971532.41952673	468963484.5494548	806247034.3699299	303796383.52858186	225089979.61056578	301544242.1646548	542925641.2389439	732814963.866552	480301120.4586981	1117246490.3311317	302265870.19412047	424698205.79005444	580806803.0976989	370509186.8179818	882635302.45928	493017112.433326	447130025.5776716	453275889.4119379
Com_134_neg	Xanthosine	C10 H12 N4 O6	284.07614	4.699	283.06882	Full match	Full match	Full match	34660223.087158665	237591192.92217937	89722345.15477851	170011862.038668	266528655.40350723	56424065.47427666	173617391.101312	35098831.947551526	80365952.97882693	138693209.68052053	138706333.5187434	209118473.50584206	13335382.010399472	108767244.71282026	121807998.11273594	74554282.5316808	55058510.0506	11541439.798778197	110138653.512849	105670246.14733383	84659753.10147186
Com_58_neg	L-Glutamic acid	C5 H9 N O4	147.05347	1.28	146.04626	Full match	Full match	Full match	180216142.4944924	178326324.0032485	122804819.49800631	260686058.78429556	219989466.71049148	529927816.8691337	261193995.6819912	130610204.41903044	641575166.7152367	399163698.8154418	384545777.9459393	317137591.6134878	245921155.46453896	181684240.1922744	265974258.81328312	363896472.55980116	188099298.8005673	221316015.66799548	252592192.05009	280386319.47506064	242131016.32803038
Com_590_neg	Guanosine	C10 H13 N5 O5	283.09181	1.399	282.08453	Full match	Full match	Full match	17757820.67068026	26854888.0017903	9622974.668292353	4022512.1343238926	27894966.579999413	7784726.25428958	58967492.92117838	5058343.682990075	26145555.023958255	29617424.541172247	16362132.379638378	10746484.273466071	18024983.9285253	13740457.114365626	5237201.181958887	13206044.997640673	3959289.957917409	32222815.68805023	14566440.4821054	15422324.190635424	12986036.354924215
Com_211_neg	L-Aspartic acid	C4 H7 N O4	133.03784	1.269	132.03053	Full match	Full match	Full match	51530476.64151887	52960019.10764793	24499204.88813057	57599691.287822925	63572558.72501704	155667368.2882226	57618308.88546871	50806916.407133125	131277659.6259963	109695456.03700522	105655466.75357534	108383553.60388264	27507221.117180075	33983719.95734684	45988264.10422624	123001423.00339481	30598864.93541984	35648791.84506109	63049441.3843515	64147180.70550956	58723099.381262176
Com_465_neg	N-Acetylneuraminic acid	C11 H19 N O9	309.10649	1.332	308.0993	Full match	Full match	Full match	38135764.790126316	33192957.065495223	50672473.51059044	36226945.76398722	29372997.108879775	25317518.344022643	30218048.259956766	46199264.16000672	54005527.16010195	32162767.615557194	26661719.673958596	38371542.4013693	26473778.76194161	49382118.531596996	37721838.14905829	38514589.44122236	51106629.06679584	29158595.309952065	41678684.3091216	45890892.98510114	37119776.22948534
Com_2015_neg	L-Phenylalanine	C9 H11 N O2	165.07929	4.873	164.07202	Full match	Full match	Full match	11631960.125099257	9878673.638379162	5787354.855765974	10761631.292331368	5936747.105344359	9825640.259355197	10101926.155651128	7123312.7890938595	11547898.993426796	7878016.1476099305	7718323.815554013	10837808.366078608	8216999.700984458	9378293.28762069	13271717.28446892	5936750.8163060965	9926402.920887057	6879216.971702048	8464819.50852683	10128441.4739525	7505032.570959309
Com_2_neg	2-Oxoglutaric acid	C5 H6 O5	146.02166	1.41	145.01457	Full match	No results	Full match	7565179822.317745	4314944928.402297	12332261393.30816	12912575724.46588	3088785628.9644227	5235791256.9835615	4031367351.776951	13970865256.707623	7430474308.5927925	4887366109.514111	4660986219.035621	9261630702.614906	6489767134.760883	11541810389.163342	10628814791.165798	13040117095.11885	15368517769.008768	4223876007.5543146	10603294394.0362	6852014791.970485	8999265053.638132
Com_20_neg	SM (d14:1/20:0)	C39 H79 N2 O6 P	748.57297	11.032	747.56555	No results	Invalid mass	No results	2137483830.3320658	668712878.4632919	76523332.67312495	416011038.5261133	528117704.26047915	745474041.16878	1789118177.4715385	726650420.5319313	823879166.0875454	790787256.9242272	633725008.706563	1568774589.3563895	1791888746.395318	1307835124.4180448	50763500.183226444	619287848.940737	503643608.66734666	771237937.1656078	396974335.705192	609061286.2010398	524849032.46480095
Com_53_neg	SM (d14:0/18:0)	C37 H77 N2 O6 P	722.55908	8.226	721.55188	No results	Invalid mass	No results	270884942.4911644	366681233.5284985	505539709.6352792	79539771.68087593	196451399.0721941	235863038.91730735	145523482.4727123	213396230.6332492	118023167.23097482	119626336.35375234	304629896.7030516	155039075.37174696	107571027.66180989	199024906.02706844	277354494.64146763	118006805.59273139	159678543.3342996	102172587.93855941	268946965.252482	222638376.04040462	321938173.6809944
Com_64_neg	PE (16:1/18:1)	C39 H74 N O8 P	715.5182	11.354	714.51074	No results	Full match	No results	374519133.2637796	356661725.0852465	126513826.13395765	181930766.4031608	101184134.70878409	313204078.86067843	235945417.84800947	40570823.27981049	141246970.65506014	459726527.35902774	250385049.77938747	203725869.36371353	206256426.59292713	225196383.54822722	108380279.81167583	183560193.7672209	156427072.07496583	61166593.95910454	343553834.21023	520528174.70083326	302116423.9456381
Com_81_neg	3-Hydroxy-3-methylglutaric acid	C6 H10 O5	162.05309	1.313	161.04588	Full match	No results	No results	259304387.35204676	177486749.08552623	285711710.88103294	66346302.487773	238049797.44719225	105283295.74144587	210178367.96425742	107477491.90474653	114331924.1559255	148825430.4403471	102371737.70418684	62424653.865930475	273305055.514435	126930188.95951699	138760210.40279064	54549922.611354195	99804511.79695699	239674562.77881053	114817615.199157	174093542.45775113	110595114.7287041
Com_87_neg	Ascorbic acid	C6 H8 O6	176.03231	1.337	175.02501	Full match	No results	Full match	357725803.9925986	62823517.450053155	153403686.3016447	164592099.92130613	49616876.918752246	307674676.08478993	65545704.52432506	64623684.97359161	133632315.56886406	270291338.65685076	240790979.8377544	236701234.25078195	297255765.04395276	170007841.52806064	233879786.9299258	246454558.31400788	135650877.92134085	253208486.19361416	171529223.910918	181782791.37056896	157882992.5859946
Com_118_neg	Elaidic acid	C18 H34 O2	282.25626	10.474	281.24887	Full match	No results	No results	102914920.3895955	10860488.146985719	30114714.4394183	132273954.03761367	81788256.61450551	93925404.26196226	130810781.67254479	122168129.59940001	47683451.46191064	127631377.95151879	66342186.057241865	158678902.53254414	27922740.19817012	127963437.08579706	278210765.4873552	31472106.79163163	107001486.79691644	51714266.48708382	98780100.3770091	96263544.62977764	60723868.33548169
Com_135_neg	3-Methyl-2-oxobutanoic acid	C5 H8 O3	116.04771	1.321	115.0405	No results	No results	Full match	121523936.59974664	70763177.83910836	180394780.55123952	42930245.60331789	83462286.61697094	80874268.81758931	86128824.70645441	78791202.23443218	81546822.5597521	71083288.35952622	58826797.2822727	63866812.8346275	167791897.32644796	79199532.06948443	88811182.23715882	65877239.40859392	76159183.12577888	131271827.0161108	72629433.9289961	105825560.60554115	68469423.28993776
Com_186_neg	Dihydroroseoside	C19 H32 O8	388.21028	5.681	387.203	Full match	No results	No results	21107608.722354673	2334282.0766774234	1630578.0585465725	13998888.56234122	4857752.712849949	804267.3201695851	3955304.040011759	1116199.8059225802	687341.5221580843	1579604.9931582762	602305.980902077	154144447.86152795	1283674.3781946334	12374778.832573265	479297.8433256779	529708.2485900058	1830278.20333071	408089.9307251051	14611079.5846835	15067130.353027886	12580790.68027673
Com_188_neg	methadone-d9	C21 H18 [2]H9 N O	317.95551	1.168	316.94818	Invalid mass	No results	No results	139777393.0014359	149561145.8244131	37023397.48529683	37180390.556208916	216453078.4510998	114955828.89816637	151666312.26026177	30720891.276701048	133039821.52329865	118229856.6336732	100320282.57779874	64141590.617717974	111064693.29585254	31521575.479406964	80776122.39601189	51747058.54149946	20552343.900031164	144215060.89067402	77725658.0013231	81754897.17934394	68734369.85530004
Com_215_neg	SM (d14:0/20:0)	C39 H81 N2 O6 P	750.59024	11.77	749.58301	No results	Invalid mass	No results	97264361.9743507	89887233.53231862	90209648.79599172	24133839.681504242	83205675.50738488	95144877.38651055	55120755.21403931	71013215.25751048	68645837.23415323	72290671.31942087	86662244.84103547	50964456.01825321	46327232.70748277	63293684.86959213	68812489.46731716	84689907.7763991	57232843.39127648	40933407.592122026	103663534.96773	104630580.74136835	130760466.11193433
Com_221_neg	Inosine	C10 H12 N4 O5	268.08128	3.537	267.07401	No results	Full match	Full match	7523886.918489543	9496924.734705403	6645954.4968497595	3154975.439169734	29606783.123515047	6834874.241177424	1585185.6094899168	4179559.024985002	821259.4859818796	15233409.0033262	28965664.286105968	19032604.37323825	26565991.117738456	13028172.352099402	4239687.63295767	112589966.07464214	13482945.041710565	10281249.631240917	18322417.716672	18722590.32894424	16392422.652146922
Com_238_neg	D-Sedoheptulose 7-phosphate	C7 H15 O10 P	290.0449	1.596	289.0376	Invalid mass	No results	No results	47341801.94865754	16628947.419539949	54198168.71184229	108131952.99364612	23910987.85613221	52345254.23770723	43884612.21407889	102676136.65260696	20632105.332169935	62431357.94498377	58976576.00170081	80938924.35306759	54328140.738308966	74869512.70923097	92592509.91496414	82084608.72174409	82933953.65553443	35618710.17188222	69850020.0571147	79570930.28271233	68349045.88331623
Com_243_neg	Phenylpyruvic acid	C9 H8 O3	164.04771	5.653	163.04048	No results	No results	Full match	19086952.221726116	51923656.78599387	34801440.20702758	44068530.84388066	87732381.8903021	46744775.962586366	45458557.83548193	76817867.78697129	20071410.640931714	36752436.98890482	13147953.908818536	42752481.397637084	9854676.484845234	30676981.39663711	62258200.46575317	6962314.338978679	99364660.60705622	13997040.770799574	41165174.8490169	43149203.8561346	33922220.91530694
Com_262_neg	LPS 18:1	C24 H46 N O9 P	523.29167	9.903	522.28424	No results	Full match	No results	36242497.020158246	27684957.391130872	30842576.548957	14679386.34281285	62977175.05027629	47511851.45517848	18851490.33888587	33086098.84221501	30757077.666659564	35242719.14100457	36451740.418272026	16751147.306768605	39278745.40137458	31700504.123914525	62426007.4163515	93631877.89061119	14752005.136451432	55910430.966133334	36003184.9362241	30007332.549003966	33455596.951615937
Com_293_neg	LPS 18:0	C24 H48 N O9 P	525.30733	7.884	524.29993	No results	Full match	No results	50515730.61778405	43670238.9513309	36333432.9270682	63835104.34921668	40299426.61647221	108315495.7251466	71610388.91212496	29001782.639863666	29977676.90600718	66446343.153500706	53585794.13961383	40457844.35143856	38069796.239891976	48358808.65042467	36333296.228643954	35449194.869662546	27923683.696139053	18156933.27404677	49658309.5460671	41960244.00257312	38061159.17893457
Com_325_neg	L-Malate	C4 H6 O5	134.02187	1.373	133.01454	No results	No results	Full match	71524760.7484922	27212661.579815976	45621575.800846845	23587509.760427274	33791430.47973434	42277655.10713129	24141328.730738293	28491443.375479735	19940150.621810477	61552536.78284034	83178410.39220259	76135599.2108451	49897250.54646311	40853522.1047372	94461356.37452069	34457855.10171807	34094912.55479909	73566061.83790547	39637677.2836667	55274711.40754249	35837397.17000981
Com_366_neg	o-Toluic Acid	C8 H8 O2	136.05276	5.155	135.04556	No results	No results	Full match	22366300.445399452	69404284.80866812	48361951.08159767	46651680.28874772	55496816.07291758	45996620.53801472	8723505.300712885	65909311.50168563	62507463.52854906	93215375.192532	24870710.79487285	45095122.8906169	15494227.481418587	14295056.24914242	21703567.063841555	14173200.386111012	55364759.1528864	13848770.730254715	35721622.3484849	40742440.451737896	34038524.5846483
Com_376_neg	D-Threose	C4 H8 O4	120.04253	1.296	119.03533	No results	No results	Full match	69991207.56786342	39603533.516220175	40337537.67416732	35308647.83335346	33476077.409651086	49861553.24910179	43045790.18870646	27415653.341688957	67999802.36595424	63300350.184367135	47030402.46853441	52427255.71643132	67377594.46596009	42289418.605417386	66652531.42316472	29650009.55410055	32763932.412971586	77756325.99624781	50847375.3375736	47597724.7991021	45597748.659670874
Com_379_neg	Homovanillic acid	C9 H10 O4	182.0583	5.157	181.05103	No results	No results	Full match	21770171.052416883	67223512.85919991	47105560.900672905	44946903.449150264	53384650.77962643	45668092.212097704	8591550.771022374	63673163.90065919	61463911.38309183	90800073.06258461	25310098.79354549	44329619.9527089	14934168.472020073	13803879.89832231	21745400.750657313	14028003.870629424	54132662.36037501	13889491.219205558	35205129.5125461	40570047.90657887	33183591.58319038
Com_439_neg	2-Ketohexanoic acid	C6 H10 O3	130.06333	5.623	129.05602	No results	No results	Full match	32994896.62633281	18189138.639123775	22669579.965653904	17467388.8067434	26162400.34752704	26728657.4198248	24289419.458540123	35475908.6202914	19809802.7634541	34218236.936013445	45847796.49637619	47395583.46827307	25184275.115300532	35648636.07382474	54286153.82505759	18135891.05746841	54311471.1735305	31807334.908579227	32143223.0190299	35235947.25988725	28992599.410496328
Com_460_neg	3,8,9-trihydroxy-10-propyl-3,4,5,8,9,10-hexahydro-2H-oxecin-2-one	C12 H20 O5	244.13133	5.504	243.12402	Full match	No results	No results	45078162.99033788	2107878.3498532097	1450190.975144874	23163255.24993504	7043049.068217167	1816163.7438224326	5797876.259434781	1647220.9582044461	2411234.5226255246	2293308.770433976	2063152.1287871555	59681120.03439925	1075766.4495548995	4765496.144125541	1510995.8409419833	842924.1304591342	1517688.5869105302	958606.5629141213	9314313.77687598	9768000.774866289	8271309.746580592
Com_463_neg	D-Glucuronic acid	C6 H10 O7	194.04285	1.292	193.03563	No results	No results	Full match	26689493.567022502	10406303.215362955	13707715.438993918	19947550.69686203	9666542.520833168	6429915.505441291	7265460.202395317	19037188.853096586	7507662.7194934795	10151605.26146733	5934605.614149037	16328331.59205595	62094399.73926364	9782351.95617546	26392541.334960897	4342995.064779695	14365217.605238345	64402790.62493922	16395975.9913864	21265038.847408872	15296642.24132359
Com_475_neg	LPS 18:2	C24 H44 N O9 P	521.27604	6.872	520.26874	No results	Full match	No results	29227870.42981316	26270274.47038518	11304879.908248095	5701706.638631284	23072245.92931126	23594660.314442795	13445675.217873732	21609384.887030926	20195676.681723237	31735629.889825776	49535426.36359723	15763250.481599966	36499618.0167098	18459317.479484327	43116697.43566784	51039273.13005197	20698492.804301325	41527903.828505315	27830273.3207727	16286481.34999947	29323235.169262566
Com_498_neg	LPC 16:0	C24 H50 N O7 P	541.33865	9.344	540.33136	No results	Invalid mass	No results	40813847.18769922	46750654.81315742	25959416.833045308	49910298.254451044	66175453.079270124	22639097.057287406	35575328.50372004	24822871.648578063	58479436.98672408	39623905.283733234	36635631.81313393	55619335.62477828	23136699.816718455	22220981.05009825	20557834.07717443	21616712.053736184	38173190.43482887	40971189.88066827	39389174.0326072	40301264.48083651	32550995.1905368
Com_519_neg	(+/-)12(13)-DiHOME	C18 H34 O4	296.23553	7.839	295.22812	Invalid mass	No results	No match	5612748.531993868	11383596.059361262	4713868.6182372235	8739971.55685054	8319062.131630073	6758851.499636991	22029983.11558749	3531742.696447069	9994687.003391538	13986816.459033353	27977017.31057492	11655344.479551503	7181658.572319606	22332719.15341778	11487602.986475645	2915053.4832364176	46424431.57205563	3683660.982542332	13941462.7614546	14382150.082202138	11776234.807371836
Com_586_neg	Isobutyryl carnitine	C11 H21 N O4	231.1473	4.899	230.14003	No results	No results	Full match	26813006.70352527	4352706.042449286	3611705.763116713	17042514.53532757	7219013.500064881	10690809.823010841	9294092.719037833	12852653.558253884	7124749.228908111	12361096.279478503	14729435.068975126	28697772.366453316	52384902.07108936	14570193.608616134	25842240.784185894	41911827.70539613	23875097.56700898	39544767.9956009	22481402.3176317	21560137.757228114	18624856.525507968
Com_588_neg	4-Hydroxy-3- methoxyphenylglycol sulfate	C9 H12 O7 S	264.03084	2.767	263.02356	Full match	No results	Full match	10406717.325281007	12003688.22096371	4783986.678998147	9283677.878006978	14332591.373259952	4763445.2375961505	7713461.692541205	3267325.971764017	7295495.665081661	7803760.5411783485	7878048.18570867	47572035.039099924	7331014.635516032	6901970.485530713	3802874.0589157236	5368571.61163671	5053565.070951572	7767911.557987826	8791791.37001232	9362339.800012192	7954025.728961903
Com_631_neg	Lysope 16:0	C21 H44 N O7 P	453.28631	9.243	452.27927	No results	No results	Full match	22156833.153537594	32375984.416153412	15962104.798766654	41265110.63414236	51504710.68173464	11520735.425859258	19253868.770711094	16388828.462035025	48080757.34995354	24254365.118992083	22852035.328176405	30431940.407457504	11480074.913758725	10254214.973915726	12253361.785937736	15604457.107442543	22462100.295351487	22757717.600187603	25426334.9550074	24379745.72573607	21054975.908059724
Com_673_neg	LPS 16:0	C22 H44 N O9 P	497.276	9.158	496.26865	No results	Full match	No results	29671830.561052255	27849782.616969876	35891407.554819226	24634210.503253423	51507028.71646486	43929238.11398182	14177855.252007965	13549794.391038254	28356068.856696893	26912509.766987734	20166356.10500386	15020097.725206321	34581664.4643934	7774346.505003738	12669754.648148334	9657485.321856344	12519576.859043425	32487904.836705677	26703752.0608255	43156421.16114581	22398208.319870215
Com_729_neg	2-Hydroxy-2-methyl-3-buten-1-yl beta-D-glucopyranoside	C11 H20 O7	264.12113	5.63	263.11386	Full match	No results	No results	44996875.1601497	2300019.299572115	1887621.1746048615	14308951.765109273	12585765.38921269	2634572.409766078	6925951.088969455	1980660.8964519065	4444023.729272231	2676802.5868828553	2691271.2653917973	23166872.454994217	577933.6590760358	3965701.164199871	451904.8046368972	5731237.510824025	4139557.924269332	507376.22935855744	7836624.06394312	7988005.595343195	6953122.101363912
Com_738_neg	PE (18:0/18:1)	C41 H80 N O8 P	745.56923	9.639	744.56195	No results	Invalid mass	No results	5491137.701203702	24541283.556885015	24281692.655171026	24591268.126236033	54517792.12346819	29693040.14728957	34448128.040227294	15956257.63697037	30575448.614597023	25144243.17882586	30550823.072021913	19011170.996135417	8708653.627503205	18983886.8382376	17283181.42926511	29513842.367995847	22841263.183286846	8778705.903427152	18409207.5029901	22269240.24709283	22467317.896527056
Com_753_neg	7-Methylxanthine	C6 H6 N4 O2	166.04801	1.29	165.04079	Invalid mass	No results	No match	28041231.760753553	11680420.799838439	9432499.132839771	21880639.85206667	11468028.08277013	28694758.304479774	14750100.91731926	11624646.171883589	45322092.29933043	38996722.31545252	23009587.00181931	37975382.43137057	33315444.94049434	18628275.84791653	28086721.783313077	19557117.013149958	14252177.893160664	31733375.972055767	24203177.2379083	20878120.166128483	22337136.11555695
Com_754_neg	Lauric acid ethyl ester	C14 H28 O2	228.20933	9.407	227.20203	Full match	No results	Full match	27168200.77606714	9896691.702093486	7464906.434405177	13160109.623753779	14588085.529919319	26487497.830828555	9512291.101669805	12862945.844230989	7237167.970529295	22160055.88742774	23623889.80583108	36547311.751503676	34580443.65380458	15970201.772069374	24359876.830723777	26299949.266998228	23830870.77449888	41291113.87616077	23805032.3462673	21865616.719314553	19299332.277586773
Com_770_neg	N-acetyl-D-glucosamine	C8 H15 N O6	221.09019	1.326	220.08308	No results	No results	Full match	40574174.439167105	11634015.239710776	17569018.047811504	23411610.828000523	19457324.733000074	17698997.35590296	17353555.137989614	24857989.00107417	12275895.457641058	21277401.17593674	26508461.20170209	26519412.59649089	32900358.74613497	20472337.612673063	26444504.22821423	28888668.155530177	17271273.213362407	39740348.0352203	23008143.1589674	25806754.440069024	20394007.247015405
Com_779_neg	Monomethyl phthalate	C9 H8 O4	180.04264	5.014	179.03532	Full match	No results	No results	7409355.622433742	16271198.551682236	13000669.494042538	22294799.240586735	33123296.026280824	13829357.786622234	12865233.859219927	29318652.050113514	10508651.49311765	18960223.24421985	4880792.072034555	20872148.33076391	4492154.5660274895	9533838.027923398	18893685.39665632	4409183.823466186	30980223.05472744	7303943.58094914	13757065.7462418	18201090.11042802	13948314.87975
Com_850_neg	Lysope 18:1	C23 H46 N O7 P	479.30171	9.26	478.29431	No results	No results	Full match	23176559.424245805	25627533.559517432	9915749.906201404	26528671.385126874	34677424.66562714	11813198.317257093	27277463.652801007	13245383.496329753	26421565.32510059	31016701.08204887	25062762.540174384	17682286.555503573	24454889.603317354	16280150.230699688	22092896.21733935	16471262.866633877	18696086.24499474	35303288.07345607	23495213.5665586	22926195.194760274	18401218.42414822
Com_858_neg	4-Hydroxy-2-Oxoglutaric Acid	C5 H6 O6	162.01675	1.337	142.99892	No results	No results	Full match	27908100.093956582	11093185.487861358	11480589.078182574	18201573.307997603	13083584.261307657	38162729.09779508	14299855.641253738	10298127.28276693	19957336.968127057	32853826.16237376	39886082.7168881	29834400.576070074	27111786.681794286	14735123.253890777	25320450.800138284	23572140.593498636	12934449.786056407	25551486.52373669	20917953.2644846	28163051.584617604	17625550.150695886
Com_873_neg	3-[(4-chlorophenyl)thio]-1-(3-pyridylmethyl)pyrrolidine-2,5-dione	C16 H13 Cl N2 O2 S	664.08384	1.617	663.07739	Invalid mass	No results	No results	5993209.675456578	11750872.40585421	3426226.7788545797	12384835.627053507	12120090.752372423	16933338.093203574	30165505.344448287	6577334.637240598	41029655.74137143	10611990.6570313	9269772.789214978	8456876.1457274	5922698.573344781	17153135.93668142	15284317.116102345	5260457.187208191	3069385.589022594	10400082.193522714	11167765.7409329	13985196.975186892	10023244.063232075
Com_893_neg	Cinnamoylglycine	C11 H11 N O3	205.07412	5.568	204.06683	No results	No results	Full match	12405838.808898864	3118938.6883004224	3743667.104678187	15444052.559732601	12810361.898779294	16709503.804872725	6427155.6252362775	24985332.87358862	2610472.739700837	15318596.342875637	11090056.146410773	31328887.45748444	8128294.263835015	4130353.4261483476	5982433.30683433	25109334.305793405	7283629.474444863	8726627.791210437	12999803.4211128	14047747.821087925	11751130.749256484
Com_896_neg	Erythronolactone	C4 H6 O4	118.02699	2.593	117.01971	No results	Full match	Full match	14667125.182204247	11824813.850536458	12467408.18822735	11974369.995291838	33917985.79469995	21131085.854007795	14610466.914484544	13796755.885078842	16685438.892084258	20191463.422483128	12670309.916578867	23998196.03544895	15855389.000804907	14111834.226890566	24810994.257536355	11928944.996997906	27121665.23538972	20185752.506365977	16720201.0642475	18291758.65001957	15134220.229230257
Com_943_neg	Asp-Phe	C13 H16 N2 O5	280.10607	5.251	279.09888	No results	No results	Full match	11514066.394069355	2293876.2063165037	1478812.498866508	18313435.984080978	4601523.68319245	1270266.476995583	2391890.0676964414	1537584.6209512057	1657801.2376308271	1306718.513181568	922508.6067488935	29602395.96114335	1507240.9726709602	3658879.293271179	796881.97999498	920661.2825903832	2798977.1221418804	1047000.7631586666	5317090.67409875	5341856.302999959	4760572.664867145
Com_966_neg	2-(1H-1,2,3-benzotriazol-1-yl)-N-(2,3-dihydro-1H-inden-2-yl)acetamide	C17 H16 N4 O	292.13501	7.107	291.12775	Invalid mass	No results	No results	2905090.702373537	695230.5786359592	514206.7494630574	2479342.986849179	1866102.2473073537	576370.604727433	540713.1204804025	489846.25414511794	452903.0558200105	575914.1387654451	695465.1105205261	29106779.292285047	292988.3235834449	2111340.4976947918	418372.76972642826	292062.89675402804	973222.6037383276	334930.2988040168	1984845.3947614	2026574.788141816	1907015.488611629
Com_1019_neg	Biopterin	C9 H11 N5 O3	237.08524	1.328	236.07793	Full match	No results	Full match	14684583.994586932	8339269.244943687	8980682.248843161	8004330.164512901	11791921.196987398	12880601.837043755	13942788.619444808	4127649.6845481247	11534988.98674484	10395175.08221063	13976601.84764987	17294660.732821006	21613850.470009953	10337651.740332993	13894583.710592857	10486280.371709628	7947407.770192918	30165572.046305723	14444282.0483998	11337968.079432046	12788482.43251946
Com_1031_neg	PC (16:0/20:3)	C44 H82 N O8 P	829.58556	10.634	828.57813	No results	Invalid mass	No results	6140224.68701057	6185049.635546797	4694046.284899506	25375206.40592294	3575550.5377818397	2582409.23753922	6247682.944146699	7605120.024886914	2172453.3542061793	4071073.912300093	2870957.5171621754	5715520.465012851	5697340.658140733	4081519.129515292	4473165.575010907	3208310.3854427836	4201958.750141784	3936005.895793494	4055317.56110023	3127072.5269741076	1933883.19322643
Com_1061_neg	LPC 22:5	C30 H52 N O7 P	615.35457	9.338	614.34729	No results	Invalid mass	No results	13901621.131137887	7406419.250617271	3895773.1304506627	3950690.616740839	32803225.474991944	11344717.549583446	7477396.529737184	7865230.286907972	1241033.7400347237	20188808.12197965	13180610.851390999	15512754.359020181	25130866.412985638	10322928.540987715	16808112.53170561	11008660.92983497	23100220.988530155	14368139.20027553	14959108.0923678	13791910.46292165	11737402.750373194
Com_1064_neg	Theophylline	C7 H8 N4 O2	180.06392	1.218	179.0564	Full match	No match	No match	9033395.332290586	12679735.983302122	15221067.726021333	24581050.63806117	15799897.053756753	10572602.289116928	22135973.624509916	14322070.692547694	25482713.071210418	17940703.437379334	14446513.264586957	10942339.45100803	6375886.90913165	13863433.082184961	19372217.054056145	7757082.855803777	9970530.17243724	3892599.594632439	10813909.4307763	14514675.201464504	11974301.005889056
Com_1093_neg	Cer-NDS (d18:0/16:0)	C34 H69 N O3	585.53418	11.367	584.52692	No results	Invalid mass	No results	20392328.648463838	24599810.42979824	18533141.781504903	3847969.7540006647	15567860.617455514	12898159.908181028	17641563.879924875	11726093.786824588	14982072.169021543	13155405.075091157	26364052.65861111	12175070.371245928	10580747.582369449	8577735.449574608	27048455.732432894	10662002.932379078	6927068.263770818	10966683.990496567	20942726.7525823	16084053.213905929	25012266.813181918
Com_1104_neg	N-Acetyl-D-galactosamine 4-sulfate	C8 H15 N O9 S	255.0415	1.316	300.03986	Invalid mass	No results	No results	19816333.4625786	26837583.208850883	10589851.85231184	7637594.502029188	26134458.96670749	18719554.20792191	14027640.861222425	7511435.020924473	24771810.320438974	26263127.362895932	26378591.35356378	17876114.118483517	23232576.761334915	11541021.744418874	10194958.933462918	10497714.664545916	7922904.334540637	27763123.443541434	18107637.6960094	18119116.487628423	14976085.426151214
Com_1123_neg	2-{2-[2,5-di(methoxycarbonyl)anilino]-2-oxoethoxy}acetic acid	C14 H15 N O8	325.0803	5.112	324.073	Full match	No results	No results	27269111.508615687	706212.7527969265	517256.75873327104	12503673.503326587	4407395.442297404	1072321.21798932	8433374.191541774	328737.744259493	2385354.3441912	257074.59271394627	311871.8860709564	25060197.14723059	823617.1509371584	2286210.011814591	198174.4994121021	151949.2387750423	3599600.0971140377	177945.017606131	5080017.7322912	5574939.756604082	4709851.33011497
Com_1135_neg	LPS 20:4	C26 H44 N O9 P	545.2737	9.905	544.26642	No results	Full match	No results	7088781.047596332	5248717.485723789	5889503.889499586	2835881.7175529897	10801669.406092448	8160467.49500192	3739816.844926191	6501880.333894638	6624186.245677003	6499589.231953477	6042495.990343404	3432298.2185383523	6919053.636240386	1071555.9859959448	11851621.571750492	21655247.027563673	3188226.050761787	11932770.491410192	6680257.94633166	6221316.339314377	6855528.891431428
Com_1160_neg	LPE 18:0	C23 H48 N O7 P	481.3175	10.064	480.31033	No results	Full match	Full match	5530511.656036976	7699550.112843938	1920615.692714538	8825649.656774964	13322014.388690304	2187009.102413831	6305827.5907512605	3782748.729809057	5998893.379034712	5356674.618331424	4419250.803104641	4317097.6667703325	4886589.764312623	3799941.942514051	4158187.3478422426	2652961.6392511157	3636145.1377018895	25898427.5828539	5459876.12436322	4729754.901753331	8067750.470473827
Com_1268_neg	5-Sulfosalicylic acid	C7 H6 O6 S	217.98876	5.169	216.98157	Full match	No results	No results	3099471.2873671367	6188784.502047242	3252967.1418253193	5225426.649218295	8932948.678185018	3439843.2447276353	7663866.777502127	2433226.594962764	5424559.145993292	4868882.782285689	5104902.621455396	21127047.47300368	3048441.2208882687	10697367.0721296	3650415.3259713347	2640201.2821575585	4076106.797313515	2897784.7854652917	4347644.41634537	6001816.868198663	4491089.889384447
Com_1270_neg	(+)-alpha-Lipoic acid	C8 H14 O2 S2	206.043	1.347	205.03558	No results	No results	Full match	19353741.374155078	8990834.506476859	6830486.39389445	9641595.920761632	10405733.129049476	24893315.039412115	9064283.21321664	4147831.6469998765	12195518.444202423	22199234.28856559	14386083.314130465	12724806.796935312	9738627.859531127	7236852.499747532	12573769.858153896	11933241.42264271	8778638.661343424	14747624.979276786	11974403.580479	12514387.245161133	12035690.041582333
Com_1358_neg	Catechol	C6 H6 O2	110.03704	5.164	109.02977	Full match	No results	Full match	7313562.107182986	11119860.355467364	3188707.871427841	5410833.780911676	23181764.481612314	7218958.45966346	6426491.810629789	4108767.9108208693	9462980.864655288	12605017.472967543	12251928.85054773	14141101.656862887	10838702.442619435	16812255.677042518	7974514.723397644	2745317.9887213823	5465965.783239647	9974386.894925134	9040181.42397771	8428443.766268574	7857850.049528822
Com_1404_neg	��-Aminobutyric acid (GABA)	C4 H9 N O2	103.06357	1.282	102.05629	Full match	No results	Full match	6117142.700840698	5166044.553365982	4046196.1606069524	9771310.792122517	7486819.558155178	20569855.676719632	7536730.231755046	4699636.116080507	19477818.0705936	15215925.255770143	12352817.35606251	12524948.148951622	11010802.938682497	6198347.6702595735	9194239.975109093	16446579.097207027	7190542.012269919	8432491.99215462	9187070.77179374	10793687.497097552	8626769.029734734
Com_1421_neg	LPC 18:1	C26 H52 N O7 P	567.35441	9.562	566.34698	No results	Invalid mass	No results	16011058.62214123	15267153.711483015	7421657.982523232	12985862.423558671	26039571.060005296	4752928.940120852	9859591.311935727	7332028.032090393	12626548.868960576	7807563.5631273445	8241059.425611234	8626151.969537374	10262854.435434178	5249330.017996532	7360653.651815926	4287964.956760149	10290293.896167103	18728958.7247241	11259441.982629	11331787.005562924	9202340.768527156
Com_1439_neg	Fumaric acid	C4 H4 O4	116.01128	1.348	115.004	No results	No results	Full match	14984161.142855827	4307036.2040644735	13764285.233561208	12589325.69704885	7408574.35261107	20569546.211817797	5282898.835713537	4901756.213665018	6913906.045878014	12118319.363940815	13166724.592927894	13557705.475650433	19100295.91094034	10703991.506556485	20777553.421742033	9957068.668743208	6477414.512109292	16663798.778383613	12746293.9962575	16124637.374621885	12047980.972833475
Com_1475_neg	Gluconolactone	C6 H10 O6	178.04804	1.326	177.04077	No results	No results	Full match	17906858.215034187	14043924.257231517	13084455.405884858	5485309.84736172	11200290.260748977	10016117.088862587	8701510.029712552	3123122.2501950585	7552869.927583727	8436415.023180967	8442210.647555944	9296960.429266106	17500038.257614985	7574566.1680449415	12484734.92606118	7025575.076441655	4506317.0567053	19016449.03666406	9709591.98804188	9908417.868082209	8661843.919757906
Com_1479_neg	6-(methylsulfanyl)-9H-purine	C6 H6 N4 S	166.03034	5.545	165.02306	Invalid mass	No results	No results	666392.1950687638	8873505.315047892	5287167.448590765	4376758.765701556	7896228.154263476	6935672.652394382	2045087.4832935948	10312312.285950633	9187340.279076753	22556690.674150754	9501820.933907613	3473819.1522955797	587023.4995691036	4292417.038691405	3467654.7809166387	1066841.1702801753	10040716.294906292	282446.4576056006	6082535.21804964	6869500.618151753	4683428.802720267
Com_1513_neg	LPC 18:0	C26 H54 N O7 P	569.37003	10.215	568.36267	No results	Invalid mass	No results	10738997.550837625	7323461.100310368	5635190.638434262	11901078.60407384	14830553.309110604	9133704.258247547	4213519.367768115	6985971.402231325	3216280.1677118912	8962024.46272873	8309085.796132638	11599205.985874467	5011120.9195478	6409693.1283544535	5992963.124661708	3837117.8928999174	14667424.812511105	7159930.719533299	7022571.92627919	9424542.853308797	5299490.689346518
Com_1526_neg	PE (16:0/20:4)	C41 H74 N O8 P	739.51683	11.195	738.50958	No results	Full match	No results	8275224.993370575	8326000.569122595	3561265.44758582	1499791.7629726105	14132823.562311731	6108710.481230684	5685420.346097423	1833040.6370629715	5490787.771751175	4989978.306497663	7666553.888620063	5267906.405926042	4713167.507679196	14362650.869487751	3903804.9711139747	2767623.864204772	1988211.2826239127	1426931.092249521	5617761.54266348	7276743.415971405	9951555.207486592
Com_1556_neg	2-Hydroxyisocaproic Acid	C6 H12 O3	132.07895	5.619	131.07166	No results	No results	Full match	4551828.11866221	4773415.307578031	2738850.4843080305	2488221.0148990843	6310148.972830426	7728513.096801409	2733179.728868763	3233712.3405801095	4942530.287139708	6934644.965093514	8956825.622799776	16292921.541269267	6675398.947104427	6666128.76709469	12421333.085959924	7065091.751767141	7279070.261324204	7436573.841157603	6384934.01340953	6637420.350882768	6551569.011081684
Com_1570_neg	16-Hydroxyhexadecanoic acid	C16 H32 O3	254.22483	9.683	253.21753	Invalid mass	No results	No match	13171725.432808273	14263180.681600733	4228561.438958485	10308307.036741028	22818057.192008678	9135427.795334373	12645830.536979344	11657061.453832574	12028369.350740395	7419939.399581181	5786695.892981973	12372758.564093957	1744177.6845971697	4907315.08261569	7415739.466572546	2821908.039087098	13068796.024904646	4031934.082821482	9328877.29776024	8712903.876445206	8290787.2470732955
Com_1618_neg	5-Phenyl-N-(4-(trifluoromethyl)phenyl)oxazol-2-amine	C16 H11 F3 N2 O	304.08003	5.059	303.07281	Invalid mass	No results	No results	11025238.654210959	1422461.5812958383	960126.4819534302	14372396.224107677	3225277.0819476885	944613.9927751536	2645445.175413936	628682.851864165	1142739.5054332141	738127.3969964384	917305.6215648443	14126730.093140244	717473.2176488093	1475030.089028639	570615.2772193603	366301.43394752836	1305167.3355081854	485681.276959757	3238877.79693273	3314758.5544369128	2953359.4036775096
Com_1631_neg	D-Proline	C5 H9 N O2	115.06364	1.33	160.06187	No results	No results	Full match	1427011.5302164413	1080636.3610334888	3403347.6564335395	14165910.63928266	711549.5228847753	1172682.2544343737	2198201.0610420094	3752299.9488526233	1627842.4248978598	1926233.8058314899	1128305.6136052096	2320502.9605529164	860069.0661321348	8766737.156382622	7510016.713971298	699315.012437748	3071641.3113612337	944927.938904803	3423132.55545981	3423810.3499538656	2963968.721053757
Com_1701_neg	2-Hydroxy-2-methylbutanoic acid	C5 H10 O3	118.06328	5.26	117.05601	No results	No results	Full match	9021160.473567696	3428981.4311513635	5988263.218021406	2357201.861870243	6561666.641827954	8756406.309877004	8311313.1012808345	6043409.518734267	4790102.8561708685	12523874.146305352	13332035.546528336	10010085.634123519	9234248.856145712	12471661.740651477	13921669.717347344	5523194.118395453	9168940.610804213	12331204.732300064	8265364.42288914	10801323.407580128	8243225.313834138
Com_1714_neg	1,4-Cyclohexanedicarboxylic acid	C8 H12 O4	172.07395	5.715	171.06668	No results	Full match	Full match	6658524.439541149	2927122.898626949	3475710.9763688673	6802255.1194893	3822922.5899172854	3170406.823445291	4004899.515824374	2657788.892934683	3539928.3791373656	3466422.920031058	4118406.0228981273	14340310.393138116	3146045.7953714156	2745640.1290304265	2876716.3292456926	3092113.00753365	3175843.6930281483	2622488.1077896664	3418930.35226284	4484089.137805002	3294592.1060588844
Com_1773_neg	L-Ascorbic acid 2-sulfate	C6 H8 O9 S	255.98918	1.341	254.9819	Full match	No results	No results	6143232.6326141	1302232.8846413218	962607.5350998539	4386380.148240713	5496109.813180162	1259967.534568573	1920848.5276270527	1029474.0790116518	2079119.162851038	1691096.76720907	1692310.940424833	13702302.338464344	1218160.615362385	2602703.4300072575	1620434.067909349	1025394.092596567	1040177.0934124216	821591.4640711694	2363066.67626749	2916767.09839255	2772999.547233687
Com_1804_neg	Allantoin	C4 H6 N4 O3	158.04424	1.31	157.03694	No results	Full match	Full match	3595710.362625964	5551088.842532268	2317985.0796837327	12449291.75354057	5822514.390300236	2948328.568654992	4236043.45627198	3458283.925617056	5583106.815981373	3358020.8943065465	3208664.489271057	11877914.573025972	1952851.5613982219	3486034.9607470743	3197301.291906601	1800929.4998432295	3535055.9999795677	1410395.162444465	3798386.86977998	4337710.655142425	3627088.676417408
Com_1870_neg	20-Hydroxy-(5Z,8Z,11Z,14Z)-eicosatetraenoic acid	C20 H32 O3	320.23556	7.802	319.22821	Full match	No results	Full match	317064.3848853554	137539.2240395402	93185.26925684184	241442.77512943992	3798983.3823393686	124566.40028556257	669649.7119607994	1334332.7261918732	159781.82452990144	2406120.804630908	1331604.3659086032	4060668.3119794936	1062485.6622149434	4723899.809575311	428374.6748340767	287398.73056267295	11097233.950190946	261171.10702740029	1797875.9891869	2176088.77565351	1750173.1691273144
Com_1881_neg	2,5-di[4-(trifluoromethyl)benzylidene]cyclopentan-1-one	C21 H14 F6 O	396.08847	5.832	395.08124	Invalid mass	No results	No results	5038545.8551254105	657890.1354825811	516394.32902245433	366064.20919996384	1544938.9097242453	764760.9233844505	657201.5340261167	404260.08026683214	680460.3004068667	607259.0012040989	495308.07020978956	12728771.326055933	599132.3759765077	847646.7105105169	292606.2973690331	362739.3973918036	307385.7693804831	471217.0853939526	1214286.38506847	1166165.192636103	1205233.9770041236
Com_1962_neg	Thymidine	C10 H14 N2 O5	242.0906	4.85	241.08333	Full match	No results	Full match	13975652.805299396	1453123.4506654523	1043202.5729582522	5392965.280859093	4476837.4598967405	10346504.063022638	1495557.9066010625	2300598.820684999	882968.5839633056	3586053.029621143	7108552.62576349	3358480.249287896	1434572.3027681834	1010960.9465397847	2707716.69996559	10013698.05035303	1246809.4068010957	1458807.4828378512	4335543.29094497	4201576.90047335	3632948.853681306
Com_2001_neg	Dodecanedioic acid	C12 H22 O4	230.15213	6.399	229.14488	Full match	No results	No results	2189395.47001678	13559886.22697903	4655751.548480049	7187341.694707572	14085964.59535011	8176513.380270387	14541863.565181738	7197347.06751266	15141799.731217893	1809376.6668089726	1729497.5089948976	6171880.517151879	1156854.5681309744	3994472.7497033644	1229971.9247726214	866679.2471088353	1527954.7554864113	744012.801445327	6282480.91585867	5472905.537879902	5271984.325069319
Com_2020_neg	2-Hydroxy-1-(4-methoxyphenyl)propyl hexopyranoside	C16 H24 O8	390.15248	5.365	389.14594	Invalid mass	No results	No results	1605702.1370173127	1430812.62341472	1053700.341906013	2262666.372058227	1547816.299635294	12389139.409299683	12201644.259359822	2103372.876748194	6276188.4508117	1621797.8516746312	1790846.9167629185	5411604.497659516	3711615.3414105903	9988906.689084375	9847942.763753489	1887760.6584016802	3624289.154496139	3203205.9641165514	4199815.24521226	4623457.288304836	3409892.539020517
Com_2075_neg	SM (d14:1/21:0)	C40 H81 N2 O6 P	762.59121	11.588	761.58411	No results	Invalid mass	No results	10366096.637305897	11990513.151626997	6556930.070617282	4690614.952399561	9129807.815678123	10883560.615816932	10693780.728043985	2717112.0276188827	14438497.627184793	12753702.503295032	7934946.860201701	8446020.53181941	9278282.142172867	8024652.803271353	4357956.81124961	7147430.761898671	7121291.666750921	425787.3785809611	7043305.0338595	9417212.342583137	4503859.065756875
Com_2106_neg	3-Methyladipic acid	C7 H12 O4	160.07389	5.411	159.06665	No results	No results	Full match	5979336.299794313	1930993.4133317228	1248932.6938684909	1837128.2503848101	4966057.454023554	1906919.9409659693	1768211.3770060095	1349783.2407831112	2210336.3871129155	2256952.2352838926	1431504.997645279	11005350.928567441	1461491.188430134	2597595.742774645	1447523.907450039	929868.0518219762	1280203.4534959607	1036957.7994084143	2263512.2635529	2349533.377614322	2245514.9932823004
Com_2124_neg	3-methyl-4-[2-(2-methylphenyl)hydrazono]-4,5-dihydro-1H-pyrazol-5-one	C11 H12 N4 O	216.10009	5.248	215.09276	Full match	No results	No results	4047744.6856180606	626669.1723206146	483249.78779708233	5141526.87622867	1487493.3217848183	355981.7959599773	997883.2307651667	421233.73772610293	495300.61390024144	588176.2071966066	581491.4690057972	10933576.390627915	239289.57230274673	920843.6688736605	500191.8207735955	235943.3949124387	854092.3568319042	328899.00491344795	1720089.96996902	1924033.1633296497	1751753.8758944545
Com_2167_neg	Stearic acid	C18 H36 O2	284.27194	10.858	283.26465	Full match	No results	Full match	12317524.620684693	4235875.163560492	1287009.1945000615	4522921.9013745785	6826558.255886774	3087580.829963304	6176352.670060511	4301762.748084093	6167008.940713369	823106.0122371928	868360.8232030409	534809.1159924179	651550.9752935935	529920.4851153439	620327.4861033874	583689.7270194395	530646.2658131105	707702.3374570071	3075238.46665343	2615224.313169884	2100117.215320798
Com_2182_neg	Hematoxylin	C16 H14 O6	302.07953	5.703	301.07224	Full match	No results	No results	5099806.627333861	220960.51600870476	311364.3330886807	503173.5423295497	1598928.1871750853	418751.10307371424	740045.3509672282	291805.94037426525	1242377.052309311	759942.1197702122	258180.54795960026	10529823.25509684	166800.65304335093	1679224.2693312112	293058.6493287215	501182.41523179354	1025183.6761323682	419238.01050291554	1374180.92897484	1606009.6492663168	1262412.6457951742
Com_2213_neg	Lysops 22:6	C28 H44 N O9 P	569.2738	8.852	568.26654	No results	No results	Full match	5427595.052118778	1493817.617312695	1454046.0880676508	1688286.27625002	1807557.4048414729	4954360.514955271	1078969.830184829	2764179.6391077405	1449859.851609552	1944899.5159598195	3174877.2367396425	4920611.486419261	2561013.228220175	750381.510560235	583992.2754809143	9045392.008746356	1352465.797303806	2426419.747208286	2697816.91846646	2246529.3224729365	2674353.23680801
Com_2253_neg	Monobutyl phthalate	C12 H14 O4	222.08959	6.209	221.08226	No results	No results	Full match	3646940.9035926485	7678113.54172145	3417344.9072032124	2989534.465592943	14213892.33616354	5189708.785550438	5057236.018683855	6243801.855183295	7904614.390363682	5688017.204017068	2698978.3356514727	1169651.2847828893	3354307.734268262	1818170.3263547472	1674775.161900217	874402.5243047836	2548253.7591825686	3660814.0676121097	4206341.28683377	4595032.130656895	3629999.4747181083
Com_2273_neg	2-Hydroxy-6-Aminopurine	C5 H5 N5 O	151.04975	2.734	150.04243	No results	No results	Full match	5730597.934974082	6009941.872198922	7061084.411690886	4852880.720733741	3631381.163837058	8511362.96517921	11875234.751742337	5399277.964559892	11458504.0461951	9691307.276038665	11615565.702203088	7507186.006859625	6232987.668478853	8539179.43190611	5441686.256144043	8057479.122706444	4743900.569543818	10173817.105489286	7441691.47033022	7785538.65016495	6565663.8879876
Com_2283_neg	Epinephrine bitartrate	C13 H19 N O9	333.10651	4.903	332.09915	No results	No results	Full match	1112097.31828171	3686196.350587303	4553550.252811714	5879654.701587954	3200155.8692736854	2326002.667471206	2406730.0071736146	6096915.843726306	4710782.574441553	4689822.4006179115	5087904.139083317	5534074.503312178	2674104.69694126	4748076.739908344	5316744.2891340265	8700049.619233258	2787091.0811288725	1981578.0051228958	4996236.90034695	5379176.856211329	4971534.851062823
Com_2318_neg	PE (18:1/20:4)	C43 H76 N O8 P	765.53257	11.573	764.52521	No results	Full match	No results	6053022.617379982	5689898.395998029	4372083.7030778155	4370485.981848326	13221185.71662494	6732824.072915687	5812596.694636725	1398011.026212181	8773725.40306886	2536920.488826692	5414738.707541896	2393873.7033171407	1178528.1141676279	8295737.568604726	2931394.622246713	1429501.4218678635	1843742.2348870304	1325400.354518819	6088021.45454818	7680763.760051395	8651772.457082871
Com_2320_neg	8Z,11Z,14Z-Eicosatrienoic acid	C20 H34 O2	306.25642	10.352	305.24915	Full match	No results	Full match	733500.1308223322	272415.6456984734	264989.31278481806	657425.1726321051	577114.0661801187	634288.3080471626	738383.5160133305	1011550.5660721756	159834.74174277444	771640.0364401832	635368.5027642164	9634087.819628797	464462.0965895601	542981.2334339294	1327865.6407430705	754453.4982286623	1235729.7613349848	633178.763782839	1207432.38944445	1335295.952193704	932840.8732745809
Com_2336_neg	Porphobilinogen	C10 H14 N2 O4	226.09574	4.906	225.08842	Full match	No results	Full match	3936076.3798224987	2699647.41449156	1956195.2765317112	6785763.997741888	2568349.622142906	4063481.139756315	1828156.0731781158	2323947.206803042	2084895.5440777151	4359649.594898171	5764886.214979148	9557569.92023548	4065115.684853269	2539173.009278816	2773571.30285749	2922519.5096383574	5022533.230747431	3207232.2349176174	3558941.45525322	3718996.2398006115	3412873.008828442
Com_2444_neg	N-(2-morpholinophenyl)-2,1,3-benzoxadiazole-4-sulfonamide	C16 H16 N4 O4 S	360.08809	5.232	359.08081	Full match	No results	No results	4479525.902676312	2074093.1524114332	587144.319941642	8334487.850749183	2216294.8419558024	864739.8607593318	1204614.2140916365	772214.5053873291	786874.1242390221	1021141.6166350645	797512.9790978496	8583428.777190667	669006.3423291768	684434.6924812583	762277.2629381778	573146.325961581	485407.536340409	617058.4110164839	1614674.14068445	2010493.9837647087	1357302.9659860353
Com_2453_neg	4-Methylphenol	C7 H8 O	108.05785	5.014	107.0506	Full match	No results	Full match	2407829.552910506	4593711.021836745	3340050.281281688	4952372.600985221	10358882.865488263	4329724.4748566225	3710566.978990756	8063666.44012839	2349928.612398265	6012424.697891054	1839974.0422792942	7395017.07583135	1348247.8443766562	2582213.2201866936	6615726.354808915	1452075.1157712224	7507994.045585717	1984438.9213323223	4005524.09337123	4606781.590314852	3896177.3144470085
Com_2522_neg	4-Methoxycinnamic Acid	C10 H10 O3	178.0633	5.911	177.05603	No results	No results	Full match	6210791.468518866	10423702.788822344	2889849.3849013406	6058697.973071712	7461500.121674422	5135559.931419379	8503760.033976438	5184914.365649434	9341962.305823032	233773.032685432	251107.76804167696	153466.5486358194	174501.67704806486	91366.17354235228	124943.64890622432	181953.85317497887	104405.63891011511	115655.5174566378	3213990.51262551	3165080.9860911313	2832182.2051396035
Com_2570_neg	N-Acetylglycine	C4 H7 N O3	117.04283	1.334	233.07817	No results	No results	Full match	3813195.6928160302	4971897.333148697	3288638.1059819562	3028915.175028667	6230912.587752854	6411498.547286016	7379395.147733712	2818436.432264218	7170306.291988232	4904035.167820294	4589395.2628392875	4501991.467435626	4746980.583445108	3856424.051483409	4966476.422793513	4194177.124628259	4844044.641301021	9121483.18001966	4555744.94439764	4895072.385604404	4250389.396145697
Com_2617_neg	Nicotinamide N-oxide	C6 H6 N2 O2	138.04335	4.559	137.03607	No results	No results	Full match	5600027.538273288	3890662.092402734	4184695.668178985	3796741.5983938477	4257497.886137046	5014783.735905684	9290669.96283868	2687554.612195555	9111094.710601464	6639139.619805879	6331314.55646304	5371770.50895436	5720165.076748529	4915218.80656273	3127933.572233072	3336947.663039069	2979736.309410483	8824575.257647583	5432432.61369368	6262858.947311987	5069088.466969761
Com_2635_neg	Orotidine	C10 H12 N2 O8	288.0598	1.333	287.05231	No results	No results	Full match	2528460.846620249	1224889.665177255	2100478.0104552996	1726673.6396304613	1370112.3811698805	5842141.044262337	959867.8710770154	1672993.6650346136	1022727.2031504895	2575120.40980238	3047706.4004858253	8042852.1230727965	3842945.6761949765	2023151.4104529375	2417749.660721724	4563337.139447387	2771835.131096484	3857282.8291815566	3022175.14481353	3164129.2517836043	2462381.7171797697
Com_2682_neg	4-Hydroxybenzoic acid	C7 H6 O3	138.03205	5.424	137.02481	No results	Full match	Full match	1913654.1698865476	2487642.5528742834	1253187.6313390401	1367868.630998469	8903936.466906227	2592858.6436966606	2011920.1729164305	2112992.9806619794	3096158.495661389	2416447.389741122	1765894.4714809863	6890840.63781223	1276226.8228750264	6796874.58961457	1553078.0839349155	976141.349699325	2307405.285435983	997821.3098951585	2374991.57602839	2409751.0800120267	2390103.375859745
Com_2727_neg	SM (d14:1/17:0)	C36 H73 N2 O6 P	706.52754	10.583	705.52002	No results	Invalid mass	No results	6384852.807448405	7339387.094657282	2345575.046092872	1896822.1352506294	6709553.923172537	3919435.1992632668	6750789.121932919	3243150.8116499144	5938487.172003393	6528310.803622762	4862810.806572951	5049456.249142114	7693241.234217156	3995786.238180953	5588516.79237668	4695700.419604675	3608028.94265091	8439792.128772315	4631377.23254988	4383681.004539795	3879762.21097296
Com_2810_neg	SM (d14:0/19:0)	C38 H79 N2 O6 P	736.57426	10.641	735.56696	No results	Invalid mass	No results	3626819.0253702006	2880762.6800037446	6456337.219033336	914971.1963293701	1547087.8409721465	2909136.4198235953	1491759.5282605013	1348656.8582259489	1789044.4432928367	3463194.1541791675	2600603.21563368	1961451.4676350707	1553851.034990633	1933737.4890282499	2631344.6471070843	1900212.7568919496	2194529.0582551705	1024235.5180984386	2990869.81411325	2848353.3551520044	2064532.4942961736
Com_2838_neg	APS	C10 H14 N5 O10 P S	427.01926	5.491	426.01212	No results	No results	Full match	4484225.850840887	912155.3308132149	947958.9198237484	5486702.646136097	2146719.7901132884	1314644.6594734832	2428616.092921084	592812.1619609194	978256.3981458392	977592.1053539255	993204.3278066131	7392647.9399654595	816132.5338717945	1424717.88227219	1071561.261389195	499499.1325319068	762894.4982170783	789878.4374729255	1948452.23197743	2259662.1461478863	1421326.4527611998
Com_2860_neg	Xylitol	C5 H12 O5	152.06879	1.305	151.06163	No results	No results	Full match	3278810.1841612086	3135839.1831052704	4826865.624758522	6158461.760859258	3248810.5322941374	2182493.2565823453	2303701.116473063	6051726.788358468	2559139.773522088	4109525.795549844	2990101.1927427873	4071449.473263897	5043541.268426431	3281537.778503945	5516604.582224357	1819390.692444697	6338389.559103124	4715729.6645825645	2853522.91069179	4506821.396297851	3760648.0786278867
Com_2958_neg	Saccharin	C7 H5 N O3 S	182.99928	5.178	181.992	Full match	No results	No results	1086323.694954981	1273521.319884823	492944.4692315752	616648.7044481101	6287266.336246749	1336860.7290195778	801750.7802977357	1258214.4965872676	1781836.6478285312	1456000.086086182	1430476.511384239	6988456.113572338	1217030.692890251	5379527.619967106	1278339.8960783582	442858.15236590646	1528745.0125983714	1237420.6058114183	1997021.2155873	2159853.03293422	1806741.324482188
Com_2979_neg	2,6-Dihydroxypurine	C5 H4 N4 O2	152.03378	4.7	151.02644	No results	No results	Full match	1316497.7809990135	8408155.27753405	2793011.6581745436	5077528.468267688	7963286.139172358	2206063.077610672	5964361.8413642505	1307421.4065614967	2787774.2501718597	4255225.018341067	3628383.4731471227	6019417.244766896	560013.7320286322	3651952.323071252	3402779.004458148	2936858.3492012853	1953399.958936281	590281.6995320425	3563198.10808769	4265449.879253149	3130774.0426070294
Com_3021_neg	L-Ascorbate	C6 H8 O6	176.03233	5.273	175.02505	No results	No results	Full match	2621069.4810097036	608430.3311090175	235900.38144987074	1694174.2777133787	734542.7093145483	447070.77632262895	739155.1782131505	325883.6414597514	370344.4182252751	431388.4526984638	318751.7633922495	6773530.183445995	262730.05443173856	528920.0435290468	304668.6738944597	229982.96752030752	257559.67138961956	297555.3017895949	1037324.94598327	1282187.5713002183	1057678.689099132
Com_3132_neg	2-(Dimethylamino)Guanosine	C12 H17 N5 O5	311.12349	4.937	310.11621	No results	No results	Full match	5545562.444147142	1605233.324897593	1848853.427539622	2352157.9019752014	2028549.2122786692	1989151.6658670395	1803687.4114711718	2230982.4285786822	2377567.6886182292	3514176.035176796	5131520.712676806	4615342.3555995785	3621135.5288186185	1130350.994326686	2538286.7357651563	5665757.411523966	4341636.384681335	3540298.289677943	3311326.66695447	3728533.032178466	3293951.587428236
Com_3135_neg	PC (16:0/16:0)	C40 H80 N O8 P	779.5746	11.762	778.56598	No results	Invalid mass	No results	70834.23898702825	71891.16522676955	48866.45772789152	53357.872651282785	82063.5680862849	68370.40655996594	76258.9201469395	4416586.407032736	79251.90718613939	71660.83775652818	8047462.801833174	55499.59180206736	2814110.1591459718	47027.755332253575	2425676.918884938	47969.026323785365	47464.07024003287	64242.53349307949	69973.9877140998	63420.915268333825	53066.46312174981
Com_3151_neg	LPS 22:5	C28 H46 N O9 P	571.29186	9.214	570.28473	No results	Full match	Full match	3640684.7519545197	5060717.272682487	1480103.5887158373	1902488.8947079352	3674263.4146520738	3535790.8846500968	5270968.3411991615	1110591.5914299032	3885502.3759549535	3909607.461894694	3164026.537861534	2737312.760002152	5044385.989232159	2578850.9149650387	2958010.9292911114	4733458.412250083	5532758.969145093	5982425.847850997	3403859.55186915	1758492.236965693	3167039.058065509
Com_3293_neg	LPE 20:3	C25 H46 N O7 P	503.30194	9.255	502.29483	No results	Full match	No results	2214683.0581081337	1421842.504775629	543001.3786391518	1154126.1106575953	2779210.215101164	1929660.6669984136	880022.7490069739	1137783.2096001317	1296944.8287448	1216578.3084607963	1312835.917543357	1894365.116788245	1817586.1412440524	705528.822902192	789566.4883855494	5279777.94419565	810364.6696914526	1983217.7245814782	1754571.16198048	1658997.741798468	1285709.743801176
Com_3297_neg	L-cysteine	C3 H7 N O2 S	121.02001	1.335	120.01291	No results	No results	Full match	3816222.110510062	1449626.6701727249	1280154.51832145	1891517.8366829664	3662406.421391498	7090348.942176896	2237780.628509957	2731905.346582625	1798296.0122918263	2668535.2653870652	2369489.7997303526	3695018.9427541974	4396996.186644395	2330028.873722384	3244649.322500053	2670163.9289803985	3002395.711234841	2723178.1054270347	2584540.97116244	3257809.3339910526	3138136.1923711817
Com_3328_neg	DL-��-Methoxyphenylacetic acid	C9 H10 O3	120.05787	5.54	165.05609	Invalid mass	No results	No results	1504932.7511758627	5917149.684569034	795570.8239522798	1845541.123555427	8404699.696410213	1698791.0644695014	1102711.3743253045	1435819.4488673678	1874712.5529677882	1745075.0524353597	1497250.5997235978	3532617.395032466	1140032.1348777595	4203253.303792137	1039906.6990745055	800005.4740194018	2484850.240479196	1178648.1925673652	2565975.25298716	2916604.594294978	2329913.782790012
Com_3381_neg	FAHFA (16:0/18:2)	C34 H62 O4	534.463	10.273	533.45563	No results	Full match	No results	2646707.1928877244	5822480.723520672	2272839.851974748	5368770.974713143	3370797.5361213167	4055398.6878336943	6132173.040339108	3447282.0769631895	3734463.0625731875	668394.1423084711	473357.5988565357	890642.3511001928	356994.47180851636	487341.03156958026	942565.1326101248	156933.58155647828	1090295.130755447	241392.892309735	1757329.53065384	2145432.146576029	1124552.178931954
Com_3422_neg	LPC 20:3	C28 H52 N O7 P	591.35429	9.311	590.34686	No results	Invalid mass	No results	1612558.147409005	346332.1493384609	117901.72924472707	287254.292568745	8069674.728053539	435487.1882899374	297412.6244667866	183149.0833320399	241167.75877018058	572437.1008516904	314886.3708528433	297066.65420440317	490583.61231219186	181294.71448858766	405302.2844730703	186888.2847635235	798387.3668639222	326646.723151443	826202.004063169	870566.9977556685	883748.8227842902
Com_3424_neg	Asparagine	C4 H8 N2 O3	132.05379	1.247	131.04648	No results	Full match	Full match	2258283.5020903116	2352482.6219961913	2570205.885882343	5269614.325150529	3082614.3929470317	4978414.356262759	2903834.409696859	3959453.9500446194	4096185.956076925	4734077.9041832015	3153291.642623219	5614480.230757248	2559881.2669859203	2155447.4923356827	6244907.678461427	3602811.7053269376	3532182.5855102446	2348780.0098799295	4054721.59294941	3736945.6854771553	2929211.6944646547
Com_3449_neg	Octanedioic acid	C8 H14 O4	174.08954	5.594	173.08226	No results	No results	Full match	4079073.201770264	6879024.964285744	2855244.6789169293	2822273.3259274126	7228874.5621245345	3559226.7350306395	4489120.853885823	3293923.910611089	4317987.5136615345	5419902.220807214	2662186.363609534	4286533.033261792	3443863.9275625967	2507052.5006789207	2405370.8253303813	1485500.215546449	2459403.015248882	2237735.194550387	3228550.97571218	3398690.051283865	2957638.7509242077
Com_3527_neg	PE (17:1/18:2)	C40 H74 N O8 P	727.51722	10.86	726.50946	No results	Full match	No results	1219691.3620573513	2358773.391934272	1380951.0227722004	1272590.3934966326	919288.1344514063	1512878.9561206235	1786119.4084484868	689432.6405258062	3208906.112396906	7078732.1014581015	2200365.962426701	1175083.66849255	745580.5823869978	940987.8497395343	677405.381136113	2206069.9443638762	1671603.2983973129	447477.7532615655	2118075.33101699	1964231.886024488	1192208.3638358891
Com_3730_neg	LPS 22:4	C28 H48 N O9 P	573.30787	10.339	572.3006	No results	Full match	No results	3307298.3103662166	4198698.705421826	1635336.8125450863	1297372.4999764622	3082952.9633764247	2399082.981224464	6275104.00413483	1463806.9679418155	4057093.910362119	3679753.1165384594	2144225.6344894385	1611107.648379727	3912271.205787881	2995613.800566894	2239855.3237799825	3040157.4974295064	4157116.499638348	4543298.489414204	2912064.47626708	2950186.2415561685	2916342.0935404846
Com_3783_neg	(��)9-HpODE	C18 H32 O4	312.2306	7.091	311.22333	Full match	No results	Full match	3387438.6099947016	3441891.031158286	506164.1418745072	1550310.3402724236	1522492.4423099956	604451.1241715346	6132884.198739699	687226.4833058651	1113286.1954262825	2157864.0204651253	1126762.0732974894	1009143.7846420986	1199305.3939523974	1853232.649723391	768196.8643834811	718919.5972338186	2462726.97879094	937103.5021314236	1923732.30253546	1996800.2303543412	1397458.3752975343
Com_3827_neg	Prostaglandin A2	C20 H30 O4	370.18549	5.315	369.17822	Invalid mass	No results	No results	942008.5650135895	2205665.8912560204	1603279.426837814	1565737.7135264121	3829937.855783029	5720875.376633206	1453124.4141538274	1239510.927078801	3257793.7371292994	2326123.9118122407	2615910.037419107	2208816.4505291563	1322874.7760382637	904645.2039488321	1069055.370261885	2412944.599580542	1165602.5227886392	1060466.5695283622	1881656.2070983	1989656.2282692601	1370605.4183746162
Com_4049_neg	ethyl 3-cyano-2-hydroxy-6-phenylisonicotinate	C15 H12 N2 O3	268.08114	4.716	267.0737	Invalid mass	No results	No match	5183565.52512172	3265641.8170744153	1587991.5823482412	3616992.8583343835	2158996.4935626383	2022019.3715551056	3162312.639738551	1971400.4715524195	630534.7125919933	4268037.54268768	5394934.887125215	1942482.643795277	537815.1595145584	2507647.356544205	1590078.4106776244	1336276.3384540712	849012.6179988806	849390.7614248911	1924153.09231172	2328846.1467778627	3534616.900721141
Com_4098_neg	2-Hydroxyhippuric acid	C9 H9 N O4	195.05346	5.072	194.04619	Full match	No results	Full match	497318.0400061044	280151.07657137135	173827.11812104628	226788.46254506224	2665616.7928706123	451328.61094110715	258345.5855271109	646019.0389923829	498975.83585274755	374351.5870340287	340386.9172124031	1811481.403296224	292575.78702780494	3787644.0206441665	224006.44010654825	170895.41640185867	591997.858229764	219401.90883256757	782957.327179628	753314.1373243575	804339.7451042982
Com_4126_neg	11(E)-Eicosenoic Acid	C20 H38 O2	310.28759	11.301	309.28033	Full match	No results	Full match	1349025.7218095323	675180.9621098278	361466.5102415277	1547477.3192508637	2311447.3763978537	1319010.0026330086	1486622.190540378	2154845.684428582	1201760.1303785774	1787028.5046064644	917938.4087627314	2012546.276678015	447487.57090632396	1612174.861285178	4993043.165501107	489635.5569494652	1354051.473056528	845312.4197879897	1478399.02857798	1609317.5898067101	1572992.761811878
Com_4206_neg	Vitamin B2	C17 H20 N4 O6	376.13996	9.407	375.13269	No results	No results	Full match	2942038.9760662504	1411135.1868610228	1062400.9478348307	1757579.861261278	2446169.7098719594	3852571.4511398734	1497552.1030239486	1802664.731832054	1137170.0436835715	3306132.1975218845	3511853.972279298	4118419.9884457453	4237360.547018825	1993806.6381335212	3442692.8519261573	3332393.0296850777	3257362.078408845	4615733.373184611	2769201.20018357	3204944.5502140652	2608865.9762022356
Com_4256_neg	FAHFA (18:2/20:4)	C38 H62 O4	582.46326	9.917	581.45587	No results	Full match	No results	609454.5799310374	210546.69541363587	70941.37955997029	812605.5045379897	275424.3664908003	449009.97104253824	983560.9779958861	1116644.7814107693	188662.6136459216	1195395.640552733	547503.914363023	2938003.403738554	74047.26462628151	1930507.8961317248	4776280.02865534	128482.29084680568	1541314.736846611	148798.61025622423	966002.590063451	873746.9925654127	542025.257313101
Com_4285_neg	Prostaglandin F3��	C20 H32 O5	398.22823	5.142	397.22098	Invalid mass	No results	No results	278200.88963643403	154871.25510677206	2248760.9172142516	3807088.5209202715	305854.9220070952	179658.5987712727	174514.63412301618	827651.2119410005	255888.89849052124	759002.3352456035	707545.419238367	161167.45127230082	285623.9495904316	111824.99284436964	144191.00464299368	577718.8925433165	355015.91724818654	245310.26914910995	521934.514730898	691071.0387952662	668104.4342711086
Com_4446_neg	10-Undecenoic acid	C11 H20 O2	184.14663	6.274	183.13933	No results	No results	Full match	802344.0184999808	867766.1891975293	405651.90719727566	363477.80960700905	1206468.29126448	544188.5678085188	1180917.3305176825	512972.24445661943	873613.6007048863	1154971.0220404137	938057.5424012591	947605.7392459172	960364.4482120761	2073638.7367431393	1632198.013157614	303917.2978037229	3378717.1264637522	543845.3428904811	1101926.45490743	1393929.7939130068	993907.0957143906
Com_4567_neg	cis-Aconitic acid	C6 H6 O6	174.01562	1.398	347.02396	No results	No results	Full match	1666667.4960429426	1232307.6086955578	3246722.5291063087	2121769.7139161816	1457366.8309793056	1219255.047842334	1253164.4867907257	1597520.9238916298	961639.6819018932	1604427.8666430344	1679798.142933028	1965828.2939713963	1307085.653175462	1055652.7120603742	2567354.1492156195	1581979.3649359788	2006757.583671744	1041283.2780411937	1727927.68323516	1740445.0505814687	1752658.2707888554
Com_4603_neg	9,10-Dihome	C18 H34 O4	314.2462	8.261	313.23883	No results	No results	Full match	4324300.2983487295	3398419.3322159057	1162423.6988221114	2650474.092155943	2479582.121336426	2064580.896066453	4634679.6566223735	3072022.7049950557	4156990.7995688627	370053.7269981251	356064.1398820513	307416.67118709744	234592.78683846584	194730.33809268512	230524.84164504512	165240.65407686756	258043.21916133637	215660.16020523294	1798676.7741111	1811927.9026715874	1313173.994228738
Com_4610_neg	1-(4-Methoxyphenyl)-2-propanone	C10 H12 O2	164.08409	6.635	163.07678	No results	No results	Full match	2715943.3314055745	4507523.3177252095	1174426.6364049676	2710236.2827249565	3067777.1892564027	2084785.7354440952	4187849.66971135	2239684.241994122	4608664.199573256	193668.30351231358	187107.23886930686	170168.13499933126	136698.01061014563	104230.15988012617	200852.45649257096	102334.12422906361	101202.4353049371	124942.27538891336	1490752.3371958	1469669.0171721256	1038776.5674046881
Com_4684_neg	Cholic acid	C24 H40 O5	408.28826	6.602	407.28076	Full match	No results	Full match	273321.0053356233	4387160.638242177	208016.93760409564	214517.26703162675	493603.84043802007	315165.5502596898	302478.50692431576	204389.15389010374	392114.41811575036	300368.4671281855	351144.9865451817	352348.450704524	275392.09442158695	209982.2953030914	269573.8142082368	218280.3453167499	197976.8247564679	251708.96597230912	775394.211385892	766349.1547578212	652569.7940110957
Com_4787_neg	(2S)-4-Oxo-2-phenyl-3,4-dihydro-2H-chromen-7-yl beta-D-glucopyranoside	C21 H22 O8	448.14249	11.893	447.13513	Invalid mass	No results	No results	387746.8570585963	824140.8976943833	331430.83107052103	408854.01453668904	484798.18494831765	482373.2040890336	300730.2554895564	257537.81540370084	349860.04406910436	524951.6370683755	1206039.0040224404	3488851.8312495193	490874.3728703179	2064650.3958804326	795557.3165002291	1456448.5032444852	2260895.987218276	293270.28598911985	663746.413773172	712657.1246404453	807816.1999331971
Com_4826_neg	LPS 16:1	C22 H42 N O9 P	495.26094	11.747	494.25366	No results	Full match	No results	888664.7359694379	804329.2604082674	670506.0630066546	988687.0028210016	690467.8704656402	1275193.0152778397	1284608.2725777652	1090570.3623786168	673178.4523018769	2182391.1279548514	1238778.5934890432	2403084.740536891	943572.439746634	608425.2389006353	1104786.3868988447	1596525.4634612603	2976646.847501045	1491650.8507439168	1159049.11534416	1302844.2847269855	988108.1078730753
Com_4908_neg	3-(2-Naphthyl)-D-Alanine	C13 H13 N O2	215.09498	5.498	214.08766	No results	No results	Full match	1393103.7760937484	945760.9700579547	1090417.857956978	1173403.8907633757	1009930.4603501376	988070.4455857844	2427770.181355607	1657024.978982803	1398206.9678948058	1394736.490782228	1280221.5585469836	3361817.887330816	3164314.1864913004	2311607.600573378	1723555.1845872412	1369990.2808972779	1710269.0686223481	2076071.4602646509	1532387.23616606	1848082.4675099559	1452878.2665255435
Com_5231_neg	17(S)-HpDHA	C22 H32 O4	396.2003	5.845	395.19302	Invalid mass	No results	No results	3007436.0859972937	569384.4961454229	394650.9334794778	2803636.325055007	612861.9773726651	663657.6473774494	648878.5965775729	330517.0489872309	524313.3832429763	618474.5707062149	664335.6902913206	640030.1691016101	803590.8245986111	359381.46636213775	392460.40643737034	486526.9565667939	289899.1333936988	632023.474944923	858736.066981176	751865.6020256912	486266.1284774052
Com_5237_neg	8(R)-Hydroxy-(5Z,9E,11Z,14Z)-eicosatetraenoic acid	C20 H32 O3	320.23549	8.068	319.22821	No results	No results	Full match	127814.7230746174	1300444.8899479439	502892.660500049	702839.6661957238	4287701.214080535	2739904.051940959	281173.2118260067	1895291.3951251172	2634585.53723147	1493913.6827762765	724747.569936845	729801.4160464384	116998.45169280063	120315.71737027571	637966.5238063749	195387.71584889432	322599.1112547602	109395.0516560658	935501.301052342	759569.7630886626	851241.4280593579
Com_6117_neg	��-Muricholic acid	C24 H40 O5	408.28588	10.567	407.27853	Full match	No results	Full match	2759233.7935868045	1372369.9494234922	291676.04065487714	1113786.3953830313	1285197.2512875553	915507.8214464867	2905077.9393069544	1312744.3413558777	2129032.441962987	107121.1828609114	101555.44848695034	81198.93863869937	104597.14878232594	67516.17253917287	93332.62932149961	67601.62658745755	69484.50458727621	87397.12988043133	596647.698756331	777309.1216595939	499369.5099483831
Com_6160_neg	Xanthohumol	C21 H22 O5	354.15012	9.654	353.14279	Invalid mass	No results	No results	1487608.5712306092	1151389.2230239038	445553.13959736464	1515927.6233869016	2393855.071732426	1327308.110985861	2025716.4893305507	1477965.653065729	1553301.2704124684	1825065.5891756872	1040480.9943105764	2053006.7143747136	270233.30468692345	754304.9217731262	2071645.065306916	448065.15280881815	2034913.746352724	636538.4143758429	586243.984898087	1086288.4292177067	636473.3251613622
Com_6161_neg	Prostaglandin E3	C20 H30 O5	386.18242	5.833	385.17514	Invalid mass	No results	No results	955939.6348370679	190772.56884569372	172273.06403351526	2170443.993340409	563379.3798157558	211171.63271120223	201536.7428218899	106378.31704159058	149921.7247216431	188512.9669427056	184495.08078523914	611271.6242447495	284761.0700350599	123777.38487791017	145918.79171835043	141163.24122020925	108216.13697896308	203776.82128056663	317085.023311892	486087.03427807434	257064.44235457122
Com_6305_neg	LPE 22:1	C27 H54 N O7 P	1070.72859	11.05	534.35718	No results	Invalid mass	No results	336886.73843961186	271394.6698061363	143360.8001562457	997242.8236489162	521100.34077259136	375301.8320091129	1009036.9092575117	887556.3466188702	555847.1964935656	749989.072513884	498459.57231527165	695168.8783578665	135428.69671839374	866394.0328238566	2585958.921052148	114389.76471176455	892437.2664325018	468323.2817990852	632059.048953046	461030.8158896705	697834.0515819101
Com_6699_neg	7Z, 10Z, 13Z, 16Z, 19Z-docosapentaenoic acid	C22 H34 O2	330.25623	10.03	329.24893	No results	No results	Full match	898205.5398518028	682728.548431635	489636.81846152025	817727.925474167	636882.822733157	1655255.471476228	466543.9216540937	672395.200871166	318273.14402054367	1309770.2878014408	1191082.3716108315	1482715.354996854	1560651.5065020795	690956.2249124688	1251758.658518732	791075.5660706675	1751753.6416700096	1796876.6958625047	932330.418545575	1149806.3892718584	875138.5711507417
Com_6842_neg	Ethyl chrysanthemumate	C12 H20 O2	196.14653	6.466	195.13919	No results	No results	Full match	1805921.5590678914	1465562.321537233	397479.8155646805	1045533.2134249992	2127776.9958782336	731376.0544795787	2406733.3067547567	1441280.147197793	2257227.3462512745	117914.31117140879	163965.41311186785	121639.16714239362	129897.5929046766	100731.44535684239	107954.58394841503	99583.01833053227	106304.5806008539	104705.06424424848	867781.921285909	707797.001391186	620923.4737273238
Com_6960_neg	N-Carbamyl-L-glutamicacid	C6 H10 N2 O5	190.05928	1.282	189.05196	No results	No results	Full match	707710.0290941139	699566.9735678654	513685.2951055113	678322.6196044469	691065.9285129436	1283243.2704400788	602947.4944466569	512171.1666508322	975700.396216468	690340.9228443679	784758.4316642598	1873981.4839936474	1140693.3400692956	458891.2339042266	701631.8845885427	1017089.1839022583	903049.6058713304	931920.5858674066	691041.945703595	659531.5214246471	751927.6908925474
Com_7144_neg	alpha-Benzylsuccinic acid	C11 H12 O4	208.07379	5.985	207.06651	No results	No results	Full match	526474.1959441043	128310.29334500896	125807.6940367656	446361.1498811379	340183.5738339042	1563344.9626745395	197887.87109684068	1616391.3086710759	168793.28487527333	762754.0317292217	700794.385105401	1147396.6319795435	356274.7881404058	437545.87496727443	1968734.6603250643	741823.1744645019	1206950.0945604132	355125.7229777348	684776.282600723	900236.7413559627	593531.2467979074
Com_7151_neg	5-Methyluridine	C10 H14 N2 O6	258.08554	4.608	257.07825	No results	No results	Full match	1142423.518214034	877384.7662020667	896163.8496270922	648042.4165484739	1124217.953376337	1285626.3912029774	1004838.731847297	898983.6245976987	1412562.2132359738	1308184.3918091068	1669897.548181372	1024975.864767015	839651.4314850918	628825.0566984134	931842.1736844553	1575509.2127382744	561587.3947383182	881476.3166703414	910268.881136844	1242647.3058972212	929120.45393153
Com_7180_neg	Lauric Acid	C12 H24 O2	200.17786	8.479	199.17056	No results	No results	Full match	1604041.9821699206	890340.1128535091	775549.1704019934	1102200.432915416	913834.4971779156	1949503.1354317733	1396676.179657359	1343968.3149109108	834530.0951107675	1520811.6330176021	1666301.9463380578	1779707.9163997313	1226593.9688844464	809311.4979144053	671413.3108047058	705741.8538074398	1468619.494062841	828025.5765226929	1096385.70396162	1100834.2604229937	1113477.8904636337
Com_7254_neg	5-Methyl-2'-deoxycytidine	C10 H15 N3 O4	241.10657	1.321	240.09909	No results	No results	Full match	1139616.5109546513	1580417.050229468	526552.3585723323	1617616.4450160158	1413971.2615322834	1557641.0670775499	1400822.1253508355	569902.9155757679	1662038.1856375423	942368.9546137056	1064666.093831777	847918.4002942414	1044069.6312908091	947944.172025635	734055.618068268	989048.4936938384	752141.9835556844	844469.6960767832	1029555.49280376	1031732.0756242764	882641.7625732754
Com_7280_neg	5'-Adenylic acid	C10 H14 N5 O7 P	347.06203	5.109	346.05502	No results	No results	Full match	2015289.5795283373	212855.5414928128	138598.65051496163	767010.8100221655	387775.07602626283	238046.11836075323	522877.5567601569	159257.26888274227	217510.252225303	228752.33715745475	195212.7494353295	1384377.9316532235	195795.02569419975	153750.42401167817	201122.0249524241	154209.2382373883	256265.21292598036	180591.6622840445	379935.629039171	282149.1852253673	290660.18696922535
Com_7747_neg	Pentadecanoic acid	C15 H30 O2	242.22484	9.85	241.21759	Full match	No results	Full match	1351441.6957370965	1880711.9729444266	739970.7754976193	935523.6990760287	1811613.815301341	1024298.683236655	1440698.0021388743	935872.3750130424	1254474.471573617	365978.333052717	433435.8466949436	383210.44156283897	364136.6804036178	327072.22809654765	324853.71699310205	246157.8075187838	751759.7032903639	582105.9279318635	750743.818937022	722982.3120438352	598838.2982327867
Com_8057_neg	9-KODE	C18 H30 O3	294.22014	7.742	293.21286	No results	No results	Full match	398648.6677406381	1722244.8094730498	283801.9418921112	296921.54777615715	763327.3095543564	222217.49433778584	1098311.0388373518	336785.81114923547	657816.4599996823	464429.0448249234	435088.62307036755	291332.7109447622	191235.81806403387	361454.34361390723	290298.3930756895	254228.91281904964	874716.032327273	193020.53436754888	313976.784547439	666237.92089011	631580.6398429532
Com_8149_neg	Nervonic acid	C24 H46 O2	366.34999	11.31	365.34268	No results	No results	Full match	527153.105866509	841060.5840691649	197702.29430803016	247820.17880192847	1548574.7733063956	436388.01882578555	410970.0185233128	418293.06846128666	822772.1348030927	911383.0325620082	730541.7464924578	282810.5102106376	847232.442276436	146137.68100315533	1590778.8602568104	1170631.6962602348	103899.5365070115	653736.991294317	737288.080194815	392371.1859811138	758152.7099766079
Com_8285_neg	3-Phosphoglyceric acid	C3 H8 Na O6 P	193.99603	1.307	192.98875	No results	No results	Full match	525589.937126077	1180378.754293127	564618.5359261379	1235873.8095566535	784844.6264194358	559098.1249215193	1268845.5718541422	412138.20028572285	971740.5988069936	512690.5474234542	535364.4431479053	805350.643080508	1067329.3352462202	450078.15473432606	453418.29335034057	387994.0678843447	342307.82937554666	575604.3482370084	585298.177429404	918460.2102741563	537987.2248697812
Com_8925_neg	Flavin adenine dinucleotide	C27 H33 N9 O15 P2	785.15964	11.993	784.15283	No results	Full match	Full match	927618.8343422478	639375.6278711736	607648.1086082152	807375.5793627352	1041727.3533164428	930890.1406505404	452187.76572307677	482328.09210890083	1003415.2252691677	947030.5326496998	1189710.2994314055	1086756.0674754097	1284738.8712104615	739377.8060057149	857186.8736223095	682541.1526495833	620200.8075056454	1205229.3070288184	709391.07477902	1113224.8803332294	885858.3742640965
Com_8953_neg	(3-Methoxy-4-hydroxyphenyl)ethylene glycol sulfate	C9 H12 O7 S	264.03059	2.988	263.02332	No results	No results	Full match	484508.5392692599	430176.39515917166	174188.8268633556	343693.11544661387	513491.8556620532	170082.41617645373	299138.2378239935	116690.3846642227	282996.0339474871	333790.81113612745	264036.6702113453	1098630.0479619675	278770.0126500265	211429.21592523166	125338.38788017357	203359.28082598926	182655.45203857232	256712.80241512271	269121.176243579	341381.5154480232	317084.7387061849
Com_9221_neg	Hydrocortisone	C21 H30 O5	362.21019	6.097	361.20291	No results	No results	Full match	263305.2852759872	187112.1625377309	130816.06128816603	150580.73410439098	352597.5613594998	190694.14899345068	200447.22066065733	141647.26906783498	203735.90290598723	198054.83721097186	197893.93945213887	1012139.916163837	185435.98194272432	196580.23972511524	178726.31244485913	135822.20417104123	132180.65154250522	166345.40831940615	229353.055857059	188044.72670197324	167166.62978201575
Com_9298_neg	H-Gly-Pro-OH	C7 H12 N2 O3	172.08519	1.337	153.06744	No results	No results	Full match	468137.2030070838	403349.30922102695	358187.095927543	462947.37456902483	522987.9743216309	527158.8158135806	492632.90062527725	889365.3750157225	486547.39010594273	488022.41878493567	465794.6752135974	543238.255754912	566236.4965479239	430514.32420464844	748171.0522350065	379058.9974417811	601623.1805422142	520066.5741073696	418596.425502412	515636.14972033235	407701.7742249273
Com_9447_neg	7-Ketodeoxycholic acid	C24 H38 O5	406.2723	6.819	405.26544	No results	No results	Full match	162068.0404963379	183312.77838033487	92250.3084016842	153618.77956408565	1329432.0443600814	911773.1086001309	135599.11488611088	176904.85558300995	1170645.2779751203	158304.23751720224	173290.96108599863	724857.0418861177	124592.2578157454	669978.5577226912	185638.15983457761	100934.2961855325	256293.231573339	122785.95100246178	450039.230404172	476575.9943124937	256315.26369357813
Com_9816_neg	23-Norcholic acid	C23 H38 O5	394.27028	9.9	393.263	No results	No results	Full match	957363.3989098639	377132.4204185299	101969.92078315667	289940.47107912134	462107.9833901613	400674.5652528165	646326.814842069	552036.0148695373	375176.65667794546	104290.2312367955	106112.71893052469	85015.98418006355	101564.00834952715	76346.4689646102	109199.4757202816	70747.94728857341	79620.90560937909	85324.36898314866	152904.978813025	208983.6675154969	193432.2365333062
Com_10086_neg	N-Oleoyl Glycine	C20 H37 N O3	339.27757	9.702	338.27029	No results	No results	Full match	133734.32858401162	127724.77221271585	103188.48883080595	682857.4987718781	158369.63451470708	129932.08781492493	131923.12214064866	487793.5651090242	152044.0514586386	135608.45605842728	126483.39646392214	116694.06387821666	127739.56655621776	93997.68034081024	463540.9672824543	81195.89939534916	387288.22532195784	105130.67521268644	190327.202463903	168505.57400770366	195251.61092195386
Com_10157_neg	PE (16:0/18:2)	C39 H74 N O8 P	715.51954	11.952	714.51227	No results	Invalid mass	No results	546566.6099662622	502297.43101101904	304356.7012053378	391358.11416818644	536926.4803257585	484798.450151985	531886.67896933	213931.93337326616	642190.1203474834	883901.3478442633	469067.50858070736	390730.5569717366	389211.65107970464	341611.79752265173	140496.90236618716	345896.72187230014	241333.3614463094	140297.8565574308	611234.269064547	828943.462903367	432018.26668594073
Com_10343_neg	PE (18:1e/24:4)	C47 H86 N O7 P	807.61539	10.073	806.6087	No results	Full match	No results	96382.038640516	80334.87426116444	44907.729719589224	48939.80621845028	162689.20685234148	69547.85924398329	110552.25283312383	55850.87248281529	117769.96714877617	158113.76608999874	75909.5739660072	59220.35571213974	684624.4151040552	56452.602225223694	222512.0491203331	144968.97809319448	49696.97181559285	720811.6228464778	148780.777776247	94958.21708644045	75057.59793611988
Com_65_neg	HexCer-NS (d18:1/16:0)	C40 H77 N O8	745.57259	9.132	744.56494	No results	Invalid mass	No results	326864621.1250346	252907622.98359624	161707447.6831907	125088767.38305902	103164588.63575906	270073352.1962123	180518172.4491611	66500128.4877522	406846146.19603044	350118746.0950725	159077690.88286364	68267805.82166162	29220570.823495198	94852551.417719	68860193.06311335	397086748.4749039	364397070.3565536	33043176.763944738	182533532.17545	276714687.186005	224348007.9091288
Com_149_neg	SM (d14:1/19:0)	C38 H77 N2 O6 P	734.55903	9.244	733.55176	No results	Invalid mass	No results	222722902.12609148	175391877.89317128	142697025.28852084	57794606.282080434	51954242.69065478	204941654.32805386	89820258.0866156	54753483.02296751	136655141.95278698	216975359.88637796	130637303.12672892	145880260.43009028	145686347.51325327	155818679.70019922	80718592.5633148	123754292.93207817	74715032.52882536	68672900.55475287	173047460.49383	118519567.51507838	142540004.27354705
Com_177_neg	LPE 18:1	C23 H46 N O7 P	479.3017	9.462	478.29416	No results	Full match	Full match	118860727.93581669	149010710.48465502	57013427.471528	148694074.5387752	231270512.4687913	51282451.03423858	116501687.0385095	65325709.1427367	155730177.22672746	93451740.3821178	90903914.11779122	71840274.50241931	82989625.31276518	71398124.63953832	111896124.1655114	51604723.26717178	78933927.07590827	152097373.61521202	109143038.288238	109314537.71844055	88097175.96291122
Com_157_neg	all-cis-4,7,10,13,16-Docosapentaenoic acid	C22 H34 O2	330.25624	10.204	329.24884	Full match	No results	Full match	95303189.56092617	15416385.058244234	22763506.86274724	38684610.30037321	63438253.441396415	95695974.72953407	25656648.647036597	65761231.03277002	4202881.467546232	115933089.85446633	93510728.31571731	182658017.39645818	79975412.21804963	56428538.68737835	122601926.08410951	73375896.67819881	76485156.08362073	73050189.52622096	70759518.2338872	78403881.86505784	61765153.39304805
Com_322_neg	PE (18:1/18:2)	C41 H76 N O8 P	741.53274	11.82	740.52545	No results	Full match	No results	57727129.27383537	48899816.24513674	38294238.8159281	28103207.37391011	57580138.29881046	59175739.46687749	46290764.42202799	12458428.263369968	51049018.20598094	107282603.85493813	58810765.262190916	21058754.83069743	19279660.01106232	23803540.0848896	18293299.272888746	56923494.419180885	36279249.3453903	19123675.665299807	65297494.2437044	64504271.77791753	33497567.707797162
Com_6_neg	alpha-Ketoglutaric acid	C5 H6 O5	146.02167	1.874	145.01456	No results	No results	Full match	2787818768.583683	3521013122.7536964	5280728652.912316	5883779418.699109	2166779844.501949	3863735959.2065177	3586955186.396565	5752944631.4171715	2773911155.1458488	3683773247.51294	3277209310.814673	4077772922.39454	1962435194.01063	5151866012.841605	4638884478.248393	3978725166.6134543	5099188900.817611	3402263988.8854666	2489171474.49264	4843187955.77893	4145282548.766356
Com_287_neg	LPE 18:2	C23 H44 N O7 P	477.28617	8.913	476.27863	No results	Full match	Full match	78472790.54336992	82772725.72853622	19626183.052164074	54035868.13513992	133621219.4019579	31907291.602880783	75503323.0718999	42129389.79270173	83844508.30441184	53209632.12646197	46075542.501205094	42649149.98700243	50386777.468964465	56823245.44171597	81379568.58109592	29845256.12716187	53796041.16464142	83186284.95630866	57288250.7938976	58962207.08462958	53607298.85208093
Com_8194_neg	Arachidic acid	C20 H40 O2	312.30331	11.462	311.29599	Full match	No results	Full match	1587121.9890565537	303198.6096555464	147601.79443169278	441427.5713102902	843996.2025399499	465064.2393400806	802086.6443011198	631383.0175746972	757774.605770396	107092.26019233833	105484.4549390088	81356.09343618817	100735.44262751397	71474.87660867434	87092.9320911695	68028.58424103985	70985.91481061887	97377.08128483401	257810.288625107	285561.42904352787	242627.92637211038
Com_823_neg	DL-Tryptophan	C11 H12 N2 O2	158.08488	5.123	157.07748	Invalid mass	Invalid mass	No results	12985554.058426494	33236135.31241397	16885654.997904357	19574883.73470931	25339369.74907654	16290105.174031168	8911897.054060133	9642415.776077745	16546592.4584744	14941522.139500553	16577993.043010578	14463067.663866755	12955185.35576952	7595499.178665148	6119931.454133157	29435131.348279674	6026663.69902246	11527058.72999177	14495886.0062774	15825082.318237286	12640335.488338167
Com_1460_neg	LPE 16:1	C21 H42 N O7 P	451.27068	8.601	450.26337	No results	Full match	No results	5343273.754183501	6472069.496713979	5897787.967130983	8888297.098212639	6316913.722495526	5600575.955110502	6525299.410759495	5095931.430537764	6388003.159105574	6661209.340900599	9122573.957607904	8965404.361746019	4779539.313609291	3104490.579604724	4373752.8081839485	6144552.0858208155	15362506.077106515	6356864.26008362	6625471.71454706	6675639.667897392	6073192.467900521
Com_548_neg	LPE 20:4	C25 H44 N O7 P	501.28645	8.852	500.27905	No results	Full match	No results	25796247.255911216	8318883.870695106	7403458.643297072	10848844.559272263	9584190.495413175	25391380.305198815	5072306.9583133105	13692176.535392856	5666172.6753749885	10305491.533625454	17651578.879539315	24069763.93141617	11971033.320654953	4129156.686277585	2302649.135743662	44868763.47731078	7393620.822348969	13165577.993364463	15519591.6556335	14096288.976841144	12548887.152518619
Com_587_neg	Choline Glycerophosphate	C8 H20 N O6 P	257.10333	1.337	256.09482	No results	No results	Full match	10883027.249197863	4805269.057236087	22091115.160080824	10540445.269467195	6204852.912484598	37422043.924623094	838859.8132096182	2035404.02126904	6282937.802729118	13839868.184443181	8549479.695452172	17798218.267086983	27363216.603447326	12893585.972883135	14448112.736152863	3209915.0782860867	41263886.575688876	31152787.035125006	14932344.8698041	18338337.250290405	22052099.472323254
Com_383_neg	acetoacetate	C4 H6 O3	102.03203	1.418	101.02467	No results	No results	Full match	37124233.66743719	22460316.56733986	26036289.66673077	39625383.88908807	15230499.047384275	29361692.767405108	25024702.518140562	41033801.80125161	26340429.654811755	31634420.942404773	31883260.73649861	41309826.38695482	83873560.35479446	37724278.52400753	59163519.1209306	29510991.002072595	52931069.04096045	72488541.67256217	51027791.7937749	32845929.148464393	32203879.157671947
Com_232_neg	Palmitic acid	C16 H32 O2	256.24062	10.271	255.23326	Full match	No results	No results	75239104.43238747	131818921.4984438	60549694.65378695	111727286.2357011	94404174.02889852	101566090.32165948	129136340.03596279	81650273.5942999	100770031.91915374	34155472.099097274	27604945.078659922	37690053.99916764	22890785.615608845	26543792.953944415	40156782.71773138	15235316.224182315	41149770.16682628	20297498.71837556	53798014.4389044	64427028.96742246	41124215.621323235
Com_4985_neg	LysoPE 18:0	C23 H48 N O7 P	481.31755	9.86	480.31027	No results	No results	Full match	1594708.60156216	2623319.652477181	902289.5518408789	3023156.437355504	3080230.968086782	699925.6269100093	1177420.5365912302	1293805.7014265454	1735831.0442972858	1697618.4477809258	1470898.8332989926	1449022.0654962384	865467.7840533807	984071.144246789	1138115.915442518	449944.6210770205	1507355.5357663704	1740839.1780608245	1498375.28066246	1587869.5240710916	1533706.4529839417
Com_292_neg	Uracil 1-beta-D-arabinofuranoside	C9 H12 N2 O6	244.06987	1.349	243.06265	No results	No results	Full match	50365897.69607873	79567253.74738629	39776789.79893605	18346994.479642615	110065599.12435386	48621640.85093196	103457482.52049258	29886746.48758374	118266254.20342584	111479494.44783475	99789254.30971807	42980973.2875066	25637637.62655999	20673757.207791142	32747406.26524434	43220152.816608995	16049539.872478515	49181267.83934316	42014967.5489727	57303542.37285058	46507231.22056847
Com_728_neg	S-Sulfo-L-cysteine	C3 H7 N O5 S2	200.9768	1.284	199.96957	No results	No results	Full match	3935671.2424132116	15401825.513804523	2591204.202258544	5292594.403745646	15702363.132569477	17414087.384419598	5336072.536096429	4038831.768430157	12818366.092522593	15948749.76374514	18356153.93061629	5723602.965306838	46481931.002136394	2116876.4353160826	1882195.213620068	26691114.376753334	4769391.212152045	12140155.06832616	9128424.12151876	9068460.716884904	8766179.848052474
Com_256_neg	Arachidonic acid	C20 H32 O2	304.24057	9.819	303.23322	Full match	No results	Full match	44281759.57267093	17870882.048211277	11650157.80226994	21219815.75794884	27544137.877712797	39684412.85267539	16555739.759583054	33464306.2614797	6489496.29280587	46359096.072272606	41903636.23853018	109408834.57101804	43100523.706884995	24594259.37543728	42744455.51347637	38144278.05250978	46356272.57557167	44066583.28501587	40122917.8200419	38239274.36340119	33876048.9497363
Com_1437_neg	7-Hydroxy-3,4-dihydrocarbostyril	C9 H9 N O2	163.06366	5.282	162.05638	No results	No results	Full match	4204909.591933381	2474350.6767449877	840849.664989332	3611748.660683893	4208792.879851996	1284503.6100380165	2037623.4262917377	959837.2785846915	1102805.805903986	1113343.5089996736	1338419.722976656	18114385.483651757	543507.2733043975	4771430.524637236	1787410.5243350377	669010.6965274059	1007677.6606992307	803842.9293565208	3291585.83440252	2978781.033187519	2986044.493258935
Com_4638_neg	DL-o-Tyrosine	C9 H11 N O3	181.07443	2.433	180.06715	No results	No results	Full match	3054513.1337589156	3246772.9738831986	2494566.226898537	3393527.1757434616	2891098.457438555	3515122.1335224938	2572199.5149780707	1967269.445836015	3942371.4657725478	2910749.316394813	2476672.545923412	2728035.5545898546	2222899.345139911	2561668.930069511	2988394.185344536	2709060.0169116696	2011595.205057966	2343034.7681024107	2728139.37765121	2806464.876915101	2493533.7267281553
Com_3671_neg	N-lactoyl-phenylalanine	C12 H15 N O4	237.10041	5.668	236.09312	No results	No results	Full match	2266612.3196167634	550610.832694455	873123.1761278587	2334960.5283905114	1036637.2201767821	569867.8410242154	750256.1821008407	1367687.453281657	594704.2470123334	1029514.1455449364	704923.1278524804	5148214.513781844	1038741.2580284746	1189411.341680635	1722374.1928513006	859182.4001014065	1231662.2941111221	1575942.2596349027	1353603.0938648	1487237.621418775	1449063.2939940686
Com_2953_neg	13(S)-HOTrE	C18 H30 O3	294.21995	7.502	293.21252	Full match	No results	Full match	764264.7591665663	1690279.6042040843	676049.9253257944	1083327.995516026	2219437.7405552417	1152139.7487069108	3733087.659880082	493640.18556333653	1578665.2965916342	2461279.0653536473	4830058.90855443	2111189.39685383	1334909.7152625392	2461462.306708702	1682320.8878442193	480670.3491928469	6062436.8659716705	832484.4321517935	1816660.54911015	2097406.9375015157	1843305.457269165
Com_319_neg	Glutaric Acid	C5 H8 O4	132.04257	1.308	131.03528	No results	No results	Full match	70082236.82531351	47067296.65204749	72278761.60223922	18062542.94859755	58575949.40116954	28456627.47227902	54855372.97301687	29342284.430597708	30378151.09155502	32489762.51212411	27506417.172462564	21732002.508638356	79155443.34033078	38362165.876059614	56005280.62752181	13093968.889995635	31511490.998939693	88464626.1381411	32956831.4962582	43378134.30246579	40008687.41514001
Com_871_neg	2-Isopropylmalate	C7 H12 O5	176.0688	5.403	175.06151	No results	No results	Full match	1246521.2234319698	1753366.2121077443	1056075.215093543	17045206.992005695	4175938.8264996624	987177.3765327551	1837287.0464573454	1399685.5787782974	1755352.3274921107	579499.380180364	700742.4173158038	31833621.802249875	453126.2853616612	3123656.131727806	698268.056453481	253140.62192084108	4041560.676494244	345893.34969538654	4494207.44994735	5012405.699419741	4615036.188745493
Com_146_neg	LPE 22:4	C27 H48 N O7 P	529.31735	9.539	528.30981	No results	Full match	No results	126557805.6876583	35115299.75066883	18637053.186216272	41146158.86643951	49420926.50561508	117789249.5553738	23197519.970676467	57053725.69020584	31053814.236698695	36398061.32609133	58149904.521871604	79527825.52749927	56230530.81821322	18477524.508297045	11718061.574827407	170245829.53402445	28828510.259069506	59115881.61799498	64551075.3077915	59926802.59992899	47351851.59533658
Com_5747_neg	Gamma-Glu-Leu	C11 H20 N2 O5	260.13719	5.269	259.12991	No results	No results	Full match	868466.5711840483	2843993.1480088374	761331.063217426	1999338.550604817	3716593.5392333157	2446365.10020762	895602.637665213	1342245.085080402	1367299.2944949886	1549313.5962029607	1080645.8759827407	674397.005934693	840337.1322286557	768837.757367233	774755.5441175017	1079828.166592039	999081.2321080113	425238.76357827225	1497338.21792089	1254646.6504821633	1009318.267508329
Com_3002_neg	Homo-Gamma-Linolenic Acid (C20:3)	C20 H34 O2	306.25637	10.224	305.24915	No results	No results	Full match	7125864.571313125	1927035.5244200057	849332.7381741898	2830737.880580203	8326780.494887109	3688473.835736781	2230916.2506597536	4176397.3026302587	1032154.124781725	3867739.454070863	3851281.060226117	6829371.148292317	2535154.7901469343	3314073.438996005	5641350.818791254	3116620.655525727	3265448.914945868	2759305.2911803704	3932922.00452718	3786452.6748833507	3104496.19887572
Com_564_neg	4-Hydroxyisoleucine	C6 H13 N O3	147.08984	1.287	146.0825	No results	No results	Full match	39944544.883736305	19569522.918057144	10621455.595078783	15750115.282685341	32686365.739582293	55642289.57777737	20053618.77821437	18978333.86935315	25431287.69517593	27449514.017789554	33994697.05637293	27079594.002666995	22691382.615113776	14832558.006330952	27326623.201881222	43716723.3323335	17867738.596001178	17704866.039016366	24466765.3908177	27703591.348579697	23755449.118020862
Com_2469_neg	Sebacic acid	C10 H18 O4	202.12077	5.97	201.11346	No results	No results	Full match	7141271.4970966345	9550342.966650466	3146655.483824721	4670393.132619742	12579032.729391983	4839738.835399695	10173648.919700434	4625854.98179731	7603641.939802989	4645325.331255999	2459871.619797717	5529042.723412772	2558273.6751960767	4389344.073613761	2743566.911179966	1090060.0431822399	4581831.222848777	1540958.9710077965	4424053.69173559	5228717.873333439	3830665.5636961223
Com_5017_neg	Nonadecanoic acid	C19 H38 O2	298.28748	11.391	297.2803	No results	No results	Full match	2433976.926628032	2657244.3484672494	584108.2772807025	2202205.8550084895	2796509.3795841737	1407265.7769935015	4032367.170218514	1370450.5695121144	3301113.559620292	117608.36280493667	122306.7623981198	94225.813396052	133528.32663942163	88251.1214849535	168490.53855776225	84523.46674045909	71785.86237526905	104061.59977560956	1036993.78850575	1214280.3148605928	858820.6298943793
Com_3019_neg	4-Methylvaleric Acid	C6 H12 O2	116.084	5.333	115.07672	No results	No results	Full match	7863263.253043078	1327026.4319855291	1218457.239767347	3834493.1274438007	2824603.440573277	2235765.5598566174	2439051.014044029	1916507.9181865917	1360174.142387538	1163821.4439297295	861516.3735655005	3034316.4770578765	4493964.939677326	1638447.806284979	3002002.491288684	5776140.669447688	2514507.234423702	3510544.336875328	2527067.85130523	2506783.680030277	2428463.556212657
Com_5291_neg	Inositol	C6 H12 O6	180.06362	0.157	179.05632	No results	No results	Full match	3095693.1393861976	3625441.6177080018	2333865.505802109	2681473.685399179	3581144.1142645287	2802016.0705138757	2860490.1315604197	2262222.8545948816	2997170.480583437	3396206.7673933296	2235493.724588999	2196127.1284662928	2658737.5443555755	2054202.6870699832	2152899.039126018	2078.4609284223948	26524.935566172368	2623.097140779847	2882257.08040378	2389496.7134643937	2109048.3333895807
