# Supplementary material for: Semen quality and seminal plasma metabolites in male rabbits (Oryctolagus cuniculus) under heat stress
Source: PeerJ. 2023 Apr 7;11:e15112. doi: 10.7717/peerj.15112 (PMC10103697; doi:10.7717/peerj.15112)
Supplement: Supplemental Information 2 [file peerj-11-15112-s002.zip › peerj-75361-Raw_data_result/Raw data/Result-X101SC21103966-Z01-J001-B1-42/1.MetQuant-QC/sam_qc_infor_neg.xls]

Sample name	batch	Group name	ID num
neg_D_1	1	H	1
neg_D_2	1	H	2
neg_D_3	1	H	3
neg_E_1	1	H	4
neg_E_2	1	H	5
neg_E_3	1	H	6
neg_F_1	1	H	7
neg_F_2	1	H	8
neg_F_3	1	H	9
neg_A_1	1	NH	10
neg_A_2	1	NH	11
neg_A_3	1	NH	12
neg_B_1	1	NH	13
neg_B_2	1	NH	14
neg_B_3	1	NH	15
neg_C_1	1	NH	16
neg_C_2	1	NH	17
neg_C_3	1	NH	18
neg_QC1	1	QC	19
neg_QC2	1	QC	20
neg_QC3	1	QC	21
