# Supplementary material for: Semen quality and seminal plasma metabolites in male rabbits (Oryctolagus cuniculus) under heat stress
Source: PeerJ. 2023 Apr 7;11:e15112. doi: 10.7717/peerj.15112 (PMC10103697; doi:10.7717/peerj.15112)
Supplement: Supplemental Information 2 [file peerj-11-15112-s002.zip › peerj-75361-Raw_data_result/Raw data/Result-X101SC21103966-Z01-J001-B1-42/2.MetAnnotation/HMDB/meta_neg_hmdb_anno.xls]

ID	Name	Formula	HMDB_ID	tax_Kingdom	tax_SuperClass	tax_Class	tax_SubClass	tax_DirectParent	Source	Unnamed: 9
Com_1_neg	Isocitric acid	C6 H8 O7	HMDB0033717	Organic compounds	Organic acids and derivatives	Carboxylic acids and derivatives	Tricarboxylic acids and derivatives	Tricarboxylic acids and derivatives	Food;Biological;Subcellular;Cell and elements;Nutrient
Com_3_neg	Citric acid	C6 H8 O7	HMDB0000094	Organic compounds	Organic acids and derivatives	Carboxylic acids and derivatives	Tricarboxylic acids and derivatives	Tricarboxylic acids and derivatives	Endogenous;Food;Synthetic;Biological;Tissue and substructures;Organ and components;Biofluid and excreta;Subcellular;Cell and elements;Biological process;Food and nutrition;Personal care products;Chelating agent;Household products;Pharmaceutical industry
Com_7_neg	D-(-)-Fructose	C6 H12 O6	HMDB0000660	Organic compounds	Organic oxygen compounds	Organooxygen compounds	Carbohydrates and carbohydrate conjugates	C-glycosyl compounds	Endogenous;Food;Biological;Tissue and substructures;Organ and components;Biofluid and excreta;Cell and elements;Biological process
Com_22_neg	Glutaconic acid	C5 H6 O4	HMDB0000620	Organic compounds	Organic acids and derivatives	Carboxylic acids and derivatives	Dicarboxylic acids and derivatives	Dicarboxylic acids and derivatives	Endogenous;Food;Biofluid and excreta;Cell and elements;Subcellular;Biological process;Neurotoxin;Acidogen;Metabotoxin;Surfactant;Emulsifier;Membrane stabilizer;Energy source;Energy storage
Com_27_neg	2-Furoic acid	C5 H4 O3	HMDB0000617	Organic compounds	Organoheterocyclic compounds	Furans	Furoic acid and derivatives	Furoic acids	Endogenous;Food;Biological
Com_97_neg	3-Phenyllactic acid	C9 H10 O3	HMDB0000779	Organic compounds	Phenylpropanoids and polyketides	Phenylpropanoic acids		Phenylpropanoic acids	Endogenous;Biological
Com_99_neg	Citraconic acid	C5 H6 O4	HMDB0000749	Organic compounds	Lipids and lipid-like molecules	Fatty Acyls	Fatty acids and conjugates	Methyl-branched fatty acids	Endogenous;Food;Biological;Biofluid and excreta;Cell and elements;Subcellular;Biological process;Surfactant;Emulsifier;Membrane stabilizer;Energy source;Energy storage;Nutrient
Com_121_neg	D-(-)-Mannitol	C6 H14 O6	HMDB0000765	Organic compounds	Organic oxygen compounds	Organooxygen compounds	Carbohydrates and carbohydrate conjugates	Sugar alcohols	Endogenous;Food;Biological;Tissue and substructures;Organ and components;Biofluid and excreta;Cell and elements;Subcellular;Biological process;Membrane stabilizer;Energy source;Energy storage;Surfactant;Emulsifier;Pharmaceutical industry
Com_214_neg	Gluconic acid	C6 H12 O7	HMDB0000625	Organic compounds	Organic oxygen compounds	Organooxygen compounds	Carbohydrates and carbohydrate conjugates	Sugar acids and derivatives	Endogenous;Biological;Tissue and substructures;Organ and components;Subcellular;Biofluid and excreta;Chelating agent;Pharmaceutical industry;Food and nutrition
Com_549_neg	Adrenic acid	C22 H36 O2	HMDB0002226	Organic compounds	Lipids and lipid-like molecules	Fatty Acyls	Fatty acids and conjugates	Very long-chain fatty acids	Endogenous;Food;Biological;Tissue and substructures;Biofluid and excreta;Subcellular;Cell and elements;Biological process;Surfactant;Emulsifier;Membrane stabilizer;Energy source;Energy storage;Nutrient
Com_553_neg	Uridine	C9 H12 N2 O6	HMDB0000296	Organic compounds	Nucleosides, nucleotides, and analogues	Pyrimidine nucleosides		Pyrimidine nucleosides	Endogenous;Food;Biological;Tissue and substructures;Biofluid and excreta;Cell and elements;Subcellular;Biological process;Pharmaceutical industry
Com_656_neg	Glycerol 3-phosphate	C3 H9 O6 P	HMDB0000126	Organic compounds	Lipids and lipid-like molecules	Glycerophospholipids	Glycerophosphates	Glycerophosphates	Endogenous;Food;Tissue and substructures;Organ and components;Biofluid and excreta;Subcellular;Biological process;Energy storage;Energy source;Membrane stabilizer;Surfactant;Emulsifier;Food and nutrition;Pharmaceutical industry
Com_929_neg	N-Acetyl-L-phenylalanine	C11 H13 N O3	HMDB0000512	Organic compounds	Organic acids and derivatives	Carboxylic acids and derivatives	Amino acids, peptides, and analogues	Phenylalanine and derivatives	Endogenous;Subcellular;Biofluid and excreta
Com_1008_neg	3-Indoxyl sulphate	C8 H7 N O4 S	HMDB0000682	Organic compounds	Organic acids and derivatives	Organic sulfuric acids and derivatives	Arylsulfates	Arylsulfates	Endogenous;Biological;Organ and components;Tissue and substructures;Subcellular;Biofluid and excreta;Metabolite;Pharmaceutical industry
Com_1390_neg	trans-Cinnamic acid	C9 H8 O2	HMDB0000930	Organic compounds	Phenylpropanoids and polyketides	Cinnamic acids and derivatives	Cinnamic acids	Cinnamic acids	Endogenous;Food;Biological;Subcellular;Biofluid and excreta;Food and nutrition
Com_1719_neg	Orotic acid	C5 H4 N2 O4	HMDB0000226	Organic compounds	Organoheterocyclic compounds	Diazines	Pyrimidines and pyrimidine derivatives	Pyrimidinecarboxylic acids	Endogenous;Food;Biological;Tissue and substructures;Organ and components;Biofluid and excreta;Subcellular;Biological process;Acidogen;Metabotoxin;Metabolite;Pharmaceutical industry
Com_1951_neg	D-(+)-Tryptophan	C11 H12 N2 O2	HMDB0013609	Organic compounds	Organoheterocyclic compounds	Indoles and derivatives	Indolyl carboxylic acids and derivatives	Indolyl carboxylic acids and derivatives	Endogenous;Pharmaceutical industry
Com_2499_neg	D-(-)-Quinic acid	C7 H12 O6	HMDB0003072	Organic compounds	Organic oxygen compounds	Organooxygen compounds	Alcohols and polyols	Quinic acids and derivatives	Food;Biological;Tissue and substructures;Organ and components;Subcellular;Biofluid and excreta;Biological process
Com_3371_neg	2,4-Dihydroxybenzoic acid	C7 H6 O4	HMDB0029666	Organic compounds	Benzenoids	Benzene and substituted derivatives	Benzoic acids and derivatives	Hydroxybenzoic acid derivatives	Endogenous;Food;Biological;Biofluid and excreta;Subcellular;Cell and elements;Pharmaceutical industry
Com_4061_neg	Acetaminophen glucuronide	C14 H17 N O8	HMDB0010316	Organic compounds	Organic oxygen compounds	Organooxygen compounds	Carbohydrates and carbohydrate conjugates	Phenolic glycosides	Endogenous;Tissue and substructures;Organ and components;Biofluid and excreta;Subcellular;Biological process;Drug metabolite;Waste product
Com_4338_neg	Daidzein	C15 H10 O4	HMDB0003312	Organic compounds	Phenylpropanoids and polyketides	Isoflavonoids	Isoflav-2-enes	Isoflavones	Food;Biological;Subcellular;Biofluid and excreta;Pharmaceutical industry
Com_6138_neg	2'-Deoxyinosine	C10 H12 N4 O4	HMDB0000071	Organic compounds	Nucleosides, nucleotides, and analogues	Purine nucleosides	Purine 2'-deoxyribonucleosides	Purine 2'-deoxyribonucleosides	Endogenous;Food;Biological;Tissue and substructures;Biofluid and excreta;Subcellular;Cell and elements;Biological process;Pharmaceutical industry
Com_7139_neg	N-Acetyl-L-tyrosine	C11 H13 N O4	HMDB0000866	Organic compounds	Organic acids and derivatives	Carboxylic acids and derivatives	Amino acids, peptides, and analogues	Tyrosine and derivatives	Endogenous;Subcellular;Biofluid and excreta;Pharmaceutical industry
Com_34_neg	Taurine	C2 H7 N O3 S	HMDB0000251	Organic compounds	Organic acids and derivatives	Organic sulfonic acids and derivatives	Organosulfonic acids and derivatives	Organosulfonic acids	Endogenous;Food;Biological;Organ and components;Tissue and substructures;Biofluid and excreta;Cell and elements;Subcellular;Biological process;Food and nutrition;Pharmaceutical industry;Osmolyte;Essential amino acid;Antioxidant
Com_134_neg	Xanthosine	C10 H12 N4 O6	HMDB0000299	Organic compounds	Nucleosides, nucleotides, and analogues	Purine nucleosides		Purine nucleosides	Endogenous;Food;Biological;Tissue and substructures;Biofluid and excreta;Subcellular;Biological process
Com_58_neg	L-Glutamic acid	C5 H9 N O4	HMDB0060475	Organic compounds	Organic acids and derivatives	Carboxylic acids and derivatives	Amino acids, peptides, and analogues	Glutamic acid and derivatives
Com_590_neg	Guanosine	C10 H13 N5 O5	HMDB0000133	Organic compounds	Nucleosides, nucleotides, and analogues	Purine nucleosides		Purine nucleosides	Endogenous;Food;Biological;Tissue and substructures;Organ and components;Biofluid and excreta;Cell and elements;Subcellular;Biological process;Pharmaceutical industry
Com_211_neg	L-Aspartic acid	C4 H7 N O4	HMDB0000191	Organic compounds	Organic acids and derivatives	Carboxylic acids and derivatives	Amino acids, peptides, and analogues	Aspartic acid and derivatives	Endogenous;Food;Biological;Tissue and substructures;Organ and components;Biofluid and excreta;Subcellular;Cell and elements;Biological process;Pharmaceutical industry;Essential amino acid
Com_465_neg	N-Acetylneuraminic acid	C11 H19 N O9	HMDB0000230	Organic compounds	Organic oxygen compounds	Organooxygen compounds	Carbohydrates and carbohydrate conjugates	N-acylneuraminic acids	Endogenous;Food;Biological;Tissue and substructures;Organ and components;Biofluid and excreta;Subcellular;Biological process;Antioxidant;Pharmaceutical industry
Com_2015_neg	L-Phenylalanine	C9 H11 N O2	HMDB0000159	Organic compounds	Organic acids and derivatives	Carboxylic acids and derivatives	Amino acids, peptides, and analogues	Phenylalanine and derivatives	Food;Synthetic;Biological;Tissue and substructures;Organ and components;Biofluid and excreta;Subcellular;Cell and elements;Biological process;Neurotoxin;Metabotoxin;Drug;Personal care products;Food and nutrition;Pharmaceutical industry;Essential amino acid;Trace element
Com_2_neg	2-Oxoglutaric acid	C5 H6 O5	HMDB0000208	Organic compounds	Organic acids and derivatives	Keto acids and derivatives	Gamma-keto acids and derivatives	Gamma-keto acids and derivatives	Endogenous;Food;Biological;Tissue and substructures;Biofluid and excreta;Cell and elements;Subcellular;Biological process;Metabolite;Food and nutrition;Pharmaceutical industry
Com_81_neg	3-Hydroxy-3-methylglutaric acid	C6 H10 O5	HMDB0000355	Organic compounds	Lipids and lipid-like molecules	Fatty Acyls	Fatty acids and conjugates	Hydroxy fatty acids	Endogenous;Food;Biological;Tissue and substructures;Subcellular;Biofluid and excreta;Biological process;Acidogen;Metabotoxin;Nutrient;Energy storage;Energy source;Membrane stabilizer;Pharmaceutical industry
Com_87_neg	Ascorbic acid	C6 H8 O6	HMDB0000044	Organic compounds	Organoheterocyclic compounds	Dihydrofurans	Furanones	Butenolides	Food;Biological;Organ and components;Tissue and substructures;Biofluid and excreta;Subcellular;Cell and elements;Biological process;Essential vitamin;Antioxidant;Free radical scavenger;Vitamin;Nutrient;Drug;Dye
Com_118_neg	Elaidic acid	C18 H34 O2	HMDB0000573	Organic compounds	Lipids and lipid-like molecules	Fatty Acyls	Fatty acids and conjugates	Long-chain fatty acids	Endogenous;Food;Biological;Tissue and substructures;Biofluid and excreta;Subcellular;Cell and elements;Biological process;Membrane stabilizer;Energy source;Energy storage;Nutrient;Surfactant;Emulsifier;Pharmaceutical industry
Com_135_neg	3-Methyl-2-oxobutanoic acid	C5 H8 O3	HMDB0030027	Organic compounds	Lipids and lipid-like molecules	Fatty Acyls	Fatty acid esters	Fatty acid methyl esters	Endogenous;Food;Biological;Biofluid and excreta;Subcellular;Cell and elements;Biological process;Membrane stabilizer;Energy source;Energy storage;Nutrient;Surfactant;Emulsifier;Food and nutrition
Com_186_neg	Dihydroroseoside	C19 H32 O8	HMDB0040614	Organic compounds	Lipids and lipid-like molecules	Fatty Acyls	Fatty acyl glycosides	Fatty acyl glycosides of mono- and disaccharides	Endogenous;Food;Biological;Biofluid and excreta;Subcellular;Cell and elements;Biological process;Surfactant;Emulsifier;Nutrient;Membrane stabilizer;Energy source;Energy storage
Com_221_neg	Inosine	C10 H12 N4 O5	HMDB0000195	Organic compounds	Nucleosides, nucleotides, and analogues	Purine nucleosides		Purine nucleosides	Endogenous;Food;Biological;Organ and components;Tissue and substructures;Biofluid and excreta;Subcellular;Cell and elements;Biological process;Pharmaceutical industry;Drug metabolite;Waste product;Metabolite
Com_238_neg	D-Sedoheptulose 7-phosphate	C7 H15 O10 P	HMDB0001068	Organic compounds	Organic oxygen compounds	Organooxygen compounds	Carbohydrates and carbohydrate conjugates	Hexose phosphates	Endogenous;Food;Biological;Tissue and substructures;Cell and elements;Biofluid and excreta;Subcellular;Biological process
Com_243_neg	Phenylpyruvic acid	C9 H8 O3	HMDB0000205	Organic compounds	Benzenoids	Benzene and substituted derivatives	Phenylpyruvic acid derivatives	Phenylpyruvic acid derivatives	Endogenous;Biological;Biofluid and excreta;Subcellular;Biological process;Food and nutrition
Com_325_neg	L-Malate	C4 H6 O5	HMDB0000156	Organic compounds	Organic acids and derivatives	Hydroxy acids and derivatives	Beta hydroxy acids and derivatives	Beta hydroxy acids and derivatives	Endogenous;Food;Biological;Tissue and substructures;Organ and components;Biofluid and excreta;Subcellular;Biological process;Pharmaceutical industry
Com_366_neg	o-Toluic Acid	C8 H8 O2	HMDB0002340	Organic compounds	Benzenoids	Benzene and substituted derivatives	Benzoic acids and derivatives	Benzoic acids
Com_379_neg	Homovanillic acid	C9 H10 O4	HMDB0000118	Organic compounds	Benzenoids	Phenols	Methoxyphenols	Methoxyphenols	Endogenous;Food;Biological;Organ and components;Cell and elements;Biofluid and excreta;Subcellular;Biological process
Com_439_neg	2-Ketohexanoic acid	C6 H10 O3	HMDB0001864	Organic compounds	Organic acids and derivatives	Keto acids and derivatives	Medium-chain keto acids and derivatives	Medium-chain keto acids and derivatives	Endogenous
Com_463_neg	D-Glucuronic acid	C6 H10 O7	HMDB0006355	Organic compounds	Organoheterocyclic compounds	Furofurans	Isosorbides	Isosorbides	Endogenous
Com_753_neg	7-Methylxanthine	C6 H6 N4 O2	HMDB0001991	Organic compounds	Organoheterocyclic compounds	Imidazopyrimidines	Purines and purine derivatives	Xanthines	Endogenous;Food;Biological;Organ and components;Subcellular;Biofluid and excreta;Biological process;Drug metabolite;Waste product
Com_754_neg	Lauric acid ethyl ester	C14 H28 O2	HMDB0033788	Organic compounds	Lipids and lipid-like molecules	Fatty Acyls	Fatty acid esters	Fatty acid esters	Endogenous;Food;Biological;Biofluid and excreta;Cell and elements;Subcellular;Biological process;Surfactant;Emulsifier;Food and nutrition;Nutrient;Membrane stabilizer;Energy source;Energy storage
Com_770_neg	N-acetyl-D-glucosamine	C8 H15 N O6	HMDB0062641	Organic compounds	Organic oxygen compounds	Organooxygen compounds	Carbohydrates and carbohydrate conjugates	Hexoses
Com_779_neg	Monomethyl phthalate	C9 H8 O4	HMDB0002130	Organic compounds	Benzenoids	Benzene and substituted derivatives	Benzoic acids and derivatives	Benzoic acid esters
Com_858_neg	4-Hydroxy-2-Oxoglutaric Acid	C5 H6 O6	HMDB0002070	Organic compounds	Organic acids and derivatives	Keto acids and derivatives	Gamma-keto acids and derivatives	Gamma-keto acids and derivatives	Endogenous;Subcellular;Biological process
Com_893_neg	Cinnamoylglycine	C11 H11 N O3	HMDB0011621	Organic compounds	Organic acids and derivatives	Carboxylic acids and derivatives	Amino acids, peptides, and analogues	N-acyl-alpha amino acids	Endogenous
Com_943_neg	Asp-Phe	C13 H16 N2 O5	HMDB0000706	Organic compounds	Organic acids and derivatives	Carboxylic acids and derivatives	Amino acids, peptides, and analogues	Peptides	Food
Com_1019_neg	Biopterin	C9 H11 N5 O3	HMDB0000817	Organic compounds	Organoheterocyclic compounds	Pteridines and derivatives	Pterins and derivatives	Biopterins and derivatives	Endogenous
Com_1064_neg	Theophylline	C7 H8 N4 O2	HMDB0001889	Organic compounds	Organoheterocyclic compounds	Imidazopyrimidines	Purines and purine derivatives	Xanthines	Endogenous;Food;Biological;Organ and components;Cell and elements;Tissue and substructures;Subcellular;Biofluid and excreta;Biological process;Pharmaceutical industry;Drug metabolite;Waste product
Com_1104_neg	N-Acetyl-D-galactosamine 4-sulfate	C8 H15 N O9 S	HMDB0000781	Organic compounds	Organic oxygen compounds	Organooxygen compounds	Carbohydrates and carbohydrate conjugates	Acylaminosugars	Endogenous;Pharmaceutical industry
Com_1268_neg	5-Sulfosalicylic acid	C7 H6 O6 S	HMDB0011725	Organic compounds	Benzenoids	Benzene and substituted derivatives	Benzenesulfonic acids and derivatives	3-sulfobenzoic acids	Endogenous
Com_1270_neg	(+)-alpha-Lipoic acid	C8 H14 O2 S2	HMDB0001451	Organic compounds	Organoheterocyclic compounds	Dithiolanes	Lipoic acids and derivatives	Lipoic acids and derivatives	Endogenous;Synthetic;Organ and components;Tissue and substructures;Biofluid and excreta;Subcellular;Cell and elements;Biological process;Personal care products;Food and nutrition
Com_1358_neg	Catechol	C6 H6 O2	HMDB0000957	Organic compounds	Benzenoids	Phenols	Benzenediols	Catechols	Endogenous;Food;Environmental;Biological;Subcellular;Tissue and substructures;Cell and elements;Biofluid and excreta;Organ and components;Biological process;Genotoxin;Air pollutant;Hazardous air pollutant;Pharmaceutical industry
Com_1421_neg	LPC 18:1	C26 H52 N O7 P	HMDB0002815	Organic compounds	Lipids and lipid-like molecules	Glycerophospholipids	Glycerophosphocholines	1-acyl-sn-glycero-3-phosphocholines	Endogenous;Food;Biological;Tissue and substructures;Biofluid and excreta;Cell and elements;Subcellular;Biological process;Surfactant;Emulsifier;Food and nutrition;Membrane stabilizer;Energy source;Energy storage
Com_1439_neg	Fumaric acid	C4 H4 O4	HMDB0000134	Organic compounds	Organic acids and derivatives	Carboxylic acids and derivatives	Dicarboxylic acids and derivatives	Dicarboxylic acids and derivatives	Endogenous;Food;Synthetic;Biological;Tissue and substructures;Organ and components;Biofluid and excreta;Cell and elements;Subcellular;Biological process;Membrane stabilizer;Energy source;Energy storage;Air pollutant;Food and nutrition;Personal care products;Surfactant;Emulsifier;Pharmaceutical industry
Com_1475_neg	Gluconolactone	C6 H10 O6	HMDB0000150	Organic compounds	Organic oxygen compounds	Organooxygen compounds	Carbohydrates and carbohydrate conjugates	Gluconolactones	Endogenous;Subcellular;Biofluid and excreta;Biological process;Pharmaceutical industry;Food and nutrition
Com_1556_neg	2-Hydroxyisocaproic Acid	C6 H12 O3	HMDB0000665	Organic compounds	Lipids and lipid-like molecules	Fatty Acyls	Fatty acids and conjugates	Hydroxy fatty acids	Endogenous;Food;Biological;Biofluid and excreta;Cell and elements;Subcellular;Biological process;Surfactant;Emulsifier;Membrane stabilizer;Energy source;Energy storage;Nutrient
Com_1570_neg	16-Hydroxyhexadecanoic acid	C16 H32 O3	HMDB0006294	Organic compounds	Lipids and lipid-like molecules	Fatty Acyls	Fatty acids and conjugates	Long-chain fatty acids	Endogenous;Food;Biological;Biofluid and excreta;Subcellular;Cell and elements;Biological process;Surfactant;Emulsifier;Membrane stabilizer;Energy source;Energy storage;Nutrient
Com_1631_neg	D-Proline	C5 H9 N O2	HMDB0003411	Organic compounds	Organic acids and derivatives	Carboxylic acids and derivatives	Amino acids, peptides, and analogues	Proline and derivatives	Endogenous;Biological;Biofluid and excreta;Cell and elements;Subcellular;Biological process;Pharmaceutical industry
Com_1701_neg	2-Hydroxy-2-methylbutanoic acid	C5 H10 O3	HMDB0001987	Organic compounds	Lipids and lipid-like molecules	Fatty Acyls	Fatty acids and conjugates	Hydroxy fatty acids	Endogenous;Food;Biological;Biofluid and excreta;Cell and elements;Subcellular;Biological process;Surfactant;Emulsifier;Membrane stabilizer;Energy source;Energy storage;Nutrient
Com_1773_neg	L-Ascorbic acid 2-sulfate	C6 H8 O9 S	HMDB0060649	Organic compounds	Organoheterocyclic compounds	Dihydrofurans	Furanones	Butenolides	Endogenous;Organ and components;Subcellular;Biofluid and excreta;Drug metabolite;Waste product
Com_1804_neg	Allantoin	C4 H6 N4 O3	HMDB0000462	Organic compounds	Organoheterocyclic compounds	Azoles	Imidazoles	Imidazoles	Endogenous;Food;Synthetic;Biological;Tissue and substructures;Subcellular;Biofluid and excreta;Personal care products
Com_1870_neg	20-Hydroxy-(5Z,8Z,11Z,14Z)-eicosatetraenoic acid	C20 H32 O3	HMDB0005998	Organic compounds	Lipids and lipid-like molecules	Fatty Acyls	Fatty acids and conjugates	Long-chain fatty acids	Endogenous;Food;Biological;Biofluid and excreta;Cell and elements;Subcellular;Biological process;Surfactant;Emulsifier;Membrane stabilizer;Energy source;Energy storage;Nutrient
Com_1962_neg	Thymidine	C10 H14 N2 O5	HMDB0000273	Organic compounds	Nucleosides, nucleotides, and analogues	Pyrimidine nucleosides	Pyrimidine 2'-deoxyribonucleosides	Pyrimidine 2'-deoxyribonucleosides	Endogenous;Food;Biological;Organ and components;Tissue and substructures;Biofluid and excreta;Cell and elements;Subcellular;Biological process;Metabolite;Pharmaceutical industry
Com_2001_neg	Dodecanedioic acid	C12 H22 O4	HMDB0000933	Organic compounds	Lipids and lipid-like molecules	Fatty Acyls	Fatty acids and conjugates	Medium-chain fatty acids	Endogenous;Food;Biological;Biofluid and excreta;Cell and elements;Subcellular;Biological process;Surfactant;Emulsifier;Membrane stabilizer;Energy source;Energy storage;Nutrient
Com_2106_neg	3-Methyladipic acid	C7 H12 O4	HMDB0000555	Organic compounds	Lipids and lipid-like molecules	Fatty Acyls	Fatty acids and conjugates	Medium-chain fatty acids	Endogenous;Food;Biological;Biofluid and excreta;Subcellular;Cell and elements;Biological process;Surfactant;Emulsifier;Membrane stabilizer;Energy source;Energy storage;Nutrient
Com_2167_neg	Stearic acid	C18 H36 O2	HMDB0000827	Organic compounds	Lipids and lipid-like molecules	Fatty Acyls	Fatty acids and conjugates	Long-chain fatty acids	Endogenous;Food;Synthetic;Biological;Organ and components;Tissue and substructures;Biofluid and excreta;Subcellular;Cell and elements;Biological process;Metabolite;Membrane stabilizer;Energy source;Energy storage;Nutrient;Food and nutrition;Personal care products;Surfactant;Emulsifier;Pharmaceutical industry
Com_2253_neg	Monobutyl phthalate	C12 H14 O4	HMDB0013247	Organic compounds	Benzenoids	Benzene and substituted derivatives	Benzoic acids and derivatives	Benzoic acid esters	Endogenous;Subcellular;Biofluid and excreta
Com_2273_neg	2-Hydroxy-6-Aminopurine	C5 H5 N5 O	HMDB0000403	Organic compounds	Organoheterocyclic compounds	Imidazopyrimidines	Purines and purine derivatives	6-aminopurines	Endogenous;Subcellular;Biofluid and excreta
Com_2283_neg	Epinephrine bitartrate	C13 H19 N O9	HMDB0000068	Organic compounds	Benzenoids	Phenols	Benzenediols	Catechols	Endogenous;Biological;Tissue and substructures;Organ and components;Biofluid and excreta;Subcellular;Cell and elements;Biological process;Pharmaceutical industry
Com_2320_neg	8Z,11Z,14Z-Eicosatrienoic acid	C20 H34 O2	HMDB0002925	Organic compounds	Lipids and lipid-like molecules	Fatty Acyls	Fatty acids and conjugates	Long-chain fatty acids	Endogenous;Food;Tissue and substructures;Biofluid and excreta;Subcellular;Cell and elements;Biological process;Surfactant;Emulsifier;Pharmaceutical industry;Membrane stabilizer;Energy source;Energy storage;Nutrient
Com_2336_neg	Porphobilinogen	C10 H14 N2 O4	HMDB0000245	Organic compounds	Organic nitrogen compounds	Organonitrogen compounds	Amines	Aralkylamines	Endogenous;Food;Biological;Organ and components;Biofluid and excreta;Subcellular;Biological process;Neurotoxin;Phototoxin;Metabotoxin;Metabolite;Pharmaceutical industry
Com_2453_neg	4-Methylphenol	C7 H8 O	HMDB0001858	Organic compounds	Benzenoids	Phenols	Cresols	Para cresols	Endogenous;Food;Synthetic;Environmental;Biological;Tissue and substructures;Cell and elements;Subcellular;Biofluid and excreta;Uremic toxin;Air pollutant;Environmental contaminant;Hazardous air pollutant;Food and nutrition;Pharmaceutical industry
Com_2522_neg	4-Methoxycinnamic Acid	C10 H10 O3	HMDB0002040	Organic compounds	Phenylpropanoids and polyketides	Cinnamic acids and derivatives	Cinnamic acids	Cinnamic acids	Endogenous;Food;Biological;Subcellular;Biofluid and excreta
Com_2570_neg	N-Acetylglycine	C4 H7 N O3	HMDB0000532	Organic compounds	Organic acids and derivatives	Carboxylic acids and derivatives	Amino acids, peptides, and analogues	N-acyl-alpha amino acids	Endogenous;Tissue and substructures;Subcellular;Biofluid and excreta;Pharmaceutical industry
Com_2617_neg	Nicotinamide N-oxide	C6 H6 N2 O2	HMDB0002730	Organic compounds	Organoheterocyclic compounds	Pyridines and derivatives	Pyridinecarboxylic acids and derivatives	Nicotinamides	Endogenous
Com_2635_neg	Orotidine	C10 H12 N2 O8	HMDB0000788	Organic compounds	Nucleosides, nucleotides, and analogues	Pyrimidine nucleosides		Pyrimidine nucleosides	Endogenous;Food;Biological;Tissue and substructures;Subcellular;Biofluid and excreta
Com_2682_neg	4-Hydroxybenzoic acid	C7 H6 O3	HMDB0000500	Organic compounds	Benzenoids	Benzene and substituted derivatives	Benzoic acids and derivatives	Hydroxybenzoic acid derivatives	Endogenous;Food;Biological;Biofluid and excreta;Subcellular;Biological process;Cosmetic;Drug;Pharmaceutical industry
Com_2838_neg	APS	C10 H14 N5 O10 P S	HMDB0001003	Organic compounds	Nucleosides, nucleotides, and analogues	Purine nucleotides	Purine ribonucleotides	Purine ribonucleoside monophosphates	Endogenous;Food;Biological;Organ and components;Cell and elements;Subcellular;Biological process;Pharmaceutical industry
Com_2860_neg	Xylitol	C5 H12 O5	HMDB0002917	Organic compounds	Organic oxygen compounds	Organooxygen compounds	Carbohydrates and carbohydrate conjugates	Sugar alcohols	Food;Biological;Tissue and substructures;Organ and components;Subcellular;Biofluid and excreta
Com_2958_neg	Saccharin	C7 H5 N O3 S	HMDB0029723	Organic compounds	Organoheterocyclic compounds	Benzothiazoles		Benzothiazoles	Endogenous;Food;Biofluid and excreta;Subcellular;Cell and elements;Pharmaceutical industry
Com_2979_neg	2,6-Dihydroxypurine	C5 H4 N4 O2	HMDB0000292	Organic compounds	Organoheterocyclic compounds	Imidazopyrimidines	Purines and purine derivatives	Xanthines	Endogenous;Food;Biological;Cell and elements;Tissue and substructures;Organ and components;Biofluid and excreta;Subcellular;Biological process;Pharmaceutical industry;Drug metabolite;Waste product;Metabolite
Com_3021_neg	L-Ascorbate	C6 H8 O6	HMDB0000044	Organic compounds	Organoheterocyclic compounds	Dihydrofurans	Furanones	Butenolides	Food;Biological;Organ and components;Tissue and substructures;Biofluid and excreta;Subcellular;Cell and elements;Biological process;Essential vitamin;Antioxidant;Free radical scavenger;Vitamin;Nutrient;Drug;Dye
Com_3297_neg	L-cysteine	C3 H7 N O2 S	HMDB0003417	Organic compounds	Organic acids and derivatives	Carboxylic acids and derivatives	Amino acids, peptides, and analogues	Cysteine and derivatives	Endogenous;Food;Biological;Subcellular;Biofluid and excreta;Pharmaceutical industry
Com_3424_neg	Asparagine	C4 H8 N2 O3	HMDB0000168	Organic compounds	Organic acids and derivatives	Carboxylic acids and derivatives	Amino acids, peptides, and analogues	Asparagine and derivatives	Endogenous;Food;Synthetic;Biological;Tissue and substructures;Organ and components;Biofluid and excreta;Subcellular;Cell and elements;Biological process;Environmental contaminant;Food and nutrition;Pharmaceutical industry;Essential amino acid;Trace element
Com_3449_neg	Octanedioic acid	C8 H14 O4	HMDB0000893	Organic compounds	Lipids and lipid-like molecules	Fatty Acyls	Fatty acids and conjugates	Medium-chain fatty acids	Endogenous;Food;Biological;Subcellular;Biofluid and excreta;Organ and components;Biological process;Nutrient;Energy storage;Energy source;Membrane stabilizer
Com_3827_neg	Prostaglandin A2	C20 H30 O4	HMDB0002752	Organic compounds	Lipids and lipid-like molecules	Fatty Acyls	Eicosanoids	Prostaglandins and related compounds	Endogenous;Food;Biological;Biofluid and excreta;Cell and elements;Subcellular;Biological process;Surfactant;Emulsifier;Membrane stabilizer;Energy source;Energy storage;Nutrient;Inflammatory;Modulator
Com_4098_neg	2-Hydroxyhippuric acid	C9 H9 N O4	HMDB0000840	Organic compounds	Benzenoids	Benzene and substituted derivatives	Benzoic acids and derivatives	Hippuric acids	Endogenous;Food;Biological
Com_4206_neg	Vitamin B2	C17 H20 N4 O6	HMDB0000244	Organic compounds	Organoheterocyclic compounds	Pteridines and derivatives	Alloxazines and isoalloxazines	Flavins	Food;Synthetic;Biological;Tissue and substructures;Subcellular;Organ and components;Cell and elements;Biofluid and excreta;Biological process;Drug;Food and nutrition;Personal care products;Pharmaceutical industry;Essential vitamin
Com_4446_neg	10-Undecenoic acid	C11 H20 O2	HMDB0033724	Organic compounds	Lipids and lipid-like molecules	Fatty Acyls	Fatty acids and conjugates	Medium-chain fatty acids	Endogenous;Food;Biological;Biofluid and excreta;Cell and elements;Subcellular;Biological process;Surfactant;Emulsifier;Food and nutrition;Nutrient;Membrane stabilizer;Energy source;Energy storage
Com_4567_neg	cis-Aconitic acid	C6 H6 O6	HMDB0000072	Organic compounds	Organic acids and derivatives	Carboxylic acids and derivatives	Tricarboxylic acids and derivatives	Tricarboxylic acids and derivatives	Endogenous;Food;Biological;Organ and components;Biofluid and excreta;Subcellular;Biological process
Com_4603_neg	9,10-Dihome	C18 H34 O4	HMDB0004704	Organic compounds	Lipids and lipid-like molecules	Fatty Acyls	Fatty acids and conjugates	Long-chain fatty acids	Endogenous;Food;Biological;Biofluid and excreta;Cell and elements;Subcellular;Biological process;Surfactant;Emulsifier;Membrane stabilizer;Energy source;Energy storage;Nutrient
Com_4610_neg	1-(4-Methoxyphenyl)-2-propanone	C10 H12 O2	HMDB0032891	Organic compounds	Benzenoids	Benzene and substituted derivatives	Phenylpropanes	Phenylpropanes	Food;Biological;Subcellular;Cell and elements;Nutrient
Com_4684_neg	Cholic acid	C24 H40 O5	HMDB0000619	Organic compounds	Lipids and lipid-like molecules	Steroids and steroid derivatives	Bile acids, alcohols and derivatives	Trihydroxy bile acids, alcohols and derivatives	Endogenous;Food;Subcellular;Cell and elements;Organ and components;Biofluid and excreta;Tissue and substructures;Biological process;Hepatotoxin;Metabotoxin;Food and nutrition;Surfactant;Emulsifier;Pharmaceutical industry;Metabolite;Membrane stabilizer;Energy source;Energy storage;Molecular messenger
Com_6160_neg	Xanthohumol	C21 H22 O5	HMDB0037479	Organic compounds	Phenylpropanoids and polyketides	Linear 1,3-diarylpropanoids	Chalcones and dihydrochalcones	3-prenylated chalcones	Food;Biological;Pharmaceutical industry;Nutrient
Com_6161_neg	Prostaglandin E3	C20 H30 O5	HMDB0002664	Organic compounds	Lipids and lipid-like molecules	Fatty Acyls	Eicosanoids	Prostaglandins and related compounds	Endogenous;Food;Biological;Biofluid and excreta;Cell and elements;Subcellular;Biological process;Surfactant;Emulsifier;Membrane stabilizer;Energy source;Energy storage;Nutrient;Inflammatory;Modulator
Com_7144_neg	alpha-Benzylsuccinic acid	C11 H12 O4	HMDB0142179	Organic compounds	Phenylpropanoids and polyketides	Phenylpropanoic acids		Phenylpropanoic acids	Endogenous;Biological
Com_7151_neg	5-Methyluridine	C10 H14 N2 O6	HMDB0000884	Organic compounds	Nucleosides, nucleotides, and analogues	Pyrimidine nucleosides		Pyrimidine nucleosides	Endogenous;Tissue and substructures;Subcellular;Biofluid and excreta
Com_7180_neg	Lauric Acid	C12 H24 O2	HMDB0000638	Organic compounds	Lipids and lipid-like molecules	Fatty Acyls	Fatty acids and conjugates	Medium-chain fatty acids	Endogenous;Food;Synthetic;Biological;Tissue and substructures;Organ and components;Biofluid and excreta;Subcellular;Cell and elements;Biological process;Membrane stabilizer;Energy source;Energy storage;Nutrient;Food and nutrition;Personal care products;Surfactant;Emulsifier;Household products;Pharmaceutical industry
Com_7254_neg	5-Methyl-2'-deoxycytidine	C10 H15 N3 O4	HMDB0002224	Organic compounds	Nucleosides, nucleotides, and analogues	Pyrimidine nucleosides	Pyrimidine 2'-deoxyribonucleosides	Pyrimidine 2'-deoxyribonucleosides	Endogenous
Com_7280_neg	5'-Adenylic acid	C10 H14 N5 O7 P	HMDB0011617	Organic compounds	Organic oxygen compounds	Organooxygen compounds	Carbohydrates and carbohydrate conjugates	Pentose phosphates	Endogenous
Com_7747_neg	Pentadecanoic acid	C15 H30 O2	HMDB0000826	Organic compounds	Lipids and lipid-like molecules	Fatty Acyls	Fatty acids and conjugates	Long-chain fatty acids	Endogenous;Food;Biological;Tissue and substructures;Biofluid and excreta;Subcellular;Cell and elements;Biological process;Food and nutrition;Surfactant;Emulsifier;Membrane stabilizer;Energy source;Energy storage;Nutrient
Com_8057_neg	9-KODE	C18 H30 O3	HMDB0004669	Organic compounds	Lipids and lipid-like molecules	Fatty Acyls	Lineolic acids and derivatives	Lineolic acids and derivatives	Endogenous;Food;Biological;Biofluid and excreta;Cell and elements;Subcellular;Biological process;Surfactant;Emulsifier;Membrane stabilizer;Energy source;Energy storage;Nutrient
Com_8149_neg	Nervonic acid	C24 H46 O2	HMDB0002368	Organic compounds	Lipids and lipid-like molecules	Fatty Acyls	Fatty acids and conjugates	Very long-chain fatty acids	Endogenous;Food;Biological;Tissue and substructures;Biofluid and excreta;Subcellular;Cell and elements;Biological process;Surfactant;Emulsifier;Membrane stabilizer;Energy source;Energy storage;Nutrient
Com_8285_neg	3-Phosphoglyceric acid	C3 H8 Na O6 P	HMDB0060180	Organic compounds	Organic oxygen compounds	Organooxygen compounds	Carbohydrates and carbohydrate conjugates	Sugar acids and derivatives
Com_8925_neg	Flavin adenine dinucleotide	C27 H33 N9 O15 P2	HMDB0001248	Organic compounds	Nucleosides, nucleotides, and analogues	Flavin nucleotides		Flavin nucleotides	Endogenous;Food;Biological;Organ and components;Tissue and substructures;Biofluid and excreta;Subcellular;Biological process;Pharmaceutical industry
Com_8953_neg	(3-Methoxy-4-hydroxyphenyl)ethylene glycol sulfate	C9 H12 O7 S	HMDB0000559	Organic compounds	Organic acids and derivatives	Organic sulfuric acids and derivatives	Arylsulfates	Phenylsulfates	Endogenous
Com_9221_neg	Hydrocortisone	C21 H30 O5	HMDB0000063	Organic compounds	Lipids and lipid-like molecules	Steroids and steroid derivatives	Hydroxysteroids	21-hydroxysteroids	Endogenous;Food;Biological;Organ and components;Cell and elements;Tissue and substructures;Subcellular;Biofluid and excreta;Biological process;Membrane stabilizer;Energy source;Energy storage;Molecular messenger;Surfactant;Emulsifier;Drug;Pharmaceutical industry
Com_9447_neg	7-Ketodeoxycholic acid	C24 H38 O5	HMDB0000391	Organic compounds	Lipids and lipid-like molecules	Steroids and steroid derivatives	Bile acids, alcohols and derivatives	Dihydroxy bile acids, alcohols and derivatives	Endogenous;Food;Biological;Cell and elements;Tissue and substructures;Subcellular;Biofluid and excreta;Organ and components;Biological process;Surfactant;Emulsifier;Membrane stabilizer;Energy source;Energy storage;Molecular messenger
Com_6_neg	alpha-Ketoglutaric acid	C5 H6 O5	HMDB0000208	Organic compounds	Organic acids and derivatives	Keto acids and derivatives	Gamma-keto acids and derivatives	Gamma-keto acids and derivatives	Endogenous;Food;Biological;Tissue and substructures;Biofluid and excreta;Cell and elements;Subcellular;Biological process;Metabolite;Food and nutrition;Pharmaceutical industry
Com_8194_neg	Arachidic acid	C20 H40 O2	HMDB0002212	Organic compounds	Lipids and lipid-like molecules	Fatty Acyls	Fatty acids and conjugates	Long-chain fatty acids	Food;Endogenous;Synthetic;Biological;Tissue and substructures;Biofluid and excreta;Subcellular;Cell and elements;Biological process;Personal care products;Surfactant;Emulsifier;Membrane stabilizer;Energy source;Energy storage;Nutrient
Com_823_neg	DL-Tryptophan	C11 H12 N2 O2	HMDB0030396	Organic compounds	Organoheterocyclic compounds	Indoles and derivatives	Indolyl carboxylic acids and derivatives	Indolyl carboxylic acids and derivatives	Endogenous;Food;Biological;Biofluid and excreta;Subcellular;Cell and elements
Com_587_neg	Choline Glycerophosphate	C8 H20 N O6 P	HMDB0000086	Organic compounds	Lipids and lipid-like molecules	Glycerophospholipids	Glycerophosphocholines	Glycerophosphocholines	Endogenous;Food;Biological;Tissue and substructures;Organ and components;Biofluid and excreta;Subcellular;Cell and elements;Biological process;Surfactant;Emulsifier;Food and nutrition;Membrane stabilizer;Energy source;Energy storage
Com_383_neg	acetoacetate	C4 H6 O3	HMDB0000060	Organic compounds	Organic acids and derivatives	Keto acids and derivatives	Short-chain keto acids and derivatives	Short-chain keto acids and derivatives	Endogenous;Organ and components;Biofluid and excreta;Subcellular;Cell and elements;Biological process;Pharmaceutical industry;Metabolite
Com_232_neg	Palmitic acid	C16 H32 O2	HMDB0000220	Organic compounds	Lipids and lipid-like molecules	Fatty Acyls	Fatty acids and conjugates	Long-chain fatty acids	Endogenous;Food;Synthetic;Biological;Organ and components;Tissue and substructures;Biofluid and excreta;Subcellular;Cell and elements;Biological process;Food and nutrition;Personal care products;Surfactant;Emulsifier;Membrane stabilizer;Energy source;Energy storage;Nutrient
Com_728_neg	S-Sulfo-L-cysteine	C3 H7 N O5 S2	HMDB0000731	Organic compounds	Organic acids and derivatives	Carboxylic acids and derivatives	Amino acids, peptides, and analogues	S-sulfo-L-cysteines	Endogenous;Food;Biological;Subcellular;Biofluid and excreta;Pharmaceutical industry
Com_256_neg	Arachidonic acid	C20 H32 O2	HMDB0001043	Organic compounds	Lipids and lipid-like molecules	Fatty Acyls	Fatty acids and conjugates	Long-chain fatty acids	Endogenous;Food;Biological;Organ and components;Tissue and substructures;Biofluid and excreta;Subcellular;Cell and elements;Biological process;Surfactant;Emulsifier;Pharmaceutical industry;Membrane stabilizer;Energy source;Energy storage;Nutrient
Com_4638_neg	DL-o-Tyrosine	C9 H11 N O3	HMDB0006050	Organic compounds	Organic acids and derivatives	Carboxylic acids and derivatives	Amino acids, peptides, and analogues	Phenylalanine and derivatives	Endogenous
Com_3671_neg	N-lactoyl-phenylalanine	C12 H15 N O4	HMDB0062175	Organic compounds	Organic acids and derivatives	Carboxylic acids and derivatives	Amino acids, peptides, and analogues	Phenylalanine and derivatives
Com_319_neg	Glutaric Acid	C5 H8 O4	HMDB0000661	Organic compounds	Organic acids and derivatives	Carboxylic acids and derivatives	Dicarboxylic acids and derivatives	Dicarboxylic acids and derivatives	Endogenous;Food;Biological;Tissue and substructures;Organ and components;Subcellular;Biofluid and excreta;Acidogen;Metabotoxin;Pharmaceutical industry
Com_871_neg	2-Isopropylmalate	C7 H12 O5	HMDB0000402	Organic compounds	Lipids and lipid-like molecules	Fatty Acyls	Fatty acids and conjugates	Hydroxy fatty acids	Food;Endogenous;Biological;Subcellular;Biofluid and excreta;Biological process;Nutrient;Energy storage;Energy source;Membrane stabilizer
Com_5747_neg	Gamma-Glu-Leu	C11 H20 N2 O5	HMDB0011171	Organic compounds	Organic acids and derivatives	Carboxylic acids and derivatives	Amino acids, peptides, and analogues	Dipeptides	Endogenous;Food;Biological
Com_2469_neg	Sebacic acid	C10 H18 O4	HMDB0000792	Organic compounds	Lipids and lipid-like molecules	Fatty Acyls	Fatty acids and conjugates	Medium-chain fatty acids	Endogenous;Food;Synthetic;Subcellular;Biofluid and excreta;Biological process;Nutrient;Energy storage;Energy source;Membrane stabilizer;Personal care products;Pharmaceutical industry
Com_5017_neg	Nonadecanoic acid	C19 H38 O2	HMDB0000772	Organic compounds	Lipids and lipid-like molecules	Fatty Acyls	Fatty acids and conjugates	Long-chain fatty acids	Endogenous;Food;Biological;Tissue and substructures;Biofluid and excreta;Cell and elements;Subcellular;Biological process;Surfactant;Emulsifier;Membrane stabilizer;Energy source;Energy storage;Nutrient
Com_3019_neg	4-Methylvaleric Acid	C6 H12 O2	HMDB0000689	Organic compounds	Lipids and lipid-like molecules	Fatty Acyls	Fatty acids and conjugates	Methyl-branched fatty acids	Endogenous;Food;Biological;Biofluid and excreta;Cell and elements;Subcellular;Biological process;Membrane stabilizer;Energy source;Energy storage;Nutrient;Surfactant;Emulsifier;Pharmaceutical industry
Com_5291_neg	Inositol	C6 H12 O6	HMDB0000211	Organic compounds	Organic oxygen compounds	Organooxygen compounds	Alcohols and polyols	Cyclohexanols	Endogenous;Food;Biological;Tissue and substructures;Subcellular;Organ and components;Biofluid and excreta;Cell and elements;Biological process;Pharmaceutical industry;Osmolyte;Molecular messenger
