# Supplementary material for: Semen quality and seminal plasma metabolites in male rabbits (Oryctolagus cuniculus) under heat stress
Source: PeerJ. 2023 Apr 7;11:e15112. doi: 10.7717/peerj.15112 (PMC10103697; doi:10.7717/peerj.15112)
Supplement: Supplemental Information 2 [file peerj-11-15112-s002.zip › peerj-75361-Raw_data_result/Raw data/Result-X101SC21103966-Z01-J001-B1-42/2.MetAnnotation/HMDB/meta_neg_hmdb_anno_category.xls]

SuperClass	Metabolites_nums	Metabolites	Metabolite_Descriptions
Benzenoids	13	Com_3371_neg,Com_243_neg,Com_366_neg,Com_379_neg,Com_779_neg,Com_1268_neg,Com_1358_neg,Com_2253_neg,Com_2283_neg,Com_2453_neg,Com_2682_neg,Com_4098_neg,Com_4610_neg	2,4-Dihydroxybenzoic acid,Phenylpyruvic acid,o-Toluic Acid,Homovanillic acid,Monomethyl phthalate,5-Sulfosalicylic acid,Catechol,Monobutyl phthalate,Epinephrine bitartrate,4-Methylphenol,4-Hydroxybenzoic acid,2-Hydroxyhippuric acid,1-(4-Methoxyphenyl)-2-propanone
Lipids and lipid-like molecules	37	Com_99_neg,Com_549_neg,Com_656_neg,Com_81_neg,Com_118_neg,Com_135_neg,Com_186_neg,Com_754_neg,Com_1421_neg,Com_1556_neg,Com_1570_neg,Com_1701_neg,Com_1870_neg,Com_2001_neg,Com_2106_neg,Com_2167_neg,Com_2320_neg,Com_3449_neg,Com_3827_neg,Com_4446_neg,Com_4603_neg,Com_4684_neg,Com_6161_neg,Com_7180_neg,Com_7747_neg,Com_8057_neg,Com_8149_neg,Com_9221_neg,Com_9447_neg,Com_8194_neg,Com_587_neg,Com_232…	Citraconic acid,Adrenic acid,Glycerol 3-phosphate,3-Hydroxy-3-methylglutaric acid,Elaidic acid,3-Methyl-2-oxobutanoic acid,Dihydroroseoside,Lauric acid ethyl ester,LPC 18:1,2-Hydroxyisocaproic Acid,16-Hydroxyhexadecanoic acid,2-Hydroxy-2-methylbutanoic acid,20-Hydroxy-(5Z,8Z,11Z,14Z)-eicosatetraenoic acid,Dodecanedioic acid,3-Methyladipic acid,Stearic acid,8Z,11Z,14Z-Eicosatrienoic acid,Octanedio…
Nucleosides, nucleotides, and analogues	11	Com_553_neg,Com_6138_neg,Com_134_neg,Com_590_neg,Com_221_neg,Com_1962_neg,Com_2635_neg,Com_2838_neg,Com_7151_neg,Com_7254_neg,Com_8925_neg	Uridine,2'-Deoxyinosine,Xanthosine,Guanosine,Inosine,Thymidine,Orotidine,APS,5-Methyluridine,5-Methyl-2'-deoxycytidine,Flavin adenine dinucleotide
Organic acids and derivatives	30	Com_1_neg,Com_3_neg,Com_22_neg,Com_929_neg,Com_1008_neg,Com_7139_neg,Com_34_neg,Com_58_neg,Com_211_neg,Com_2015_neg,Com_2_neg,Com_325_neg,Com_439_neg,Com_858_neg,Com_893_neg,Com_943_neg,Com_1439_neg,Com_1631_neg,Com_2570_neg,Com_3297_neg,Com_3424_neg,Com_4567_neg,Com_8953_neg,Com_6_neg,Com_383_neg,Com_728_neg,Com_4638_neg,Com_3671_neg,Com_319_neg,Com_5747_neg	Isocitric acid,Citric acid,Glutaconic acid,N-Acetyl-L-phenylalanine,3-Indoxyl sulphate,N-Acetyl-L-tyrosine,Taurine,L-Glutamic acid,L-Aspartic acid,L-Phenylalanine,2-Oxoglutaric acid,L-Malate,2-Ketohexanoic acid,4-Hydroxy-2-Oxoglutaric Acid,Cinnamoylglycine,Asp-Phe,Fumaric acid,D-Proline,N-Acetylglycine,L-cysteine,Asparagine,cis-Aconitic acid,(3-Methoxy-4-hydroxyphenyl)ethylene glycol sulfate,alph…
Organic nitrogen compounds	1	Com_2336_neg	Porphobilinogen
Organic oxygen compounds	14	Com_7_neg,Com_121_neg,Com_214_neg,Com_2499_neg,Com_4061_neg,Com_465_neg,Com_238_neg,Com_770_neg,Com_1104_neg,Com_1475_neg,Com_2860_neg,Com_7280_neg,Com_8285_neg,Com_5291_neg	D-(-)-Fructose,D-(-)-Mannitol,Gluconic acid,D-(-)-Quinic acid,Acetaminophen glucuronide,N-Acetylneuraminic acid,D-Sedoheptulose 7-phosphate,N-acetyl-D-glucosamine,N-Acetyl-D-galactosamine 4-sulfate,Gluconolactone,Xylitol,5'-Adenylic acid,3-Phosphoglyceric acid,Inositol
Organoheterocyclic compounds	18	Com_27_neg,Com_1719_neg,Com_1951_neg,Com_87_neg,Com_463_neg,Com_753_neg,Com_1019_neg,Com_1064_neg,Com_1270_neg,Com_1773_neg,Com_1804_neg,Com_2273_neg,Com_2617_neg,Com_2958_neg,Com_2979_neg,Com_3021_neg,Com_4206_neg,Com_823_neg	2-Furoic acid,Orotic acid,D-(+)-Tryptophan,Ascorbic acid,D-Glucuronic acid,7-Methylxanthine,Biopterin,Theophylline,(+)-alpha-Lipoic acid,L-Ascorbic acid 2-sulfate,Allantoin,2-Hydroxy-6-Aminopurine,Nicotinamide N-oxide,Saccharin,2,6-Dihydroxypurine,L-Ascorbate,Vitamin B2,DL-Tryptophan
Phenylpropanoids and polyketides	6	Com_97_neg,Com_1390_neg,Com_4338_neg,Com_2522_neg,Com_6160_neg,Com_7144_neg	3-Phenyllactic acid,trans-Cinnamic acid,Daidzein,4-Methoxycinnamic Acid,Xanthohumol,alpha-Benzylsuccinic acid
