# Supplementary material for: Semen quality and seminal plasma metabolites in male rabbits (Oryctolagus cuniculus) under heat stress
Source: PeerJ. 2023 Apr 7;11:e15112. doi: 10.7717/peerj.15112 (PMC10103697; doi:10.7717/peerj.15112)
Supplement: Supplemental Information 2 [file peerj-11-15112-s002.zip › peerj-75361-Raw_data_result/Raw data/Result-X101SC21103966-Z01-J001-B1-42/2.MetAnnotation/HMDB/meta_pos_hmdb_anno.xls]

ID	Name	Formula	HMDB_ID	tax_Kingdom	tax_SuperClass	tax_Class	tax_SubClass	tax_DirectParent	Source	Unnamed: 9
Com_7_pos	Betaine	C5 H11 N O2	HMDB0000043	Organic compounds	Organic acids and derivatives	Carboxylic acids and derivatives	Amino acids, peptides, and analogues	Alpha amino acids	Endogenous;Food;Biological;Tissue and substructures;Organ and components;Biofluid and excreta;Subcellular;Cell and elements;Biological process;Pharmaceutical industry;Osmolyte
Com_14_pos	Acetyl-L-carnitine	C9 H17 N O4	HMDB0000201	Organic compounds	Lipids and lipid-like molecules	Fatty Acyls	Fatty acid esters	Acyl carnitines	Endogenous;Food;Biological;Organ and components;Tissue and substructures;Biofluid and excreta;Subcellular;Cell and elements;Biological process;Surfactant;Emulsifier;Membrane stabilizer;Energy source;Energy storage;Nutrient
Com_19_pos	Choline	C5 H13 N O	HMDB0000097	Organic compounds	Organic nitrogen compounds	Organonitrogen compounds	Quaternary ammonium salts	Cholines	Food;Biological;Tissue and substructures;Organ and components;Biofluid and excreta;Subcellular;Cell and elements;Biological process;Essential vitamin;Drug;Pharmaceutical industry
Com_30_pos	Hexanoylcarnitine	C13 H25 N O4	HMDB0000756	Organic compounds	Lipids and lipid-like molecules	Fatty Acyls	Fatty acid esters	Acyl carnitines	Endogenous;Food;Biological;Tissue and substructures;Organ and components;Biofluid and excreta;Cell and elements;Subcellular;Biological process;Surfactant;Emulsifier;Membrane stabilizer;Energy source;Energy storage;Nutrient
Com_69_pos	L-Tryptophan	C11 H12 N2 O2	HMDB0000929	Organic compounds	Organoheterocyclic compounds	Indoles and derivatives	Indolyl carboxylic acids and derivatives	Indolyl carboxylic acids and derivatives	Food;Synthetic;Biological;Tissue and substructures;Subcellular;Organ and components;Biofluid and excreta;Cell and elements;Biological process;Neurotoxin;Metabotoxin;Drug;Personal care products;Food and nutrition;Pharmaceutical industry;Essential amino acid;Trace element
Com_100_pos	Propionylcarnitine	C10 H19 N O4	HMDB0000824	Organic compounds	Lipids and lipid-like molecules	Fatty Acyls	Fatty acid esters	Acyl carnitines	Endogenous;Food;Biological;Tissue and substructures;Biofluid and excreta;Subcellular;Cell and elements;Biological process;Surfactant;Emulsifier;Pharmaceutical industry;Membrane stabilizer;Energy source;Energy storage;Nutrient
Com_124_pos	Adenine	C5 H5 N5	HMDB0000034	Organic compounds	Organoheterocyclic compounds	Imidazopyrimidines	Purines and purine derivatives	6-aminopurines	Endogenous;Food;Biological;Tissue and substructures;Organ and components;Biofluid and excreta;Subcellular;Cell and elements;Biological process;Metabolite;Pharmaceutical industry
Com_129_pos	L-Tyrosine	C9 H11 N O3	HMDB0000158	Organic compounds	Organic acids and derivatives	Carboxylic acids and derivatives	Amino acids, peptides, and analogues	Tyrosine and derivatives	Endogenous;Food;Synthetic;Biological;Tissue and substructures;Organ and components;Biofluid and excreta;Subcellular;Cell and elements;Biological process;Trace element;Personal care products;Food and nutrition;Pharmaceutical industry
Com_157_pos	Creatine	C4 H9 N3 O2	HMDB0000064	Organic compounds	Organic acids and derivatives	Carboxylic acids and derivatives	Amino acids, peptides, and analogues	Alpha amino acids and derivatives	Endogenous;Food;Synthetic;Biological;Organ and components;Tissue and substructures;Biofluid and excreta;Subcellular;Cell and elements;Biological process;Metabolite;Personal care products;Food and nutrition;Pharmaceutical industry
Com_173_pos	2-Hydroxycinnamic acid	C9 H8 O3	HMDB0134028	Organic compounds	Phenylpropanoids and polyketides	Cinnamic acids and derivatives	Hydroxycinnamic acids and derivatives	Hydroxycinnamic acids	Endogenous;Biological
Com_196_pos	L-Isoleucine	C6 H13 N O2	HMDB0000557	Organic compounds	Organic acids and derivatives	Carboxylic acids and derivatives	Amino acids, peptides, and analogues	Isoleucine and derivatives	Endogenous;Subcellular;Biofluid and excreta;Pharmaceutical industry
Com_261_pos	Nicotinamide	C6 H6 N2 O	HMDB0001406	Organic compounds	Organoheterocyclic compounds	Pyridines and derivatives	Pyridinecarboxylic acids and derivatives	Nicotinamides	Endogenous;Food;Synthetic;Biological;Organ and components;Tissue and substructures;Biofluid and excreta;Cell and elements;Biological process;Metabolite;Antioxidant;Food and nutrition;Personal care products;Pharmaceutical industry
Com_410_pos	Methionine sulfoxide	C5 H11 N O3 S	HMDB0002005	Organic compounds	Organic acids and derivatives	Carboxylic acids and derivatives	Amino acids, peptides, and analogues	L-alpha-amino acids	Endogenous;Food;Biological;Tissue and substructures;Biofluid and excreta;Subcellular;Biological process
Com_790_pos	Ecgonine methyl ester	C10 H17 N O3	HMDB0062751	Organic compounds	Organic acids and derivatives	Carboxylic acids and derivatives	Amino acids, peptides, and analogues	Delta amino acids and derivatives
Com_1138_pos	Cytosine	C4 H5 N3 O	HMDB0000630	Organic compounds	Organoheterocyclic compounds	Diazines	Pyrimidines and pyrimidine derivatives	Pyrimidones	Endogenous;Food;Biological;Organ and components;Tissue and substructures;Cell and elements;Biofluid and excreta
Com_1153_pos	Ecgonine	C9 H15 N O3	HMDB0006548	Organic compounds	Alkaloids and derivatives	Tropane alkaloids		Tropane alkaloids	Endogenous
Com_1462_pos	Ornithine	C5 H12 N2 O2	HMDB0003374	Organic compounds	Organic acids and derivatives	Carboxylic acids and derivatives	Amino acids, peptides, and analogues	D-alpha-amino acids	Endogenous;Food;Biological;Cell and elements;Tissue and substructures;Organ and components;Biofluid and excreta;Subcellular;Biological process
Com_1464_pos	7-Methylguanosine	C11 H15 N5 O5	HMDB0005862	Organic compounds	Nucleosides, nucleotides, and analogues	Purine nucleosides		Purine nucleosides	Endogenous
Com_1637_pos	(S)-Equol	C15 H14 O3	HMDB0002209	Organic compounds	Phenylpropanoids and polyketides	Isoflavonoids	Isoflavans	Isoflavanols	Endogenous;Biological;Subcellular;Biofluid and excreta;Pharmaceutical industry
Com_2008_pos	1-Methyladenosine	C11 H15 N5 O4	HMDB0003331	Organic compounds	Nucleosides, nucleotides, and analogues	Purine nucleosides		Purine nucleosides	Endogenous;Tissue and substructures;Organ and components;Subcellular;Biofluid and excreta
Com_2202_pos	L-Kynurenine	C10 H12 N2 O3	HMDB0000684	Organic compounds	Organic oxygen compounds	Organooxygen compounds	Carbonyl compounds	Alkyl-phenylketones	Endogenous;Food;Biological;Cell and elements;Organ and components;Tissue and substructures;Biofluid and excreta;Subcellular;Biological process;Pharmaceutical industry
Com_2406_pos	L-Ergothioneine	C9 H15 N3 O2 S	HMDB0003045	Organic compounds	Organic acids and derivatives	Carboxylic acids and derivatives	Amino acids, peptides, and analogues	Histidine and derivatives	Food;Biological;Tissue and substructures;Biofluid and excreta;Chelating agent
Com_2407_pos	Palmitoyl sphingomyelin	C39 H79 N2 O6 P	HMDB0010169	Organic compounds	Lipids and lipid-like molecules	Sphingolipids	Phosphosphingolipids	Phosphosphingolipids	Endogenous;Food;Biological;System;Organ and components;Tissue and substructures;Biofluid and excreta;Cell and elements;Subcellular;Biological process;Surfactant;Emulsifier;Food and nutrition;Energy source;Membrane stabilizer;Energy storage
Com_2553_pos	Enrofloxacin	C19 H22 F N3 O3	HMDB0029861	Organic compounds	Organoheterocyclic compounds	Quinolines and derivatives	Quinoline carboxylic acids	Quinoline carboxylic acids	Endogenous;Food;Subcellular;Cell and elements;Household products;Pharmaceutical industry
Com_2874_pos	Riboflavin	C17 H20 N4 O6	HMDB0001520	Organic compounds	Nucleosides, nucleotides, and analogues	Flavin nucleotides		Flavin nucleotides	Endogenous;Food;Biological;Tissue and substructures;Cell and elements;Biofluid and excreta;Subcellular;Biological process;Pharmaceutical industry
Com_3737_pos	Coumarin	C9 H6 O2	HMDB0001218	Organic compounds	Phenylpropanoids and polyketides	Coumarins and derivatives		Coumarins and derivatives	Food;Synthetic;Environmental;Biological;Biofluid and excreta;Subcellular;Cell and elements;Drug;Food and nutrition;Personal care products;Pharmaceutical industry
Com_5790_pos	Glycitein	C16 H12 O5	HMDB0005781	Organic compounds	Phenylpropanoids and polyketides	Isoflavonoids	Isoflav-2-enes	Isoflavones	Food;Biological;Subcellular;Biofluid and excreta
Com_5853_pos	5'-S-Methyl-5'-thioadenosine	C11 H15 N5 O3 S	HMDB0001173	Organic compounds	Nucleosides, nucleotides, and analogues	5'-deoxyribonucleosides	5'-deoxy-5'-thionucleosides	5'-deoxy-5'-thionucleosides	Endogenous;Food;Biological;Tissue and substructures;Organ and components;Cell and elements;Biofluid and excreta;Subcellular;Biological process;Pharmaceutical industry
Com_6200_pos	Nicotinuric acid	C8 H8 N2 O3	HMDB0003269	Organic compounds	Organic acids and derivatives	Carboxylic acids and derivatives	Amino acids, peptides, and analogues	N-acyl-alpha amino acids	Endogenous;Subcellular;Biofluid and excreta
Com_8125_pos	S-Adenosylhomocysteine	C14 H20 N6 O5 S	HMDB0000939	Organic compounds	Nucleosides, nucleotides, and analogues	5'-deoxyribonucleosides	5'-deoxy-5'-thionucleosides	5'-deoxy-5'-thionucleosides	Endogenous;Food;Biological;Organ and components;Cell and elements;Tissue and substructures;Biofluid and excreta;Subcellular;Biological process;Immunotoxin;Metabotoxin;Pharmaceutical industry;Drug metabolite;Waste product
Com_51_pos	Adenosine	C10 H13 N5 O4	HMDB0000050	Organic compounds	Nucleosides, nucleotides, and analogues	Purine nucleosides		Purine nucleosides	Endogenous;Food;Synthetic;Biological;Tissue and substructures;Biofluid and excreta;Cell and elements;Subcellular;Biological process;Immunotoxin;Metabotoxin;Metabolite;Personal care products;Pharmaceutical industry
Com_71_pos	Hypoxanthine	C5 H4 N4 O	HMDB0000157	Organic compounds	Organoheterocyclic compounds	Imidazopyrimidines	Purines and purine derivatives	Hypoxanthines	Endogenous;Food;Biological;Organ and components;Tissue and substructures;Biofluid and excreta;Subcellular;Cell and elements;Biological process;Pharmaceutical industry;Drug metabolite;Waste product;Metabolite
Com_197_pos	Pantothenic acid	C9 H17 N O5	HMDB0000210	Organic compounds	Organic oxygen compounds	Organooxygen compounds	Alcohols and polyols	Secondary alcohols	Food;Tissue and substructures;Organ and components;Biofluid and excreta;Cell and elements;Subcellular;Biological process;Drug;Pharmaceutical industry;Essential vitamin
Com_331_pos	Xanthine	C5 H4 N4 O2	HMDB0000292	Organic compounds	Organoheterocyclic compounds	Imidazopyrimidines	Purines and purine derivatives	Xanthines	Endogenous;Food;Biological;Cell and elements;Tissue and substructures;Organ and components;Biofluid and excreta;Subcellular;Biological process;Pharmaceutical industry;Drug metabolite;Waste product;Metabolite
Com_343_pos	Kynurenic acid	C10 H7 N O3	HMDB0000715	Organic compounds	Organoheterocyclic compounds	Quinolines and derivatives	Quinoline carboxylic acids	Quinoline carboxylic acids	Endogenous;Tissue and substructures;Organ and components;Cell and elements;Biofluid and excreta;Subcellular;Biological process;Pharmaceutical industry
Com_421_pos	Uracil	C4 H4 N2 O2	HMDB0000300	Organic compounds	Organoheterocyclic compounds	Diazines	Pyrimidines and pyrimidine derivatives	Pyrimidones	Endogenous;Food;Biological;Tissue and substructures;Organ and components;Biofluid and excreta;Cell and elements;Biological process;Prodrug;Pharmaceutical industry
Com_447_pos	Creatinine	C4 H7 N3 O	HMDB0000562	Organic compounds	Organic acids and derivatives	Carboxylic acids and derivatives	Amino acids, peptides, and analogues	Alpha amino acids and derivatives	Endogenous;Food;Synthetic;Biological;Organ and components;Cell and elements;Tissue and substructures;Subcellular;Biofluid and excreta;Metabolite;Personal care products;Pharmaceutical industry
Com_1107_pos	Indole-3-lactic acid	C11 H11 N O3	HMDB0000671	Organic compounds	Organoheterocyclic compounds	Indoles and derivatives	Indolyl carboxylic acids and derivatives	Indolyl carboxylic acids and derivatives	Endogenous;Biological;Tissue and substructures;Biofluid and excreta;Organ and components
Com_1456_pos	Phenylacetylglycine	C10 H11 N O3	HMDB0000821	Organic compounds	Organic acids and derivatives	Carboxylic acids and derivatives	Amino acids, peptides, and analogues	N-acyl-alpha amino acids	Endogenous
Com_1664_pos	Cytidine	C9 H13 N3 O5	HMDB0000089	Organic compounds	Nucleosides, nucleotides, and analogues	Pyrimidine nucleosides		Pyrimidine nucleosides	Endogenous;Food;Biological;Tissue and substructures;Organ and components;Biofluid and excreta;Cell and elements;Subcellular;Biological process;Pharmaceutical industry
Com_1774_pos	5-Hydroxyindole-3-acetic acid	C10 H9 N O3	HMDB0000763	Organic compounds	Organoheterocyclic compounds	Indoles and derivatives	Indolyl carboxylic acids and derivatives	Indole-3-acetic acid derivatives	Endogenous;Food;Biological;Cell and elements;Organ and components;Biofluid and excreta;Subcellular;Biological process
Com_2612_pos	L-Histidine	C6 H9 N3 O2	HMDB0000177	Organic compounds	Organic acids and derivatives	Carboxylic acids and derivatives	Amino acids, peptides, and analogues	Histidine and derivatives	Food;Synthetic;Biological;Tissue and substructures;Organ and components;Biofluid and excreta;Subcellular;Cell and elements;Biological process;Drug;Personal care products;Food and nutrition;Pharmaceutical industry;Essential amino acid;Semiessential amino acid;Trace element
Com_3231_pos	Glycyl-L-leucine	C8 H16 N2 O3	HMDB0028929	Organic compounds	Organic acids and derivatives	Carboxylic acids and derivatives	Amino acids, peptides, and analogues	Dipeptides	Endogenous
Com_22_pos	Guanine	C5 H5 N5 O	HMDB0000132	Organic compounds	Organoheterocyclic compounds	Imidazopyrimidines	Purines and purine derivatives	Purines and purine derivatives	Endogenous;Food;Biological;Tissue and substructures;Subcellular;Organ and components;Biofluid and excreta;Cell and elements;Biological process;Pharmaceutical industry
Com_24_pos	D-threo-Isocitric acid	C6 H8 O7	HMDB0001874	Organic compounds	Organic acids and derivatives	Carboxylic acids and derivatives	Tricarboxylic acids and derivatives	Tricarboxylic acids and derivatives	Endogenous;Food;Biological;Subcellular;Biofluid and excreta
Com_41_pos	Cholecalciferol	C27 H44 O	HMDB0000876	Organic compounds	Lipids and lipid-like molecules	Steroids and steroid derivatives	Vitamin D and derivatives	Vitamin D and derivatives	Food;Endogenous;Synthetic;Biological;Cell and elements;Tissue and substructures;Organ and components;Biofluid and excreta;Subcellular;Biological process;Drug;Surfactant;Emulsifier;Food and nutrition;Personal care products;Pharmaceutical industry;Essential vitamin;Membrane stabilizer;Energy source;Energy storage;Vitamin;Molecular messenger
Com_56_pos	L-Iditol	C6 H14 O6	HMDB0011632	Organic compounds	Organic oxygen compounds	Organooxygen compounds	Carbohydrates and carbohydrate conjugates	Sugar alcohols	Endogenous;Food;Biological;Biofluid and excreta;Cell and elements;Subcellular;Biological process;Surfactant;Emulsifier;Membrane stabilizer;Energy source;Energy storage
Com_84_pos	Trigonelline	C7 H7 N O2	HMDB0000875	Organic compounds	Alkaloids and derivatives			Alkaloids and derivatives	Endogenous;Food;Biological;Tissue and substructures;Subcellular;Biofluid and excreta
Com_89_pos	2,5-Furandicarboxylic acid	C6 H4 O5	HMDB0004812	Organic compounds	Organoheterocyclic compounds	Furans	Furoic acid and derivatives	Furoic acids	Endogenous;Biological
Com_109_pos	L-Pyroglutamic acid	C5 H7 N O3	HMDB0000267	Organic compounds	Organic acids and derivatives	Carboxylic acids and derivatives	Amino acids, peptides, and analogues	Alpha amino acids and derivatives	Endogenous;Food;Biological;Tissue and substructures;Organ and components;Biofluid and excreta;Subcellular;Biological process;Metabotoxin;Acidogen;Pharmaceutical industry;Essential amino acid
Com_175_pos	Acetylcholine	C7 H15 N O2	HMDB0000895	Organic compounds	Organic nitrogen compounds	Organonitrogen compounds	Quaternary ammonium salts	Acyl cholines	Endogenous;Food;Biological;Organ and components;Tissue and substructures;Biofluid and excreta;Subcellular;Cell and elements;Biological process;Pharmaceutical industry
Com_358_pos	Indole	C8 H7 N	HMDB0035924	Organic compounds	Organoheterocyclic compounds	Heteroaromatic compounds		Heteroaromatic compounds	Food;Biological;Biofluid and excreta;Subcellular;Cell and elements;Food and nutrition;Pharmaceutical industry;Household products;Nutrient
Com_486_pos	Dulcitol	C6 H14 O6	HMDB0011632	Organic compounds	Organic oxygen compounds	Organooxygen compounds	Carbohydrates and carbohydrate conjugates	Sugar alcohols	Endogenous;Food;Biological;Biofluid and excreta;Cell and elements;Subcellular;Biological process;Surfactant;Emulsifier;Membrane stabilizer;Energy source;Energy storage
Com_519_pos	trans-Aconitic acid	C6 H6 O6	HMDB0000958	Organic compounds	Organic acids and derivatives	Carboxylic acids and derivatives	Tricarboxylic acids and derivatives	Tricarboxylic acids and derivatives	Endogenous;Food;Biological;Subcellular;Biofluid and excreta
Com_523_pos	Phosphocholine	C5 H14 N O4 P	HMDB0001565	Organic compounds	Organic nitrogen compounds	Organonitrogen compounds	Quaternary ammonium salts	Phosphocholines	Endogenous;Food;Biological;Cell and elements;Organ and components;Tissue and substructures;Biofluid and excreta;Subcellular;Biological process;Pharmaceutical industry
Com_560_pos	3-hydroxy-3-methylpentanedioic acid	C6 H10 O5	HMDB0000355	Organic compounds	Lipids and lipid-like molecules	Fatty Acyls	Fatty acids and conjugates	Hydroxy fatty acids	Endogenous;Food;Biological;Tissue and substructures;Subcellular;Biofluid and excreta;Biological process;Acidogen;Metabotoxin;Nutrient;Energy storage;Energy source;Membrane stabilizer;Pharmaceutical industry
Com_566_pos	6-Methylquinoline	C10 H9 N	HMDB0033115	Organic compounds	Organoheterocyclic compounds	Quinolines and derivatives		Quinolines and derivatives	Food;Biological;Food and nutrition;Nutrient
Com_636_pos	D-(+)-Maltose	C12 H22 O11	HMDB0000163	Organic compounds	Organic oxygen compounds	Organooxygen compounds	Carbohydrates and carbohydrate conjugates	O-glycosyl compounds	Endogenous;Food;Biological;Tissue and substructures;Organ and components;Biofluid and excreta;Subcellular;Cell and elements;Biological process;Drug metabolite;Waste product
Com_736_pos	Avocadyne 1-acetate	C19 H34 O4	HMDB0031048	Organic compounds	Lipids and lipid-like molecules	Fatty Acyls	Fatty alcohols	Long-chain fatty alcohols	Endogenous;Food;Biological;Biofluid and excreta;Cell and elements;Subcellular;Biological process;Surfactant;Emulsifier;Membrane stabilizer;Energy source;Energy storage;Nutrient
Com_779_pos	5-OxoETE	C20 H30 O3	HMDB0010217	Organic compounds	Lipids and lipid-like molecules	Fatty Acyls	Fatty acids and conjugates	Long-chain fatty acids	Endogenous;Food;Biological;Biofluid and excreta;Subcellular;Biological process;Nutrient;Energy storage;Energy source;Membrane stabilizer;Molecular messenger
Com_922_pos	Caprolactam	C6 H11 N O	HMDB0062769	Organic compounds	Organoheterocyclic compounds	Lactams	Caprolactams	Caprolactams
Com_972_pos	D-Glucosamine	C6 H13 N O5	HMDB0030091	Organic compounds	Organic oxygen compounds	Organooxygen compounds	Carbohydrates and carbohydrate conjugates	Hexoses	Endogenous;Food;Biological;Subcellular;Cell and elements
Com_990_pos	2'-Deoxyadenosine	C10 H13 N5 O3	HMDB0000101	Organic compounds	Nucleosides, nucleotides, and analogues	Purine nucleosides	Purine 2'-deoxyribonucleosides	Purine 2'-deoxyribonucleosides	Endogenous;Tissue and substructures;Biofluid and excreta;Subcellular;Cell and elements;Biological process;Immunotoxin;Metabotoxin
Com_1160_pos	Indole-3-acetic acid	C10 H9 N O2	HMDB0000197	Organic compounds	Organoheterocyclic compounds	Indoles and derivatives	Indolyl carboxylic acids and derivatives	Indole-3-acetic acid derivatives	Endogenous;Food;Biological;Tissue and substructures;Cell and elements;Organ and components;Biofluid and excreta;Subcellular;Biological process;Pharmaceutical industry;Drug metabolite;Waste product
Com_1306_pos	2-Methylpentanedioic acid	C6 H10 O4	HMDB0000422	Organic compounds	Lipids and lipid-like molecules	Fatty Acyls	Fatty acids and conjugates	Methyl-branched fatty acids	Endogenous;Food;Biological;Biofluid and excreta;Subcellular;Cell and elements;Biological process;Surfactant;Emulsifier;Membrane stabilizer;Energy source;Energy storage;Nutrient
Com_1398_pos	D-Sphingosine	C18 H37 N O2	HMDB0000252	Organic compounds	Organic nitrogen compounds	Organonitrogen compounds	Amines	1,2-aminoalcohols	Endogenous;Food;Biological;Tissue and substructures;Organ and components;Biofluid and excreta;Subcellular;Cell and elements;Biological process;Surfactant;Emulsifier;Membrane stabilizer;Energy source;Energy storage
Com_1408_pos	Palmitoylcarnitine	C23 H45 N O4	HMDB0000222	Organic compounds	Lipids and lipid-like molecules	Fatty Acyls	Fatty acid esters	Acyl carnitines	Endogenous;Food;Biological;Tissue and substructures;Biofluid and excreta;Subcellular;Cell and elements;Biological process;Metabolite;Membrane stabilizer;Energy source;Energy storage;Nutrient;Surfactant;Emulsifier
Com_1548_pos	Hypotaurine	C2 H7 N O2 S	HMDB0000965	Organic compounds	Organic acids and derivatives	Sulfinic acids and derivatives	Sulfinic acids	Sulfinic acids	Endogenous;Tissue and substructures;Organ and components;Cell and elements;Biofluid and excreta;Subcellular;Biological process
Com_1621_pos	Eicosapentaenoic acid	C20 H30 O2	HMDB0001999	Organic compounds	Lipids and lipid-like molecules	Fatty Acyls	Fatty acids and conjugates	Long-chain fatty acids	Endogenous;Food;Biological;Organ and components;Tissue and substructures;Biofluid and excreta;Cell and elements;Subcellular;Biological process;Surfactant;Emulsifier;Pharmaceutical industry;Drug metabolite;Waste product;Membrane stabilizer;Energy source;Energy storage;Nutrient
Com_1643_pos	N,N-Dimethylaniline	C8 H11 N	HMDB0001020	Organic compounds	Organic nitrogen compounds	Organonitrogen compounds	Amines	Dialkylarylamines	Endogenous;Food;Biological;Subcellular;Organ and components;Hazardous air pollutant
Com_1894_pos	Isoquinoline	C9 H7 N	HMDB0034244	Organic compounds	Organoheterocyclic compounds	Isoquinolines and derivatives		Isoquinolines and derivatives	Food;Subcellular;Cell and elements;Drug;Pharmaceutical industry;Nutrient
Com_2059_pos	Spermidine	C7 H19 N3	HMDB0001257	Organic compounds	Organic nitrogen compounds	Organonitrogen compounds	Amines	Dialkylamines	Endogenous;Food;Biological;Tissue and substructures;Cell and elements;Organ and components;Biofluid and excreta;Subcellular;Biological process;Pharmaceutical industry
Com_2178_pos	4-Acetamidobutyric Acid	C6 H11 N O3	HMDB0003681	Organic compounds	Organic acids and derivatives	Carboxylic acids and derivatives	Amino acids, peptides, and analogues	Gamma amino acids and derivatives	Endogenous;Food;Biological;Tissue and substructures;Organ and components;Biofluid and excreta;Cell and elements;Subcellular;Biological process;Surfactant;Emulsifier;Membrane stabilizer;Energy source;Energy storage
Com_2192_pos	DL-Citrulline	C6 H13 N3 O3	HMDB0000904	Organic compounds	Organic acids and derivatives	Carboxylic acids and derivatives	Amino acids, peptides, and analogues	L-alpha-amino acids	Endogenous;Food;Biological;Organ and components;Cell and elements;Tissue and substructures;Biofluid and excreta;Subcellular;Biological process;Metabolite;Trace element;Protective agent;Food and nutrition;Pharmaceutical industry
Com_2201_pos	2,3,4-Trihydroxybenzoic acid	C7 H6 O5	HMDB0059964	Organic compounds	Benzenoids	Benzene and substituted derivatives	Benzoic acids and derivatives	Salicylic acids
Com_2374_pos	L-Threonine	C4 H9 N O3	HMDB0000167	Organic compounds	Organic acids and derivatives	Carboxylic acids and derivatives	Amino acids, peptides, and analogues	L-alpha-amino acids	Food;Synthetic;Biological;Tissue and substructures;Organ and components;Biofluid and excreta;Subcellular;Cell and elements;Biological process;Drug;Personal care products;Food and nutrition;Pharmaceutical industry;Essential amino acid;Trace element
Com_2403_pos	Cholest-4-en-3-one	C27 H44 O	HMDB0000921	Organic compounds	Lipids and lipid-like molecules	Steroids and steroid derivatives	Cholestane steroids	Cholesterols and derivatives	Endogenous;Food;Biological;Cell and elements;Tissue and substructures;Organ and components;Subcellular;Biofluid and excreta;Biological process;Membrane stabilizer;Energy source;Energy storage;Inflammatory;Molecular messenger;Surfactant;Emulsifier
Com_2600_pos	DL-Norvaline	C5 H11 N O2	HMDB0013716	Organic compounds	Organic acids and derivatives	Carboxylic acids and derivatives	Amino acids, peptides, and analogues	D-alpha-amino acids	Endogenous
Com_2625_pos	Spermine	C10 H26 N4	HMDB0001256	Organic compounds	Organic nitrogen compounds	Organonitrogen compounds	Amines	Dialkylamines	Endogenous;Food;Biological;Tissue and substructures;Cell and elements;Organ and components;Biofluid and excreta;Subcellular;Biological process;Antioxidant;Pharmaceutical industry
Com_2761_pos	L-Asparagine	C4 H8 N2 O3	HMDB0000168	Organic compounds	Organic acids and derivatives	Carboxylic acids and derivatives	Amino acids, peptides, and analogues	Asparagine and derivatives	Endogenous;Food;Synthetic;Biological;Tissue and substructures;Organ and components;Biofluid and excreta;Subcellular;Cell and elements;Biological process;Environmental contaminant;Food and nutrition;Pharmaceutical industry;Essential amino acid;Trace element
Com_2913_pos	13-HPODE	C18 H32 O4	HMDB0003871	Organic compounds	Lipids and lipid-like molecules	Fatty Acyls	Lineolic acids and derivatives	Lineolic acids and derivatives	Endogenous;Food;Biological;Biofluid and excreta;Cell and elements;Subcellular;Biological process;Surfactant;Emulsifier;Membrane stabilizer;Energy source;Energy storage;Nutrient
Com_2982_pos	7-Ketocholesterol	C27 H44 O2	HMDB0000501	Organic compounds	Lipids and lipid-like molecules	Steroids and steroid derivatives	Cholestane steroids	Cholesterols and derivatives	Endogenous;Food;Biological;Cell and elements;Tissue and substructures;Subcellular;Biofluid and excreta;Biological process;Membrane stabilizer;Energy source;Energy storage;Inflammatory;Molecular messenger;Surfactant;Emulsifier
Com_3101_pos	10-Nitrolinoleate	C18 H31 N O4	HMDB0005049	Organic compounds	Lipids and lipid-like molecules	Fatty Acyls	Lineolic acids and derivatives	Lineolic acids and derivatives	Endogenous;Food;Biological;Biofluid and excreta;Cell and elements;Subcellular;Biological process;Surfactant;Emulsifier;Membrane stabilizer;Energy source;Energy storage;Nutrient
Com_3166_pos	Catechin	C15 H14 O6	HMDB0002780	Organic compounds	Phenylpropanoids and polyketides	Flavonoids	Flavans	Catechins	Food;Biological;Organ and components;Cell and elements;Biofluid and excreta
Com_3204_pos	Stearamide	C18 H37 N O	HMDB0034146	Organic compounds	Organic acids and derivatives	Carboximidic acids and derivatives	Carboximidic acids	Carboximidic acids	Endogenous;Food;Biological;Biofluid and excreta;Cell and elements;Subcellular;Biological process;Surfactant;Emulsifier;Nutrient;Membrane stabilizer;Energy source;Energy storage
Com_3220_pos	3-Methylindole	C9 H9 N	HMDB0000466	Organic compounds	Organoheterocyclic compounds	Indoles and derivatives	Indoles	3-methylindoles	Endogenous;Food;Biological;Subcellular;Biofluid and excreta
Com_3310_pos	5-Hydroxytryptophan	C11 H12 N2 O3	HMDB0000472	Organic compounds	Organoheterocyclic compounds	Indoles and derivatives	Tryptamines and derivatives	Serotonins	Endogenous;Food;Biological;Organ and components;Biofluid and excreta;Subcellular;Biological process;Neurotoxin;Metabotoxin;Drug;Pharmaceutical industry
Com_3710_pos	Orlistat	C29 H53 N O5	HMDB0015215	Organic compounds	Organic acids and derivatives	Carboxylic acids and derivatives	Amino acids, peptides, and analogues	Leucine and derivatives
Com_3722_pos	Mezlocillin	C21 H25 N5 O8 S2	HMDB0015083	Organic compounds	Organic acids and derivatives	Carboxylic acids and derivatives	Amino acids, peptides, and analogues	Peptides
Com_3766_pos	Decanoylcarnitine	C17 H33 N O4	HMDB0000651	Organic compounds	Lipids and lipid-like molecules	Fatty Acyls	Fatty acid esters	Acyl carnitines	Endogenous;Food;Biological;Tissue and substructures;Biofluid and excreta;Cell and elements;Subcellular;Biological process;Surfactant;Emulsifier;Membrane stabilizer;Energy source;Energy storage;Nutrient
Com_3966_pos	Azetidine-2-carboxylic acid	C4 H7 N O2	HMDB0029615	Organic compounds	Organic acids and derivatives	Carboxylic acids and derivatives	Amino acids, peptides, and analogues	Alpha amino acids	Endogenous;Food;Biological;Subcellular;Cell and elements
Com_4019_pos	Phenylpropiolic acid	C9 H6 O2	HMDB0002359	Organic compounds	Benzenoids	Benzene and substituted derivatives		Benzene and substituted derivatives	Biological;Subcellular;Drug
Com_4055_pos	Tetramethylpyrazine	C8 H12 N2	HMDB0036584	Organic compounds	Organoheterocyclic compounds	Diazines	Pyrazines	Pyrazines	Food;Biological;Subcellular;Cell and elements;Food and nutrition;Nutrient
Com_4263_pos	gamma-Glutamylleucine	C11 H20 N2 O5	HMDB0011171	Organic compounds	Organic acids and derivatives	Carboxylic acids and derivatives	Amino acids, peptides, and analogues	Dipeptides	Endogenous;Food;Biological
Com_4372_pos	5-Methylcytosine	C5 H7 N3 O	HMDB0002894	Organic compounds	Organoheterocyclic compounds	Diazines	Pyrimidines and pyrimidine derivatives	Hydroxypyrimidines	Endogenous;Food;Biological;Cell and elements;Subcellular;Biological process
Com_4382_pos	D-Raffinose	C18 H32 O16	HMDB0003213	Organic compounds	Organic oxygen compounds	Organooxygen compounds	Carbohydrates and carbohydrate conjugates	Oligosaccharides	Food;Biological;Cell and elements;Biofluid and excreta;Subcellular;Biological process
Com_4525_pos	3-Hydroxypicolinic acid	C6 H5 N O3	HMDB0013188	Organic compounds	Organoheterocyclic compounds	Pyridines and derivatives	Pyridinecarboxylic acids and derivatives	Pyridinecarboxylic acids	Endogenous
Com_4640_pos	3-Indoleacetonitrile	C10 H8 N2	HMDB0006524	Organic compounds	Organoheterocyclic compounds	Indoles and derivatives	Indoles	3-alkylindoles	Endogenous;Food;Biological
Com_4649_pos	Oleoyl ethanolamide	C20 H39 N O2	HMDB0002088	Organic compounds	Organic nitrogen compounds	Organonitrogen compounds	Amines	N-acylethanolamines	Endogenous;Food;Tissue and substructures;Biofluid and excreta;Cell and elements;Subcellular;Biological process;Surfactant;Emulsifier;Membrane stabilizer;Energy source;Energy storage
Com_4709_pos	Epinephrine	C9 H13 N O3	HMDB0000068	Organic compounds	Benzenoids	Phenols	Benzenediols	Catechols	Endogenous;Biological;Tissue and substructures;Organ and components;Biofluid and excreta;Subcellular;Cell and elements;Biological process;Pharmaceutical industry
Com_4747_pos	2-Phenylethylamine	C8 H11 N	HMDB0012275	Organic compounds	Benzenoids	Benzene and substituted derivatives	Phenethylamines	Phenethylamines	Endogenous;Food;Biological;Pharmaceutical industry
Com_4820_pos	D-Fructose 6-phosphate	C6 H13 O9 P	HMDB0000124	Organic compounds	Organic oxygen compounds	Organooxygen compounds	Carbohydrates and carbohydrate conjugates	Hexose phosphates	Endogenous;Organ and components;Biofluid and excreta;Subcellular;Biological process;Pharmaceutical industry
Com_4862_pos	Sedanolide	C12 H18 O2	HMDB0034450	Organic compounds	Organoheterocyclic compounds	Isobenzofurans		Isobenzofurans	Food;Biological;Nutrient
Com_5013_pos	5-Phenylvaleric Acid	C11 H14 O2	HMDB0002043	Organic compounds	Lipids and lipid-like molecules	Fatty Acyls	Fatty acids and conjugates	Medium-chain fatty acids	Food;Biological;Biofluid and excreta;Cell and elements;Subcellular;Biological process;Membrane stabilizer;Energy source;Energy storage;Nutrient;Surfactant;Emulsifier;Pharmaceutical industry
Com_5022_pos	Stearoyl ethanolamide	C20 H41 N O2	HMDB0013078	Organic compounds	Organic nitrogen compounds	Organonitrogen compounds	Amines	N-acylethanolamines	Endogenous;Food;Biofluid and excreta;Cell and elements;Subcellular;Biological process;Surfactant;Emulsifier;Membrane stabilizer;Energy source;Energy storage
Com_5037_pos	Eucalyptol	C10 H18 O	HMDB0004472	Organic compounds	Organoheterocyclic compounds	Oxanes		Oxanes	Food;Biological;Tissue and substructures;Organ and components;Subcellular;Biofluid and excreta;Drug
Com_5463_pos	Methyl dihydrojasmonate	C13 H22 O3	HMDB0031740	Organic compounds	Lipids and lipid-like molecules	Fatty Acyls	Lineolic acids and derivatives	Jasmonic acids	Endogenous;Food;Biological;Biofluid and excreta;Cell and elements;Subcellular;Biological process;Membrane stabilizer;Energy source;Energy storage;Nutrient;Surfactant;Emulsifier;Food and nutrition
Com_5559_pos	Thromboxane B2	C20 H34 O6	HMDB0003252	Organic compounds	Lipids and lipid-like molecules	Fatty Acyls	Eicosanoids	Thromboxanes	Endogenous;Food;Biological;Organ and components;Tissue and substructures;Biofluid and excreta;Cell and elements;Subcellular;Biological process;Surfactant;Emulsifier;Membrane stabilizer;Energy source;Energy storage;Nutrient
Com_5656_pos	N-acetyl-L-ornithine	C7 H14 N2 O3	HMDB0240589	Organic compounds	Organic acids and derivatives	Carboxylic acids and derivatives	Amino acids, peptides, and analogues	L-alpha-amino acids
Com_5670_pos	Isoeugenyl acetate	C12 H14 O3	HMDB0034135	Organic compounds	Benzenoids	Phenol esters		Phenol esters	Food;Food and nutrition;Nutrient
Com_5721_pos	AMK	C14 H28 N4 O4 S	HMDB0062497	Organic compounds	Organic oxygen compounds	Organooxygen compounds	Carbonyl compounds	Alkyl-phenylketones
Com_5769_pos	Indole-3-pyruvic acid	C11 H9 N O3	HMDB0060484	Organic compounds	Organoheterocyclic compounds	Indoles and derivatives	Indolyl carboxylic acids and derivatives	Indolyl carboxylic acids and derivatives	Biological
Com_6108_pos	Riboflavin-5-phosphate	C17 H21 N4 O9 P	HMDB0001520	Organic compounds	Nucleosides, nucleotides, and analogues	Flavin nucleotides		Flavin nucleotides	Endogenous;Food;Biological;Tissue and substructures;Cell and elements;Biofluid and excreta;Subcellular;Biological process;Pharmaceutical industry
Com_6203_pos	Oleanolic acid	C30 H48 O3	HMDB0002364	Organic compounds	Lipids and lipid-like molecules	Prenol lipids	Triterpenoids	Triterpenoids	Endogenous;Food;Biological;Cell and elements;Subcellular;Biofluid and excreta;Biological process;Surfactant;Emulsifier;Membrane stabilizer;Energy source;Energy storage;Nutrient
Com_6244_pos	16(R)-HETE	C20 H32 O3	HMDB0004680	Organic compounds	Lipids and lipid-like molecules	Fatty Acyls	Eicosanoids	Hydroxyeicosatetraenoic acids	Endogenous;Food;Biological;Biofluid and excreta;Cell and elements;Subcellular;Biological process;Surfactant;Emulsifier;Membrane stabilizer;Energy source;Energy storage;Nutrient
Com_6294_pos	Methyltestosterone	C20 H30 O2	HMDB0015655	Organic compounds	Lipids and lipid-like molecules	Steroids and steroid derivatives	Androstane steroids	Androgens and derivatives	Food;Enteral;Cell and elements;Tissue and substructures;Subcellular;Biofluid and excreta;Biological process;Membrane stabilizer;Energy source;Energy storage;Molecular messenger;Drug;Surfactant;Emulsifier;Pharmaceutical industry
Com_6369_pos	Isophorone	C9 H14 O	HMDB0031195	Organic compounds	Organic oxygen compounds	Organooxygen compounds	Carbonyl compounds	Cyclohexenones	Endogenous;Food;Biological;Subcellular;Cell and elements;Food and nutrition;Hazardous air pollutant
Com_6663_pos	trans-Cinnamaldehyde	C9 H8 O	HMDB0003441	Organic compounds	Phenylpropanoids and polyketides	Cinnamaldehydes		Cinnamaldehydes	Food;Biological;Organ and components;Cell and elements;Subcellular;Biofluid and excreta;Biological process;Food and nutrition
Com_6738_pos	Melatonin	C13 H16 N2 O2	HMDB0001389	Organic compounds	Organoheterocyclic compounds	Indoles and derivatives	Indoles	3-alkylindoles	Endogenous;Food;Biological;Organ and components;Cell and elements;Tissue and substructures;Biofluid and excreta;Subcellular;Biological process;Free radical scavenger;Antioxidant;Modulator;Molecular messenger;Pharmaceutical industry
Com_6967_pos	Linoleoyl Ethanolamide	C20 H37 N O2	HMDB0013624	Organic compounds	Organic nitrogen compounds	Organonitrogen compounds	Amines	N-acylethanolamines	Endogenous;Food;Biofluid and excreta;Cell and elements;Subcellular;Biological process;Surfactant;Emulsifier;Membrane stabilizer;Energy source;Energy storage
Com_7084_pos	N-Acetyl-L-leucine	C8 H15 N O3	HMDB0011756	Organic compounds	Organic acids and derivatives	Carboxylic acids and derivatives	Amino acids, peptides, and analogues	Leucine and derivatives	Endogenous
Com_7362_pos	Etiocholanolone	C19 H30 O2	HMDB0000490	Organic compounds	Lipids and lipid-like molecules	Steroids and steroid derivatives	Androstane steroids	Androgens and derivatives	Endogenous;Food;Cell and elements;Tissue and substructures;Biofluid and excreta;Subcellular;Biological process;Membrane stabilizer;Energy source;Energy storage;Molecular messenger;Surfactant;Emulsifier;Pharmaceutical industry
Com_7648_pos	Ergocalciferol	C28 H44 O	HMDB0000900	Organic compounds	Lipids and lipid-like molecules	Steroids and steroid derivatives	Vitamin D and derivatives	Vitamin D and derivatives	Food;Endogenous;Synthetic;Biological;Tissue and substructures;Cell and elements;Organ and components;Biofluid and excreta;Subcellular;Biological process;Air pollutant;Drug;Personal care products;Surfactant;Emulsifier;Household products;Food and nutrition;Pharmaceutical industry;Essential vitamin;Membrane stabilizer;Energy source;Energy storage;Molecular messenger
Com_8062_pos	3,5-Diiodo-L-thyronine	C15 H13 I2 N O4	HMDB0000582	Organic compounds	Organic acids and derivatives	Carboxylic acids and derivatives	Amino acids, peptides, and analogues	Phenylalanine and derivatives	Endogenous;Organ and components;Subcellular;Biofluid and excreta
Com_8109_pos	D-Gluconic acid	C6 H12 O7	HMDB0000625	Organic compounds	Organic oxygen compounds	Organooxygen compounds	Carbohydrates and carbohydrate conjugates	Sugar acids and derivatives	Endogenous;Biological;Tissue and substructures;Organ and components;Subcellular;Biofluid and excreta;Chelating agent;Pharmaceutical industry;Food and nutrition
Com_8178_pos	dopaquinone	C9 H9 N O4	HMDB0039119	Organic compounds	Organic acids and derivatives	Carboxylic acids and derivatives	Amino acids, peptides, and analogues	Alpha amino acids	Food;Subcellular;Cell and elements;Nutrient
Com_8186_pos	p-Mentha-1,3,8-triene	C10 H14	HMDB0037013	Organic compounds	Lipids and lipid-like molecules	Prenol lipids	Monoterpenoids	Menthane monoterpenoids	Endogenous;Food;Biological;Cell and elements;Subcellular;Biofluid and excreta;Biological process;Surfactant;Emulsifier;Nutrient;Membrane stabilizer;Energy source;Energy storage
Com_8236_pos	Mupirocin	C26 H44 O9	HMDB0014554	Organic compounds	Lipids and lipid-like molecules	Fatty Acyls	Fatty acids and conjugates	Medium-chain fatty acids	Food;Biofluid and excreta;Subcellular;Cell and elements;Biological process;Membrane stabilizer;Energy source;Energy storage;Nutrient;Modulator;Drug;Surfactant;Emulsifier;Pharmaceutical industry;Household products
Com_8288_pos	Ethyl oleate	C20 H38 O2	HMDB0034451	Organic compounds	Lipids and lipid-like molecules	Fatty Acyls	Fatty acid esters	Fatty acid esters	Endogenous;Food;Biological;Biofluid and excreta;Cell and elements;Subcellular;Biological process;Surfactant;Emulsifier;Food and nutrition;Nutrient;Energy storage;Energy source;Membrane stabilizer
Com_8571_pos	Eicosapentaenoic acid ethyl ester	C22 H34 O2	HMDB0039530	Organic compounds	Lipids and lipid-like molecules	Fatty Acyls	Fatty acid esters	Fatty acid esters	Endogenous;Food;Biological;Biofluid and excreta;Cell and elements;Subcellular;Biological process;Surfactant;Emulsifier;Pharmaceutical industry;Nutrient;Membrane stabilizer;Energy source;Energy storage
Com_8668_pos	alpha-Farnesene	C15 H24	HMDB0036066	Organic compounds	Lipids and lipid-like molecules	Prenol lipids	Sesquiterpenoids	Sesquiterpenoids	Endogenous;Food;Biological;Biological process;Surfactant;Emulsifier;Food and nutrition;Nutrient;Membrane stabilizer;Energy source;Energy storage
Com_8821_pos	Hydroquinone	C6 H6 O2	HMDB0002434	Organic compounds	Benzenoids	Phenols	Benzenediols	Hydroquinones	Food;Synthetic;Environmental;Biological;Tissue and substructures;Cell and elements;Organ and components;Biofluid and excreta;Subcellular;Biological process;Carcinogen;Air pollutant;Hazardous air pollutant;Cosmetic;Personal care products;Pharmaceutical industry
Com_8899_pos	Limonin	C26 H30 O8	HMDB0035921	Organic compounds	Lipids and lipid-like molecules	Prenol lipids	Triterpenoids	Limonoids	Endogenous;Food;Biological;Biological process;Surfactant;Emulsifier;Pharmaceutical industry;Nutrient;Energy storage;Energy source;Membrane stabilizer
Com_8931_pos	Methyl palmitate	C17 H34 O2	HMDB0061859	Organic compounds	Lipids and lipid-like molecules	Fatty Acyls	Fatty acid esters	Fatty acid methyl esters	Food;Endogenous;Biological;Biofluid and excreta;Subcellular;Biological process;Nutrient;Energy storage;Energy source;Membrane stabilizer
Com_9046_pos	(S)-beta-Aminoisobutyric Acid	C4 H9 N O2	HMDB0002166	Organic compounds	Organic acids and derivatives	Carboxylic acids and derivatives	Amino acids, peptides, and analogues	Beta amino acids and derivatives	Endogenous;Food;Biological;Biological process
Com_9307_pos	11-Oxoetiocholanolone	C19 H28 O3	HMDB0006031	Organic compounds	Lipids and lipid-like molecules	Steroids and steroid derivatives	Androstane steroids	Androgens and derivatives	Endogenous;Food;Biological;Cell and elements;Tissue and substructures;Subcellular;Biofluid and excreta;Biological process;Membrane stabilizer;Energy source;Energy storage;Molecular messenger;Surfactant;Emulsifier
Com_9428_pos	L-Pipecolate	C6 H11 N O2	HMDB0000716	Organic compounds	Organic acids and derivatives	Carboxylic acids and derivatives	Amino acids, peptides, and analogues	L-alpha-amino acids	Endogenous;Food;Biological;Organ and components;Biofluid and excreta;Subcellular;Biological process
Com_9462_pos	D-Erythrose 4-phosphate	C4 H9 O7 P	HMDB0001321	Organic compounds	Organic oxygen compounds	Organooxygen compounds	Carbohydrates and carbohydrate conjugates	Monosaccharide phosphates	Endogenous;Food;Biological;Subcellular;Biological process;Pharmaceutical industry
Com_9530_pos	Melanin	C18 H10 N2 O4	HMDB0004068	Organic compounds	Benzenoids	Anthracenes		Anthracenes	Endogenous;Tissue and substructures;Organ and components;Cell and elements;Biofluid and excreta;Subcellular;Biological process
Com_10035_pos	Pipecolic acid	C6 H11 N O2	HMDB0000716	Organic compounds	Organic acids and derivatives	Carboxylic acids and derivatives	Amino acids, peptides, and analogues	L-alpha-amino acids	Endogenous;Food;Biological;Organ and components;Biofluid and excreta;Subcellular;Biological process
Com_10073_pos	4-Methyl-2-pentanone	C6 H12 O	HMDB0002939	Organic compounds	Organic oxygen compounds	Organooxygen compounds	Carbonyl compounds	Ketones	Endogenous;Food;Biological
Com_10159_pos	Epitestosterone	C19 H28 O2	HMDB0000628	Organic compounds	Lipids and lipid-like molecules	Steroids and steroid derivatives	Androstane steroids	Androgens and derivatives	Endogenous;Food;Cell and elements;Tissue and substructures;Organ and components;Subcellular;Biofluid and excreta;Biological process;Membrane stabilizer;Energy source;Energy storage;Molecular messenger;Surfactant;Emulsifier;Pharmaceutical industry
Com_10267_pos	gamma-Glutamylglutamic acid	C10 H16 N2 O7	HMDB0011737	Organic compounds	Organic acids and derivatives	Carboxylic acids and derivatives	Amino acids, peptides, and analogues	Glutamic acid and derivatives	Endogenous
Com_10476_pos	L-arginine	C6 H14 N4 O2	HMDB0062762	Organic compounds	Organic acids and derivatives	Carboxylic acids and derivatives	Amino acids, peptides, and analogues	L-alpha-amino acids
Com_10545_pos	5-Hydroxyindole	C8 H7 N O	HMDB0059805	Organic compounds	Organoheterocyclic compounds	Indoles and derivatives	Hydroxyindoles	Hydroxyindoles
Com_11190_pos	Tetradecanedioic acid	C14 H26 O4	HMDB0000872	Organic compounds	Lipids and lipid-like molecules	Fatty Acyls	Fatty acids and conjugates	Long-chain fatty acids	Endogenous;Food;Biological;Subcellular;Biofluid and excreta;Biological process;Nutrient;Energy storage;Energy source;Membrane stabilizer
Com_11222_pos	Docosahexaenoic acid	C22 H32 O2	HMDB0002183	Organic compounds	Lipids and lipid-like molecules	Fatty Acyls	Fatty acids and conjugates	Very long-chain fatty acids	Endogenous;Food;Biological;Organ and components;Tissue and substructures;Biofluid and excreta;Subcellular;Cell and elements;Biological process;Membrane stabilizer;Energy source;Energy storage;Nutrient;Surfactant;Emulsifier;Pharmaceutical industry
Com_11443_pos	N-Acetylvaline	C7 H13 N O3	HMDB0011757	Organic compounds	Organic acids and derivatives	Carboxylic acids and derivatives	Amino acids, peptides, and analogues	Valine and derivatives	Endogenous
Com_11449_pos	Anthranilic acid	C7 H7 N O2	HMDB0001123	Organic compounds	Benzenoids	Benzene and substituted derivatives	Benzoic acids and derivatives	Aminobenzoic acids	Food;Biological;Parenteral;Enteral;Tissue and substructures;Cell and elements;Biofluid and excreta;Subcellular;Biological process;Pharmaceutical industry
Com_11468_pos	Styrene	C8 H8	HMDB0034240	Organic compounds	Benzenoids	Benzene and substituted derivatives	Styrenes	Styrenes	Food;Environmental;Biological;Subcellular;Biofluid and excreta;Mutagen;Food and nutrition;Air pollutant;Hazardous air pollutant;Nutrient
Com_11476_pos	Hexadecanamide	C16 H33 N O	HMDB0012273	Organic compounds	Lipids and lipid-like molecules	Fatty Acyls	Fatty amides	Fatty amides	Endogenous;Food;Biological;Biofluid and excreta;Cell and elements;Subcellular;Biological process;Surfactant;Emulsifier;Membrane stabilizer;Energy source;Energy storage;Nutrient
Com_11492_pos	Cyclohexaneacetic acid	C8 H14 O2	HMDB0031403	Organic compounds	Organic acids and derivatives	Carboxylic acids and derivatives	Carboxylic acids	Carboxylic acids	Endogenous;Food;Cell and elements;Subcellular;Biological process;Membrane stabilizer;Energy source;Energy storage;Surfactant;Emulsifier;Food and nutrition
Com_12801_pos	5-Hydroxytryptophol	C10 H11 N O2	HMDB0001855	Organic compounds	Organoheterocyclic compounds	Indoles and derivatives	Hydroxyindoles	Hydroxyindoles	Endogenous;Food;Biological
Com_308_pos	Uric acid	C5 H4 N4 O3	HMDB0000289	Organic compounds	Organoheterocyclic compounds	Imidazopyrimidines	Purines and purine derivatives	Xanthines	Endogenous;Food;Biological;Organ and components;Tissue and substructures;Biofluid and excreta;Cell and elements;Subcellular;Biological process;Pharmaceutical industry;Drug metabolite;Waste product;Metabolite
Com_312_pos	Hippuric acid	C9 H9 N O3	HMDB0000714	Organic compounds	Benzenoids	Benzene and substituted derivatives	Benzoic acids and derivatives	Hippuric acids	Endogenous;Food;Biological;Tissue and substructures;Organ and components;Subcellular;Biofluid and excreta;Uremic toxin;Drug metabolite;Waste product;Metabolite
Com_457_pos	Phe-Phe	C18 H20 N2 O3	HMDB0013302	Organic compounds	Organic acids and derivatives	Carboxylic acids and derivatives	Amino acids, peptides, and analogues	Dipeptides	Endogenous
Com_543_pos	trans-2-Butene-1,4-dicarboxylic Acid	C6 H8 O4	HMDB0000393	Organic compounds	Lipids and lipid-like molecules	Fatty Acyls	Fatty acids and conjugates	Medium-chain fatty acids	Endogenous;Food;Biological;Biofluid and excreta;Cell and elements;Subcellular;Biological process;Surfactant;Emulsifier;Membrane stabilizer;Energy source;Energy storage;Nutrient
Com_766_pos	8-Hydroxyguanosine	C10 H13 N5 O6	HMDB0002044	Organic compounds	Nucleosides, nucleotides, and analogues	Purine nucleosides		Purine nucleosides	Endogenous
Com_966_pos	Indole-3-acrylic acid	C11 H9 N O2	HMDB0000734	Organic compounds	Organoheterocyclic compounds	Indoles and derivatives	Indoles	Indoles	Endogenous;Food;Biological
Com_1741_pos	L-Fucose	C6 H12 O5	HMDB0000174	Organic compounds	Organic oxygen compounds	Organooxygen compounds	Carbohydrates and carbohydrate conjugates	Hexoses	Endogenous;Food;Biological;Organ and components;Tissue and substructures;Biofluid and excreta;Subcellular;Cell and elements;Biological process
Com_1966_pos	Ureidoisobutyric Acid	C5 H10 N2 O3	HMDB0002031	Organic compounds	Organic acids and derivatives	Organic carbonic acids and derivatives	Ureas	Ureas	Endogenous;Food;Biological;Biofluid and excreta;Subcellular;Biological process
Com_2285_pos	O-Acetyl-L-carnitine	C9 H17 N O4	HMDB0000201	Organic compounds	Lipids and lipid-like molecules	Fatty Acyls	Fatty acid esters	Acyl carnitines	Endogenous;Food;Biological;Organ and components;Tissue and substructures;Biofluid and excreta;Subcellular;Cell and elements;Biological process;Surfactant;Emulsifier;Membrane stabilizer;Energy source;Energy storage;Nutrient
Com_4389_pos	1-Methylguanine	C6 H7 N5 O	HMDB0003282	Organic compounds	Organoheterocyclic compounds	Imidazopyrimidines	Purines and purine derivatives	6-oxopurines	Endogenous;Food;Biological
Com_7286_pos	N-Formylkynurenine	C11 H12 N2 O4	HMDB0060485	Organic compounds	Organic oxygen compounds	Organooxygen compounds	Carbonyl compounds	Alkyl-phenylketones
Com_10717_pos	N-Methylhydantoin	C4 H6 N2 O2	HMDB0003646	Organic compounds	Organoheterocyclic compounds	Azolines	Imidazolines	Imidazolines	Endogenous
