# Supplementary material for: Semen quality and seminal plasma metabolites in male rabbits (Oryctolagus cuniculus) under heat stress
Source: PeerJ. 2023 Apr 7;11:e15112. doi: 10.7717/peerj.15112 (PMC10103697; doi:10.7717/peerj.15112)
Supplement: Supplemental Information 2 [file peerj-11-15112-s002.zip › peerj-75361-Raw_data_result/Raw data/Result-X101SC21103966-Z01-J001-B1-42/2.MetAnnotation/HMDB/meta_pos_hmdb_anno_category.xls]

SuperClass	Metabolites_nums	Metabolites	Metabolite_Descriptions
Alkaloids and derivatives	2	Com_1153_pos,Com_84_pos	Ecgonine,Trigonelline
Benzenoids	10	Com_2201_pos,Com_4019_pos,Com_4709_pos,Com_4747_pos,Com_5670_pos,Com_8821_pos,Com_9530_pos,Com_11449_pos,Com_11468_pos,Com_312_pos	2,3,4-Trihydroxybenzoic acid,Phenylpropiolic acid,Epinephrine,2-Phenylethylamine,Isoeugenyl acetate,Hydroquinone,Melanin,Anthranilic acid,Styrene,Hippuric acid
Lipids and lipid-like molecules	38	Com_14_pos,Com_30_pos,Com_100_pos,Com_2407_pos,Com_41_pos,Com_560_pos,Com_736_pos,Com_779_pos,Com_1306_pos,Com_1408_pos,Com_1621_pos,Com_2403_pos,Com_2913_pos,Com_2982_pos,Com_3101_pos,Com_3766_pos,Com_5013_pos,Com_5463_pos,Com_5559_pos,Com_6203_pos,Com_6244_pos,Com_6294_pos,Com_7362_pos,Com_7648_pos,Com_8186_pos,Com_8236_pos,Com_8288_pos,Com_8571_pos,Com_8668_pos,Com_8899_pos,Com_8931_pos,Com_93…	Acetyl-L-carnitine,Hexanoylcarnitine,Propionylcarnitine,Palmitoyl sphingomyelin,Cholecalciferol,3-hydroxy-3-methylpentanedioic acid,Avocadyne 1-acetate,5-OxoETE,2-Methylpentanedioic acid,Palmitoylcarnitine,Eicosapentaenoic acid,Cholest-4-en-3-one,13-HPODE,7-Ketocholesterol,10-Nitrolinoleate,Decanoylcarnitine,5-Phenylvaleric Acid,Methyl dihydrojasmonate,Thromboxane B2,Oleanolic acid,16(R)-HETE,Met…
Nucleosides, nucleotides, and analogues	10	Com_1464_pos,Com_2008_pos,Com_2874_pos,Com_5853_pos,Com_8125_pos,Com_51_pos,Com_1664_pos,Com_990_pos,Com_6108_pos,Com_766_pos	7-Methylguanosine,1-Methyladenosine,Riboflavin,5'-S-Methyl-5'-thioadenosine,S-Adenosylhomocysteine,Adenosine,Cytidine,2'-Deoxyadenosine,Riboflavin-5-phosphate,8-Hydroxyguanosine
Organic acids and derivatives	40	Com_7_pos,Com_129_pos,Com_157_pos,Com_196_pos,Com_410_pos,Com_790_pos,Com_1462_pos,Com_2406_pos,Com_6200_pos,Com_447_pos,Com_1456_pos,Com_2612_pos,Com_3231_pos,Com_24_pos,Com_109_pos,Com_519_pos,Com_1548_pos,Com_2178_pos,Com_2192_pos,Com_2374_pos,Com_2600_pos,Com_2761_pos,Com_3204_pos,Com_3710_pos,Com_3722_pos,Com_3966_pos,Com_4263_pos,Com_5656_pos,Com_7084_pos,Com_8062_pos,Com_8178_pos,Com_9046_…	Betaine,L-Tyrosine,Creatine,L-Isoleucine,Methionine sulfoxide,Ecgonine methyl ester,Ornithine,L-Ergothioneine,Nicotinuric acid,Creatinine,Phenylacetylglycine,L-Histidine,Glycyl-L-leucine,D-threo-Isocitric acid,L-Pyroglutamic acid,trans-Aconitic acid,Hypotaurine,4-Acetamidobutyric Acid,DL-Citrulline,L-Threonine,DL-Norvaline,L-Asparagine,Stearamide,Orlistat,Mezlocillin,Azetidine-2-carboxylic acid,g…
Organic nitrogen compounds	10	Com_19_pos,Com_175_pos,Com_523_pos,Com_1398_pos,Com_1643_pos,Com_2059_pos,Com_2625_pos,Com_4649_pos,Com_5022_pos,Com_6967_pos	Choline,Acetylcholine,Phosphocholine,D-Sphingosine,N,N-Dimethylaniline,Spermidine,Spermine,Oleoyl ethanolamide,Stearoyl ethanolamide,Linoleoyl Ethanolamide
Organic oxygen compounds	15	Com_2202_pos,Com_197_pos,Com_56_pos,Com_486_pos,Com_636_pos,Com_972_pos,Com_4382_pos,Com_4820_pos,Com_5721_pos,Com_6369_pos,Com_8109_pos,Com_9462_pos,Com_10073_pos,Com_1741_pos,Com_7286_pos	L-Kynurenine,Pantothenic acid,L-Iditol,Dulcitol,D-(+)-Maltose,D-Glucosamine,D-Raffinose,D-Fructose 6-phosphate,AMK,Isophorone,D-Gluconic acid,D-Erythrose 4-phosphate,4-Methyl-2-pentanone,L-Fucose,N-Formylkynurenine
Organoheterocyclic compounds	34	Com_69_pos,Com_124_pos,Com_261_pos,Com_1138_pos,Com_2553_pos,Com_71_pos,Com_331_pos,Com_343_pos,Com_421_pos,Com_1107_pos,Com_1774_pos,Com_22_pos,Com_89_pos,Com_358_pos,Com_566_pos,Com_922_pos,Com_1160_pos,Com_1894_pos,Com_3220_pos,Com_3310_pos,Com_4055_pos,Com_4372_pos,Com_4525_pos,Com_4640_pos,Com_4862_pos,Com_5037_pos,Com_5769_pos,Com_6738_pos,Com_10545_pos,Com_12801_pos,Com_308_pos,Com_966_pos…	L-Tryptophan,Adenine,Nicotinamide,Cytosine,Enrofloxacin,Hypoxanthine,Xanthine,Kynurenic acid,Uracil,Indole-3-lactic acid,5-Hydroxyindole-3-acetic acid,Guanine,2,5-Furandicarboxylic acid,Indole,6-Methylquinoline,Caprolactam,Indole-3-acetic acid,Isoquinoline,3-Methylindole,5-Hydroxytryptophan,Tetramethylpyrazine,5-Methylcytosine,3-Hydroxypicolinic acid,3-Indoleacetonitrile,Sedanolide,Eucalyptol,Ind…
Phenylpropanoids and polyketides	6	Com_173_pos,Com_1637_pos,Com_3737_pos,Com_5790_pos,Com_3166_pos,Com_6663_pos	2-Hydroxycinnamic acid,(S)-Equol,Coumarin,Glycitein,Catechin,trans-Cinnamaldehyde
