# Supplementary material for: Semen quality and seminal plasma metabolites in male rabbits (Oryctolagus cuniculus) under heat stress
Source: PeerJ. 2023 Apr 7;11:e15112. doi: 10.7717/peerj.15112 (PMC10103697; doi:10.7717/peerj.15112)
Supplement: Supplemental Information 2 [file peerj-11-15112-s002.zip › peerj-75361-Raw_data_result/Raw data/Result-X101SC21103966-Z01-J001-B1-42/2.MetAnnotation/HMDB_KEGG_Lipidmaps/meta_intensity_neg_hmdb_kegg_lipidmaps.xls]

ID	Name	Other_name(Kegg_name)	Formula	Molecular Weight	RT [min]	Kegg_ID	KEGG_pathway	HMDB_ID	Lipidmaps_ID	SuperClass(HMDB)	Class(HMDB)	SubClass(HMDB)	CATEGORY(Lipidmaps)	MAIN_CLASS(Lipidmaps)	SUB_CLASS(Lipidmaps)	mzCloud_Results	mzVault_Results	MassList_Results	m/z	neg_D_1	neg_D_2	neg_D_3	neg_E_1	neg_E_2	neg_E_3	neg_F_1	neg_F_2	neg_F_3	neg_A_1	neg_A_2	neg_A_3	neg_B_1	neg_B_2	neg_B_3	neg_C_1	neg_C_2	neg_C_3	neg_QC1	neg_QC2	neg_QC3
Com_1_neg	Isocitric acid	Isocitrate; Isocitric acid; 1-Hydroxytricarballylic acid; 1-Hydroxypropane-1,2,3-tricarboxylic acid	C6 H8 O7	192.027	1.431	cpd:C00311	map00020 Citrate cycle (TCA cycle);map00630 Glyoxylate and dicarboxylate metabolism;map01100 Metabolic pathways;map01200 Carbon metabolism;map01210 2-Oxocarboxylic acid metabolism;map01230 Biosynthesis of amino acids;map04922 Glucagon signaling pathway;map05230 Central carbon metabolism in cancer	HMDB0033717	--	Organic acids and derivatives	Carboxylic acids and derivatives	Tricarboxylic acids and derivatives	--	--	--	Full match	Full match	Full match	191.01965	7667747760.042061	2972374306.238323	12440550954.487173	13345909006.895596	2845640834.2739573	8565347902.703359	2629424300.184215	14179654419.752947	7541623275.191261	2379693153.9304166	2497631099.855358	9500814082.297356	4082467319.0624804	11719748658.84239	10902948415.12062	13280649939.974771	15677771831.427713	3807097278.0760407	10744263400.1653	4918558409.993472	9127050129.923037
Com_3_neg	Citric acid	Citrate; Citric acid; 2-Hydroxy-1,2,3-propanetricarboxylic acid; 2-Hydroxytricarballylic acid	C6 H8 O7	192.02705	2.138	cpd:C00158	map00020 Citrate cycle (TCA cycle);map00250 Alanine, aspartate and glutamate metabolism;map00630 Glyoxylate and dicarboxylate metabolism;map01100 Metabolic pathways;map01200 Carbon metabolism;map01210 2-Oxocarboxylic acid metabolism;map01230 Biosynthesis of amino acids	HMDB0000094	--	Organic acids and derivatives	Carboxylic acids and derivatives	Tricarboxylic acids and derivatives	--	--	--	Full match	Full match	Full match	191.01974	5567663676.654103	8337704811.740677	11061693503.0121	15261324242.80663	4465762170.105221	6247570211.48064	9260623022.34324	11718755813.378958	5457788806.646849	5266012703.84543	5982625741.932599	5976311425.447381	7649103855.82349	7233985850.334527	11871677530.694265	7447987398.261295	6035168355.407324	6629405971.9376545	6948846721.57656	8578327149.268663	10008648001.01036
Com_7_neg	D-(-)-Fructose	--	C6 H12 O6	180.0636	1.295	--	--	HMDB0000660	--	Organic oxygen compounds	Organooxygen compounds	Carbohydrates and carbohydrate conjugates	--	--	--	Full match	Full match	Full match	179.05643	4023485769.757318	3636533214.8072963	3714942089.374173	1602198480.5945776	6462337505.347573	2370718331.5763264	3729578495.951609	2213050378.74754	4482117531.029342	3842311498.240623	3909112882.245301	1534131080.6093724	4166220340.474582	2663523465.701496	3484865156.8411326	1266526756.783552	1771619826.4166188	5951901759.553364	2933634691.19729	3185435005.6169467	2619753464.4657416
Com_22_neg	Glutaconic acid	(E)-Glutaconate; trans-Glutaconate; trans-Glutaconic acid; Glutaconic acid	C5 H6 O4	130.02687	1.411	cpd:C02214	--	HMDB0000620	LMFA01170109	Organic acids and derivatives	Carboxylic acids and derivatives	Dicarboxylic acids and derivatives	Fatty Acyls [FA]	Fatty Acids and Conjugates [FA01]	Dicarboxylic acids [FA0117]	Full match	Full match	Full match	129.0197	417098122.32902014	372043129.9665932	1339132672.7439177	1198505169.0672014	305224571.61943525	616653137.8336729	382464653.7389597	1279343239.3387218	720244566.3526834	515337073.5890295	458431713.0073481	966501342.9265093	1057757180.0595801	1220799664.8124588	1063836665.5490974	952761382.6246015	1367342310.506815	466189070.9618732	943832940.368806	691269002.2216014	922891083.8898911
Com_27_neg	2-Furoic acid	2-Furoate; 2-Furoic acid; 2-Furancarboxylic acid; Pyromucic acid	C5 H4 O3	112.0163	2.127	cpd:C01546	--	HMDB0000617	--	Organoheterocyclic compounds	Furans	Furoic acid and derivatives	--	--	--	Full match	Full match	Full match	111.00899	467459014.0135889	480874166.2440424	829228123.6717973	691240580.0911123	373468892.01576865	436225989.42832166	440433820.9232485	971261455.0643978	431201526.07018024	384987395.61594385	449347159.24285346	554793059.8658608	517383750.5911292	606755319.9323864	516802788.3555783	617573356.7318873	674759479.0535607	402775029.243983	809124820.865956	565824869.860117	382241339.8878185
Com_60_neg	D-Glucosyl-beta-1,1-N-palmitoyl-D-erythro-sphingosine	--	C40 H77 N O8	699.56666	9.123	--	--	--	--	--	--	--	--	--	--	Full match	Full match	No results	698.55829	337414322.3509073	260787152.82306355	167679689.19466525	128422620.38320743	108965865.61080214	276949152.19935304	188634832.5141575	71185794.53059047	432032243.7314662	371170226.9070829	165010722.64215052	73090203.51071256	32630555.88923087	102758399.0315949	73778664.70420249	420566955.3169863	376486465.16268104	34334795.04063417	190608031.316678	295318172.02250534	231806075.43228623
Com_97_neg	3-Phenyllactic acid	--	C9 H10 O3	166.06329	5.635	--	--	HMDB0000779	--	Phenylpropanoids and polyketides	Phenylpropanoic acids		--	--	--	Full match	Full match	Full match	165.05602	75037823.4511683	41141228.11342452	40963384.32383048	76252827.68338917	78795783.20376833	148259246.12966427	31780846.50409225	116866372.26831256	43230523.11099759	199305376.8758296	81299548.43691587	285027466.5291406	45394247.710158	10312716.96250659	117333460.46578752	76127204.04537673	193011599.04093748	64215964.059181444	107823971.810399	114347553.87743719	99147491.88211364
Com_99_neg	Citraconic acid	2-Methylmaleate; Citraconate; Citraconic acid; Methylmaleic acid	C5 H6 O4	130.0269	1.737	cpd:C02226	map00290 Valine, leucine and isoleucine biosynthesis;map01100 Metabolic pathways;map01210 2-Oxocarboxylic acid metabolism	HMDB0000749	LMFA01170099	Lipids and lipid-like molecules	Fatty Acyls	Fatty acids and conjugates	Fatty Acyls [FA]	Fatty Acids and Conjugates [FA01]	Dicarboxylic acids [FA0117]	Full match	Full match	Full match	129.0197	160305794.63080606	179432313.24056312	200197005.03273946	257504637.28133404	187519331.48982385	203202140.5397472	162302407.1969783	249661277.46440157	150297518.83232486	170030263.19575962	241892100.13601017	205408772.5306149	219134435.7891603	243361375.72270057	217229799.15359265	197807717.92105356	173475227.02950332	165072004.83863518	200380388.708208	244416927.24369806	188935186.58007994
Com_102_neg	1,2,3-cyclopropanetricarboxylic acid	--	C6 H6 O6	174.01669	2.107	--	--	--	--	--	--	--	--	--	--	Full match	Full match	Full match	173.00938	140020084.01814625	153922268.06408772	62470499.31662036	227220472.65523368	121554191.62007308	147738877.6276073	152583827.66886428	252507807.49856567	156991848.21077856	142866741.10043848	135195614.39763957	152492127.37058595	145979480.47568685	62122377.4708999	187417100.94774824	168819393.56398284	235455016.2886095	137058480.70392781	185865514.480599	199062694.3873853	167149655.7465104
Com_121_neg	D-(-)-Mannitol	--	C6 H14 O6	182.07937	1.713	--	--	HMDB0000765	--	Organic oxygen compounds	Organooxygen compounds	Carbohydrates and carbohydrate conjugates	--	--	--	Full match	Full match	Full match	181.07213	128645292.02178761	82741282.62486376	125418403.31040853	60337186.95841864	104854692.01484068	23101474.335747417	38369879.38437929	48555451.186034605	29170469.05263948	46418616.41018367	62544644.486130685	26767509.999875255	287064790.61689585	43186981.70531052	67884692.80241193	23512938.304679926	54089954.32317916	214131764.58948132	72507237.1365496	81422323.5844406	93016406.09501436
Com_214_neg	Gluconic acid	--	C6 H12 O7	196.05847	1.291	--	--	HMDB0000625	--	Organic oxygen compounds	Organooxygen compounds	Carbohydrates and carbohydrate conjugates	--	--	--	Full match	Full match	Full match	195.0513	69079274.23009339	46507261.88223036	50593681.34948178	42119034.144678585	62017702.21360797	93008982.07237555	43664769.31515588	34124641.04064736	37788191.78285141	31739278.895046316	25032665.909683645	57078216.94601961	149707895.5812642	25490572.99951618	41981401.680771455	79187050.89437443	29348247.54924032	148481924.8436022	55064952.9700806	58564159.237092815	50323249.60168938
Com_245_neg	��-Ribono-1,4-lactone	--	C5 H8 O5	148.0375	1.417	--	--	--	--	--	--	--	--	--	--	Full match	Full match	Full match	147.0303	21969645.887365367	23532011.754324716	33633762.96649691	53138919.9358663	22106303.90803952	29080664.33996616	23787097.488586362	54670283.59167842	27416153.60018732	25301013.601734657	24683861.030411344	52080909.57564901	123676243.29052798	40316981.06876791	47746454.8622926	27158479.96053641	44995534.15786169	123404217.05191602	56639865.1507063	50603982.83271487	39540881.1251972
Com_466_neg	4-Oxoproline	4-Oxoproline; 4-Oxo-L-proline	C5 H7 N O3	129.04292	1.453	cpd:C01877	map00330 Arginine and proline metabolism	--	--	--	--	--	--	--	--	Full match	Full match	Full match	128.03563	19188927.69738573	45825101.10887811	24201535.474675138	19559513.744551033	47210430.70987434	47387815.58267681	27822743.464340206	13031214.567162385	35948120.56098961	26495721.999091856	26895132.410385054	26232896.863581084	19473784.358985055	11200142.579836402	15323513.014128089	27035404.849418845	19213004.930212706	64052251.40976433	23048114.480742	16127511.694677753	15233579.09803406
Com_549_neg	Adrenic acid	7,10,13,16-Docosatetraenoic acid; (7Z,10Z,13Z,16Z)-Docosa-7,10,13,16-tetraenoic acid; Adrenic acid	C22 H36 O2	332.27199	10.493	cpd:C16527	map01040 Biosynthesis of unsaturated fatty acids;map04216 Ferroptosis	HMDB0002226	LMFA04000050	Lipids and lipid-like molecules	Fatty Acyls	Fatty acids and conjugates	Fatty Acyls [FA]	Docosanoids [FA04]	_	Full match	Full match	No results	331.26459	27751254.227755934	10314695.99677617	6023208.81606776	14133393.642517801	11773770.139589783	47797691.71999468	11124637.019918414	18699913.670263164	6290811.370616209	41269887.16452891	35158750.96432349	38226003.94506972	60176632.04230082	23655273.855374124	43344345.44492969	28288315.715589087	44158622.56598246	50444113.14770709	30509045.454135	29550520.22805925	20977567.66879326
Com_553_neg	Uridine	Uridine	C9 H12 N2 O6	244.06989	2.332	cpd:C00299	map00240 Pyrimidine metabolism;map01100 Metabolic pathways	HMDB0000296	--	Nucleosides, nucleotides, and analogues	Pyrimidine nucleosides		--	--	--	Full match	Full match	Full match	243.06261	40876807.99684458	28079133.598049965	32558688.456683945	17829573.65991194	49716015.20586341	47199533.57837067	44405402.27420013	24220743.178090084	45279995.213405095	61375736.86347655	60673742.01902919	47041408.99624955	23001587.85289061	17304175.83286443	19970263.651660677	44542563.93243476	17053424.775876693	30983021.96360201	30495574.779044	36899825.20345236	29673348.477571715
Com_656_neg	Glycerol 3-phosphate	--	C3 H9 O6 P	172.01398	1.291	--	--	HMDB0000126	--	Lipids and lipid-like molecules	Glycerophospholipids	Glycerophosphates	--	--	--	Full match	Full match	Full match	171.00668	22511011.45256507	15600257.790923512	8564644.8972626	8094932.225620735	16338623.25196909	25567822.65222848	13074270.804750148	16176228.180907711	27361569.277889203	18570696.31961658	18185426.181985408	29481563.782968894	28778343.976375893	13306751.803287325	13388300.365450846	37529008.500778474	16371004.789654184	22454829.257239033	23269342.1844188	21375446.570529006	19231594.640357923
Com_677_neg	D-(-)-Lyxose	--	C5 H10 O5	150.05305	1.327	--	--	--	--	--	--	--	--	--	--	Full match	Full match	Full match	149.04584	38904998.70302715	26975707.07185114	32448795.812312316	15422059.171272088	33756713.48830203	19954805.798524827	30740465.958262756	14523533.702334652	28067294.868121106	24365327.293762732	22920962.42686931	41265504.98232044	38879436.61095999	19532169.655690767	25359059.12819952	9246975.017705416	18191920.22403846	37871697.30819573	23525710.2068993	26171044.65241126	23119295.112573743
Com_929_neg	N-Acetyl-L-phenylalanine	N-Acetyl-L-phenylalanine	C11 H13 N O3	207.08981	5.611	cpd:C03519	map00360 Phenylalanine metabolism	HMDB0000512	--	Organic acids and derivatives	Carboxylic acids and derivatives	Amino acids, peptides, and analogues	--	--	--	Full match	Full match	Full match	206.0826	9261985.299186038	3645707.8374386453	1663299.1292301675	12919658.180707429	9632797.349455059	35486907.49074261	7636771.735376597	16837790.311503954	6965178.40046525	3514995.3429607106	4830302.592372828	4777906.713373589	2299101.7252469203	8132926.063387223	24199579.81019125	1606030.787901959	9887372.451199092	3190167.4064992126	8606791.89397897	10276476.763316365	7986656.445248012
Com_1008_neg	3-Indoxyl sulphate	--	C8 H7 N O4 S	213.00995	5.403	--	--	HMDB0000682	--	Organic acids and derivatives	Organic sulfuric acids and derivatives	Arylsulfates	--	--	--	Full match	Full match	Full match	212.00267	5245391.277960744	3368856.226668863	1273284.2469756925	2929731.6389251673	31984466.651823718	6706970.617108395	4098195.014762958	4111472.387953534	13641984.418116914	5267902.507674631	4772596.30812248	28068277.10477659	2749993.3553746063	6067100.024589266	8403029.752570052	1348645.3866888508	2937527.900259305	1498853.0184797235	7393318.16286517	7811422.714985927	5674536.555690359
Com_1390_neg	trans-Cinnamic acid	trans-Cinnamate; trans-Cinnamic acid; (E)-Cinnamate; (2E)-3-Phenylprop-2-enoate	C9 H8 O2	148.05278	5.635	cpd:C00423	map00130 Ubiquinone and other terpenoid-quinone biosynthesis;map00360 Phenylalanine metabolism;map01100 Metabolic pathways	HMDB0000930	--	Phenylpropanoids and polyketides	Cinnamic acids and derivatives	Cinnamic acids	--	--	--	Full match	Full match	No results	147.04547	5194754.892721216	2734813.968746782	2655320.498841759	5145153.198416782	4751132.20320435	9667166.871839559	2297629.1154702622	8214546.610566172	2920302.7484234683	12852570.13540066	5515199.231117877	18918852.46957728	2926392.4364795233	4452619.049398913	7999461.11920573	4867127.858509975	11945623.687396258	4029778.097151465	7606850.51187077	7642919.2550084265	5668714.899262878
Com_1719_neg	Orotic acid	Orotate; Orotic acid; Uracil-6-carboxylic acid	C5 H4 N2 O4	156.01752	1.772	cpd:C00295	map00240 Pyrimidine metabolism;map01100 Metabolic pathways	HMDB0000226	--	Organoheterocyclic compounds	Diazines	Pyrimidines and pyrimidine derivatives	--	--	--	Full match	Full match	Full match	155.01024	4347910.6943857055	1122995.940109209	633577.7232135538	1047529.3637062353	1569810.6138776343	10965836.955290398	693342.2328225941	816432.5123947489	750284.9700227897	9866904.562274072	12318960.2446261	14315492.28820623	9357439.676646663	1382072.3364970011	1811931.90607291	5595033.106431426	1747340.0714957057	9379611.378918244	3883847.33343886	4088273.3166716537	3315264.3932941807
Com_1951_neg	D-(+)-Tryptophan	--	C11 H12 N2 O2	204.09014	5.556	--	--	HMDB0013609	--	Organoheterocyclic compounds	Indoles and derivatives	Indolyl carboxylic acids and derivatives	--	--	--	Full match	Full match	Full match	203.08281	2612927.2739586597	4053589.539735087	932070.7532895524	6441334.889407972	11157789.648393672	14344498.261280276	1779985.293568029	6669709.764747676	3065535.001065036	1385312.2991893387	2410255.60831183	1001528.7286692502	701338.9542397248	1033830.8618068347	2912818.440644934	819980.8040956188	1732414.523211643	811724.1715161904	3433406.07523697	3686007.632876579	3059328.2395506515
Com_2499_neg	D-(-)-Quinic acid	--	C7 H12 O6	192.06367	4.867	--	--	HMDB0003072	--	Organic oxygen compounds	Organooxygen compounds	Alcohols and polyols	--	--	--	Full match	Full match	Full match	191.0564	2895951.5515028373	2222500.228678657	2918009.662939304	2149309.2181018447	2087074.4662208045	1576666.642663882	4761263.278590819	1440485.361400665	4598782.829897397	3402930.959205791	2780861.448586878	8744597.251665054	4494518.8722352525	4588649.831546361	1222375.9072550077	4989221.2661533505	2611164.32896824	6152662.767247579	3464794.28447899	3273734.051909812	3243737.57224846
Com_2642_neg	N2-Methylguanosine	--	C11 H15 N5 O5	297.10775	4.818	--	--	--	--	--	--	--	--	--	--	Full match	Full match	Full match	296.10034	8391983.041218568	4344135.691647206	3032591.4709824785	3684400.616143793	5582425.846370187	5381721.121498055	3976330.593375986	3614647.985003339	5948627.583291891	4091496.154806148	5294734.6371858185	3782096.840760116	1927356.1141340348	3498960.847732771	4622563.102607399	7052994.464669328	3446722.586489485	2073849.441762908	6256747.8464807	4667615.47154518	5371590.654568172
Com_3371_neg	2,4-Dihydroxybenzoic acid	--	C7 H6 O4	154.02698	5.709	--	--	HMDB0029666	--	Benzenoids	Benzene and substituted derivatives	Benzoic acids and derivatives	--	--	--	Full match	Full match	Full match	153.0197	1471607.9392795286	1513373.989052806	903704.3555773185	945473.8853968485	5451249.691846236	1571190.3859160882	1132623.5409643534	1314156.5484615397	1624156.4151763946	2211451.43075184	2010279.6949977207	4106804.6939363726	1603010.7891178662	5010670.059586553	2388471.8926491914	1006947.783270572	2422943.466009767	1116595.7572115564	2200471.85184497	2527509.4899224923	1864444.062611495
Com_4061_neg	Acetaminophen glucuronide	--	C14 H17 N O8	327.09584	5.24	--	--	HMDB0010316	--	Organic oxygen compounds	Organooxygen compounds	Carbohydrates and carbohydrate conjugates	--	--	--	Full match	Full match	No results	326.08859	1513875.173530614	426209.6715815649	164388.76949057722	1545357.8617160555	392210.1949843517	214270.58673077603	294604.0553203008	216204.75241251572	243388.76398153455	285899.4086001566	223287.8235110759	4448167.796475356	145967.0558057048	201734.92412664086	212890.97822994008	157773.21397734951	183330.3631765646	110389.32070321642	673760.857534281	592504.7380836323	485786.9494658116
Com_4338_neg	Daidzein	Daidzein	C15 H10 O4	254.05809	5.764	cpd:C10208	--	HMDB0003312	LMPK12050038	Phenylpropanoids and polyketides	Isoflavonoids	Isoflav-2-enes	Polyketides [PR]	Flavonoids [PK12]	Isoflavonoids [PK1205]	Full match	Full match	No results	253.0508	1864410.8033539602	213572.37034106045	160358.7161246615	202274.0256419591	521286.3484785486	310254.64943282073	187496.46572029797	128763.23333751575	493499.37518169533	208342.62903535782	203505.6684791285	4037496.711315822	355540.53900750034	339216.41149564	173640.09166424006	144521.06959208523	220879.53328334057	239363.1779531859	701680.98929361	569261.1194176245	461243.8232581771
Com_6138_neg	2'-Deoxyinosine	--	C10 H12 N4 O4	252.08623	4.585	--	--	HMDB0000071	--	Nucleosides, nucleotides, and analogues	Purine nucleosides	Purine 2'-deoxyribonucleosides	--	--	--	Full match	Full match	Full match	251.0789	2745972.0991678163	300538.88569586654	480748.96120193205	714895.7710900066	796860.1793125902	1833939.275433303	237139.61886240766	683805.0282315863	180967.8462080768	561780.9289059555	1424760.9265516119	561544.3597072529	292172.7976111943	181186.1692274505	412839.3572394548	1663382.210974074	524521.9913336562	634714.422869526	762759.284727563	923780.3897591758	768060.3998901227
Com_7139_neg	N-Acetyl-L-tyrosine	--	C11 H13 N O4	223.08494	5.15	--	--	HMDB0000866	--	Organic acids and derivatives	Carboxylic acids and derivatives	Amino acids, peptides, and analogues	--	--	--	Full match	Full match	Full match	222.07767	1117751.953216707	441980.7043022863	244243.85371978622	938707.6545569643	974350.1067253299	1253719.4678697325	563020.3142624744	566233.2047316335	481298.1956910735	468658.95805235335	228881.73333333462	1797751.3350709502	253927.61222996272	523462.86977951153	599762.270775396	152706.65778182284	405258.69481164945	257621.28028801607	629776.47645246	556602.5997562532	655323.9736936659
Com_34_neg	Taurine	Taurine; 2-Aminoethanesulfonic acid; Aminoethylsulfonic acid	C2 H7 N O3 S	125.01489	1.503	cpd:C00245	map00120 Primary bile acid biosynthesis;map00430 Taurine and hypotaurine metabolism;map00920 Sulfur metabolism;map01100 Metabolic pathways;map02010 ABC transporters;map04080 Neuroactive ligand-receptor interaction	HMDB0000251	--	Organic acids and derivatives	Organic sulfonic acids and derivatives	Organosulfonic acids and derivatives	--	--	--	Full match	Full match	Full match	124.00759	725642741.7160089	275360156.91244066	199400466.68687236	213971532.41952673	468963484.5494548	806247034.3699299	303796383.52858186	225089979.61056578	301544242.1646548	542925641.2389439	732814963.866552	480301120.4586981	1117246490.3311317	302265870.19412047	424698205.79005444	580806803.0976989	370509186.8179818	882635302.45928	493017112.433326	447130025.5776716	453275889.4119379
Com_134_neg	Xanthosine	Xanthosine	C10 H12 N4 O6	284.07614	4.699	cpd:C01762	map00230 Purine metabolism;map00232 Caffeine metabolism;map01100 Metabolic pathways	HMDB0000299	--	Nucleosides, nucleotides, and analogues	Purine nucleosides		--	--	--	Full match	Full match	Full match	283.06882	34660223.087158665	237591192.92217937	89722345.15477851	170011862.038668	266528655.40350723	56424065.47427666	173617391.101312	35098831.947551526	80365952.97882693	138693209.68052053	138706333.5187434	209118473.50584206	13335382.010399472	108767244.71282026	121807998.11273594	74554282.5316808	55058510.0506	11541439.798778197	110138653.512849	105670246.14733383	84659753.10147186
Com_58_neg	L-Glutamic acid	L-Glutamate; L-Glutamic acid; L-Glutaminic acid; Glutamate	C5 H9 N O4	147.05347	1.28	cpd:C00025	map00220 Arginine biosynthesis;map00250 Alanine, aspartate and glutamate metabolism;map00330 Arginine and proline metabolism;map00340 Histidine metabolism;map00430 Taurine and hypotaurine metabolism;map00471 D-Glutamine and D-glutamate metabolism;map00480 Glutathione metabolism;map00524 Neomycin, kanamycin and gentamicin biosynthesis;map00630 Glyoxylate and dicarboxylate metabolism;map00650 Butan…	HMDB0060475	--	Organic acids and derivatives	Carboxylic acids and derivatives	Amino acids, peptides, and analogues	--	--	--	Full match	Full match	Full match	146.04626	180216142.4944924	178326324.0032485	122804819.49800631	260686058.78429556	219989466.71049148	529927816.8691337	261193995.6819912	130610204.41903044	641575166.7152367	399163698.8154418	384545777.9459393	317137591.6134878	245921155.46453896	181684240.1922744	265974258.81328312	363896472.55980116	188099298.8005673	221316015.66799548	252592192.05009	280386319.47506064	242131016.32803038
Com_590_neg	Guanosine	Guanosine	C10 H13 N5 O5	283.09181	1.399	cpd:C00387	map00230 Purine metabolism;map01100 Metabolic pathways	HMDB0000133	--	Nucleosides, nucleotides, and analogues	Purine nucleosides		--	--	--	Full match	Full match	Full match	282.08453	17757820.67068026	26854888.0017903	9622974.668292353	4022512.1343238926	27894966.579999413	7784726.25428958	58967492.92117838	5058343.682990075	26145555.023958255	29617424.541172247	16362132.379638378	10746484.273466071	18024983.9285253	13740457.114365626	5237201.181958887	13206044.997640673	3959289.957917409	32222815.68805023	14566440.4821054	15422324.190635424	12986036.354924215
Com_211_neg	L-Aspartic acid	L-Aspartate; L-Aspartic acid; 2-Aminosuccinic acid; L-Asp	C4 H7 N O4	133.03784	1.269	cpd:C00049	map00220 Arginine biosynthesis;map00250 Alanine, aspartate and glutamate metabolism;map00260 Glycine, serine and threonine metabolism;map00270 Cysteine and methionine metabolism;map00340 Histidine metabolism;map00410 beta-Alanine metabolism;map00760 Nicotinate and nicotinamide metabolism;map00770 Pantothenate and CoA biosynthesis;map00970 Aminoacyl-tRNA biosynthesis;map01100 Metabolic pathways	HMDB0000191	--	Organic acids and derivatives	Carboxylic acids and derivatives	Amino acids, peptides, and analogues	--	--	--	Full match	Full match	Full match	132.03053	51530476.64151887	52960019.10764793	24499204.88813057	57599691.287822925	63572558.72501704	155667368.2882226	57618308.88546871	50806916.407133125	131277659.6259963	109695456.03700522	105655466.75357534	108383553.60388264	27507221.117180075	33983719.95734684	45988264.10422624	123001423.00339481	30598864.93541984	35648791.84506109	63049441.3843515	64147180.70550956	58723099.381262176
Com_465_neg	N-Acetylneuraminic acid	N-Acetylneuraminate; N-Acetylneuraminic acid; 5-Acetamido-3,5-dideoxy-D-glycero-D-galacto-2-nonulosonic acid; Neu5Ac	C11 H19 N O9	309.10649	1.332	cpd:C00270	map00520 Amino sugar and nucleotide sugar metabolism;map01100 Metabolic pathways	HMDB0000230	--	Organic oxygen compounds	Organooxygen compounds	Carbohydrates and carbohydrate conjugates	--	--	--	Full match	Full match	Full match	308.0993	38135764.790126316	33192957.065495223	50672473.51059044	36226945.76398722	29372997.108879775	25317518.344022643	30218048.259956766	46199264.16000672	54005527.16010195	32162767.615557194	26661719.673958596	38371542.4013693	26473778.76194161	49382118.531596996	37721838.14905829	38514589.44122236	51106629.06679584	29158595.309952065	41678684.3091216	45890892.98510114	37119776.22948534
Com_2015_neg	L-Phenylalanine	L-Phenylalanine; (S)-alpha-Amino-beta-phenylpropionic acid	C9 H11 N O2	165.07929	4.873	cpd:C00079	map00360 Phenylalanine metabolism;map00400 Phenylalanine, tyrosine and tryptophan biosynthesis;map00970 Aminoacyl-tRNA biosynthesis;map01100 Metabolic pathways;map01210 2-Oxocarboxylic acid metabolism;map01230 Biosynthesis of amino acids;map02010 ABC transporters;map04974 Protein digestion and absorption;map04978 Mineral absorption	HMDB0000159	--	Organic acids and derivatives	Carboxylic acids and derivatives	Amino acids, peptides, and analogues	--	--	--	Full match	Full match	Full match	164.07202	11631960.125099257	9878673.638379162	5787354.855765974	10761631.292331368	5936747.105344359	9825640.259355197	10101926.155651128	7123312.7890938595	11547898.993426796	7878016.1476099305	7718323.815554013	10837808.366078608	8216999.700984458	9378293.28762069	13271717.28446892	5936750.8163060965	9926402.920887057	6879216.971702048	8464819.50852683	10128441.4739525	7505032.570959309
Com_2_neg	2-Oxoglutaric acid	--	C5 H6 O5	146.02166	1.41	--	--	HMDB0000208	--	Organic acids and derivatives	Keto acids and derivatives	Gamma-keto acids and derivatives	--	--	--	Full match	No results	Full match	145.01457	7565179822.317745	4314944928.402297	12332261393.30816	12912575724.46588	3088785628.9644227	5235791256.9835615	4031367351.776951	13970865256.707623	7430474308.5927925	4887366109.514111	4660986219.035621	9261630702.614906	6489767134.760883	11541810389.163342	10628814791.165798	13040117095.11885	15368517769.008768	4223876007.5543146	10603294394.0362	6852014791.970485	8999265053.638132
Com_20_neg	SM (d14:1/20:0)	--	C39 H79 N2 O6 P	748.57297	11.032	--	--	--	--	--	--	--	--	--	--	No results	Invalid mass	No results	747.56555	2137483830.3320658	668712878.4632919	76523332.67312495	416011038.5261133	528117704.26047915	745474041.16878	1789118177.4715385	726650420.5319313	823879166.0875454	790787256.9242272	633725008.706563	1568774589.3563895	1791888746.395318	1307835124.4180448	50763500.183226444	619287848.940737	503643608.66734666	771237937.1656078	396974335.705192	609061286.2010398	524849032.46480095
Com_53_neg	SM (d14:0/18:0)	--	C37 H77 N2 O6 P	722.55908	8.226	--	--	--	--	--	--	--	--	--	--	No results	Invalid mass	No results	721.55188	270884942.4911644	366681233.5284985	505539709.6352792	79539771.68087593	196451399.0721941	235863038.91730735	145523482.4727123	213396230.6332492	118023167.23097482	119626336.35375234	304629896.7030516	155039075.37174696	107571027.66180989	199024906.02706844	277354494.64146763	118006805.59273139	159678543.3342996	102172587.93855941	268946965.252482	222638376.04040462	321938173.6809944
Com_64_neg	PE (16:1/18:1)	--	C39 H74 N O8 P	715.5182	11.354	--	--	--	--	--	--	--	--	--	--	No results	Full match	No results	714.51074	374519133.2637796	356661725.0852465	126513826.13395765	181930766.4031608	101184134.70878409	313204078.86067843	235945417.84800947	40570823.27981049	141246970.65506014	459726527.35902774	250385049.77938747	203725869.36371353	206256426.59292713	225196383.54822722	108380279.81167583	183560193.7672209	156427072.07496583	61166593.95910454	343553834.21023	520528174.70083326	302116423.9456381
Com_81_neg	3-Hydroxy-3-methylglutaric acid	--	C6 H10 O5	162.05309	1.313	--	--	HMDB0000355	--	Lipids and lipid-like molecules	Fatty Acyls	Fatty acids and conjugates	--	--	--	Full match	No results	No results	161.04588	259304387.35204676	177486749.08552623	285711710.88103294	66346302.487773	238049797.44719225	105283295.74144587	210178367.96425742	107477491.90474653	114331924.1559255	148825430.4403471	102371737.70418684	62424653.865930475	273305055.514435	126930188.95951699	138760210.40279064	54549922.611354195	99804511.79695699	239674562.77881053	114817615.199157	174093542.45775113	110595114.7287041
Com_87_neg	Ascorbic acid	Ascorbate; Ascorbic acid; L-Ascorbate; L-Ascorbic acid; Vitamin C	C6 H8 O6	176.03231	1.337	cpd:C00072	map00053 Ascorbate and aldarate metabolism;map00480 Glutathione metabolism;map01100 Metabolic pathways;map04066 HIF-1 signaling pathway;map04977 Vitamin digestion and absorption	HMDB0000044	--	Organoheterocyclic compounds	Dihydrofurans	Furanones	--	--	--	Full match	No results	Full match	175.02501	357725803.9925986	62823517.450053155	153403686.3016447	164592099.92130613	49616876.918752246	307674676.08478993	65545704.52432506	64623684.97359161	133632315.56886406	270291338.65685076	240790979.8377544	236701234.25078195	297255765.04395276	170007841.52806064	233879786.9299258	246454558.31400788	135650877.92134085	253208486.19361416	171529223.910918	181782791.37056896	157882992.5859946
Com_118_neg	Elaidic acid	(9E)-Octadecenoic acid; 9-Octadecenoic acid, (E)-; (E)-Oleic acid; D9-trans-Octadecenoic acid; 9-trans-Octadecenoic acid; trans-D9-Octadecenoic acid; trans-9-Octadecenoic acid; trans-Elaidic acid; trans-Oleic acid; Elaidic acid; Acide elaidique; Elaidinsaure	C18 H34 O2	282.25626	10.474	cpd:C01712	--	HMDB0000573	--	Lipids and lipid-like molecules	Fatty Acyls	Fatty acids and conjugates	--	--	--	Full match	No results	No results	281.24887	102914920.3895955	10860488.146985719	30114714.4394183	132273954.03761367	81788256.61450551	93925404.26196226	130810781.67254479	122168129.59940001	47683451.46191064	127631377.95151879	66342186.057241865	158678902.53254414	27922740.19817012	127963437.08579706	278210765.4873552	31472106.79163163	107001486.79691644	51714266.48708382	98780100.3770091	96263544.62977764	60723868.33548169
Com_135_neg	3-Methyl-2-oxobutanoic acid	3-Methyl-2-oxobutanoic acid; 3-Methyl-2-oxobutyric acid; 3-Methyl-2-oxobutanoate; 2-Oxo-3-methylbutanoate; 2-Oxoisovalerate; 2-Oxoisopentanoate; alpha-Ketovaline; 2-Ketovaline; 2-Keto-3-methylbutyric acid	C5 H8 O3	116.04771	1.321	cpd:C00141	map00280 Valine, leucine and isoleucine degradation;map00290 Valine, leucine and isoleucine biosynthesis;map00770 Pantothenate and CoA biosynthesis;map01100 Metabolic pathways;map01210 2-Oxocarboxylic acid metabolism;map01230 Biosynthesis of amino acids	HMDB0030027	--	Lipids and lipid-like molecules	Fatty Acyls	Fatty acid esters	--	--	--	No results	No results	Full match	115.0405	121523936.59974664	70763177.83910836	180394780.55123952	42930245.60331789	83462286.61697094	80874268.81758931	86128824.70645441	78791202.23443218	81546822.5597521	71083288.35952622	58826797.2822727	63866812.8346275	167791897.32644796	79199532.06948443	88811182.23715882	65877239.40859392	76159183.12577888	131271827.0161108	72629433.9289961	105825560.60554115	68469423.28993776
Com_186_neg	Dihydroroseoside	--	C19 H32 O8	388.21028	5.681	--	--	HMDB0040614	--	Lipids and lipid-like molecules	Fatty Acyls	Fatty acyl glycosides	--	--	--	Full match	No results	No results	387.203	21107608.722354673	2334282.0766774234	1630578.0585465725	13998888.56234122	4857752.712849949	804267.3201695851	3955304.040011759	1116199.8059225802	687341.5221580843	1579604.9931582762	602305.980902077	154144447.86152795	1283674.3781946334	12374778.832573265	479297.8433256779	529708.2485900058	1830278.20333071	408089.9307251051	14611079.5846835	15067130.353027886	12580790.68027673
Com_188_neg	methadone-d9	--	C21 H18 [2]H9 N O	317.95551	1.168	--	--	--	--	--	--	--	--	--	--	Invalid mass	No results	No results	316.94818	139777393.0014359	149561145.8244131	37023397.48529683	37180390.556208916	216453078.4510998	114955828.89816637	151666312.26026177	30720891.276701048	133039821.52329865	118229856.6336732	100320282.57779874	64141590.617717974	111064693.29585254	31521575.479406964	80776122.39601189	51747058.54149946	20552343.900031164	144215060.89067402	77725658.0013231	81754897.17934394	68734369.85530004
Com_215_neg	SM (d14:0/20:0)	--	C39 H81 N2 O6 P	750.59024	11.77	--	--	--	--	--	--	--	--	--	--	No results	Invalid mass	No results	749.58301	97264361.9743507	89887233.53231862	90209648.79599172	24133839.681504242	83205675.50738488	95144877.38651055	55120755.21403931	71013215.25751048	68645837.23415323	72290671.31942087	86662244.84103547	50964456.01825321	46327232.70748277	63293684.86959213	68812489.46731716	84689907.7763991	57232843.39127648	40933407.592122026	103663534.96773	104630580.74136835	130760466.11193433
Com_221_neg	Inosine	Inosine	C10 H12 N4 O5	268.08128	3.537	cpd:C00294	map00230 Purine metabolism;map01100 Metabolic pathways	HMDB0000195	--	Nucleosides, nucleotides, and analogues	Purine nucleosides		--	--	--	No results	Full match	Full match	267.07401	7523886.918489543	9496924.734705403	6645954.4968497595	3154975.439169734	29606783.123515047	6834874.241177424	1585185.6094899168	4179559.024985002	821259.4859818796	15233409.0033262	28965664.286105968	19032604.37323825	26565991.117738456	13028172.352099402	4239687.63295767	112589966.07464214	13482945.041710565	10281249.631240917	18322417.716672	18722590.32894424	16392422.652146922
Com_238_neg	D-Sedoheptulose 7-phosphate	Sedoheptulose 7-phosphate; D-Sedoheptulose 7-phosphate; D-altro-Heptulose 7-phosphate; altro-Heptulose 7-phosphate	C7 H15 O10 P	290.0449	1.596	cpd:C05382	map00030 Pentose phosphate pathway;map01100 Metabolic pathways;map01200 Carbon metabolism;map01230 Biosynthesis of amino acids	HMDB0001068	--	Organic oxygen compounds	Organooxygen compounds	Carbohydrates and carbohydrate conjugates	--	--	--	Invalid mass	No results	No results	289.0376	47341801.94865754	16628947.419539949	54198168.71184229	108131952.99364612	23910987.85613221	52345254.23770723	43884612.21407889	102676136.65260696	20632105.332169935	62431357.94498377	58976576.00170081	80938924.35306759	54328140.738308966	74869512.70923097	92592509.91496414	82084608.72174409	82933953.65553443	35618710.17188222	69850020.0571147	79570930.28271233	68349045.88331623
Com_243_neg	Phenylpyruvic acid	Phenylpyruvate; Phenylpyruvic acid; alpha-Ketohydrocinnamic acid; keto-Phenylpyruvate; 3-Phenyl-2-oxopropanoate; 2-Oxo-3-phenylpropanoate	C9 H8 O3	164.04771	5.653	cpd:C00166	map00360 Phenylalanine metabolism;map00400 Phenylalanine, tyrosine and tryptophan biosynthesis;map01100 Metabolic pathways;map01210 2-Oxocarboxylic acid metabolism;map01230 Biosynthesis of amino acids	HMDB0000205	--	Benzenoids	Benzene and substituted derivatives	Phenylpyruvic acid derivatives	--	--	--	No results	No results	Full match	163.04048	19086952.221726116	51923656.78599387	34801440.20702758	44068530.84388066	87732381.8903021	46744775.962586366	45458557.83548193	76817867.78697129	20071410.640931714	36752436.98890482	13147953.908818536	42752481.397637084	9854676.484845234	30676981.39663711	62258200.46575317	6962314.338978679	99364660.60705622	13997040.770799574	41165174.8490169	43149203.8561346	33922220.91530694
Com_262_neg	LPS 18:1	--	C24 H46 N O9 P	523.29167	9.903	--	--	--	LMGP03050001	--	--	--	Glycerophospholipids [GP]	Glycerophosphoserines [GP03]	Monoacylglycerophosphoserines [GP0305]	No results	Full match	No results	522.28424	36242497.020158246	27684957.391130872	30842576.548957	14679386.34281285	62977175.05027629	47511851.45517848	18851490.33888587	33086098.84221501	30757077.666659564	35242719.14100457	36451740.418272026	16751147.306768605	39278745.40137458	31700504.123914525	62426007.4163515	93631877.89061119	14752005.136451432	55910430.966133334	36003184.9362241	30007332.549003966	33455596.951615937
Com_293_neg	LPS 18:0	--	C24 H48 N O9 P	525.30733	7.884	--	--	--	LMGP03050006	--	--	--	Glycerophospholipids [GP]	Glycerophosphoserines [GP03]	Monoacylglycerophosphoserines [GP0305]	No results	Full match	No results	524.29993	50515730.61778405	43670238.9513309	36333432.9270682	63835104.34921668	40299426.61647221	108315495.7251466	71610388.91212496	29001782.639863666	29977676.90600718	66446343.153500706	53585794.13961383	40457844.35143856	38069796.239891976	48358808.65042467	36333296.228643954	35449194.869662546	27923683.696139053	18156933.27404677	49658309.5460671	41960244.00257312	38061159.17893457
Com_325_neg	L-Malate	(S)-Malate; L-Malate; L-Apple acid; L-Malic acid; L-2-Hydroxybutanedioic acid; Malate; Malic acid	C4 H6 O5	134.02187	1.373	cpd:C00149	map00020 Citrate cycle (TCA cycle);map00620 Pyruvate metabolism;map00630 Glyoxylate and dicarboxylate metabolism;map01100 Metabolic pathways;map01200 Carbon metabolism	HMDB0000156	--	Organic acids and derivatives	Hydroxy acids and derivatives	Beta hydroxy acids and derivatives	--	--	--	No results	No results	Full match	133.01454	71524760.7484922	27212661.579815976	45621575.800846845	23587509.760427274	33791430.47973434	42277655.10713129	24141328.730738293	28491443.375479735	19940150.621810477	61552536.78284034	83178410.39220259	76135599.2108451	49897250.54646311	40853522.1047372	94461356.37452069	34457855.10171807	34094912.55479909	73566061.83790547	39637677.2836667	55274711.40754249	35837397.17000981
Com_366_neg	o-Toluic Acid	o-Toluate; o-Methylbenzoate; o-Toluic Acid; 2-Methylbenzoic acid	C8 H8 O2	136.05276	5.155	cpd:C07215	map01100 Metabolic pathways	HMDB0002340	--	Benzenoids	Benzene and substituted derivatives	Benzoic acids and derivatives	--	--	--	No results	No results	Full match	135.04556	22366300.445399452	69404284.80866812	48361951.08159767	46651680.28874772	55496816.07291758	45996620.53801472	8723505.300712885	65909311.50168563	62507463.52854906	93215375.192532	24870710.79487285	45095122.8906169	15494227.481418587	14295056.24914242	21703567.063841555	14173200.386111012	55364759.1528864	13848770.730254715	35721622.3484849	40742440.451737896	34038524.5846483
Com_376_neg	D-Threose	D-Threose; D-threo-Tetrose	C4 H8 O4	120.04253	1.296	cpd:C06463	--	--	--	--	--	--	--	--	--	No results	No results	Full match	119.03533	69991207.56786342	39603533.516220175	40337537.67416732	35308647.83335346	33476077.409651086	49861553.24910179	43045790.18870646	27415653.341688957	67999802.36595424	63300350.184367135	47030402.46853441	52427255.71643132	67377594.46596009	42289418.605417386	66652531.42316472	29650009.55410055	32763932.412971586	77756325.99624781	50847375.3375736	47597724.7991021	45597748.659670874
Com_379_neg	Homovanillic acid	Homovanillate; Homovanillic acid; 3-Methoxy-4-hydroxyphenylacetate	C9 H10 O4	182.0583	5.157	cpd:C05582	map00350 Tyrosine metabolism;map01100 Metabolic pathways;map04728 Dopaminergic synapse	HMDB0000118	--	Benzenoids	Phenols	Methoxyphenols	--	--	--	No results	No results	Full match	181.05103	21770171.052416883	67223512.85919991	47105560.900672905	44946903.449150264	53384650.77962643	45668092.212097704	8591550.771022374	63673163.90065919	61463911.38309183	90800073.06258461	25310098.79354549	44329619.9527089	14934168.472020073	13803879.89832231	21745400.750657313	14028003.870629424	54132662.36037501	13889491.219205558	35205129.5125461	40570047.90657887	33183591.58319038
Com_439_neg	2-Ketohexanoic acid	--	C6 H10 O3	130.06333	5.623	--	--	HMDB0001864	--	Organic acids and derivatives	Keto acids and derivatives	Medium-chain keto acids and derivatives	--	--	--	No results	No results	Full match	129.05602	32994896.62633281	18189138.639123775	22669579.965653904	17467388.8067434	26162400.34752704	26728657.4198248	24289419.458540123	35475908.6202914	19809802.7634541	34218236.936013445	45847796.49637619	47395583.46827307	25184275.115300532	35648636.07382474	54286153.82505759	18135891.05746841	54311471.1735305	31807334.908579227	32143223.0190299	35235947.25988725	28992599.410496328
Com_460_neg	3,8,9-trihydroxy-10-propyl-3,4,5,8,9,10-hexahydro-2H-oxecin-2-one	--	C12 H20 O5	244.13133	5.504	--	--	--	--	--	--	--	--	--	--	Full match	No results	No results	243.12402	45078162.99033788	2107878.3498532097	1450190.975144874	23163255.24993504	7043049.068217167	1816163.7438224326	5797876.259434781	1647220.9582044461	2411234.5226255246	2293308.770433976	2063152.1287871555	59681120.03439925	1075766.4495548995	4765496.144125541	1510995.8409419833	842924.1304591342	1517688.5869105302	958606.5629141213	9314313.77687598	9768000.774866289	8271309.746580592
Com_463_neg	D-Glucuronic acid	D-Glucuronic acid	C6 H10 O7	194.04285	1.292	cpd:C16245	--	HMDB0006355	--	Organoheterocyclic compounds	Furofurans	Isosorbides	--	--	--	No results	No results	Full match	193.03563	26689493.567022502	10406303.215362955	13707715.438993918	19947550.69686203	9666542.520833168	6429915.505441291	7265460.202395317	19037188.853096586	7507662.7194934795	10151605.26146733	5934605.614149037	16328331.59205595	62094399.73926364	9782351.95617546	26392541.334960897	4342995.064779695	14365217.605238345	64402790.62493922	16395975.9913864	21265038.847408872	15296642.24132359
Com_475_neg	LPS 18:2	--	C24 H44 N O9 P	521.27604	6.872	--	--	--	LMGP03050011	--	--	--	Glycerophospholipids [GP]	Glycerophosphoserines [GP03]	Monoacylglycerophosphoserines [GP0305]	No results	Full match	No results	520.26874	29227870.42981316	26270274.47038518	11304879.908248095	5701706.638631284	23072245.92931126	23594660.314442795	13445675.217873732	21609384.887030926	20195676.681723237	31735629.889825776	49535426.36359723	15763250.481599966	36499618.0167098	18459317.479484327	43116697.43566784	51039273.13005197	20698492.804301325	41527903.828505315	27830273.3207727	16286481.34999947	29323235.169262566
Com_498_neg	LPC 16:0	--	C24 H50 N O7 P	541.33865	9.344	--	--	--	LMGP01050113	--	--	--	Glycerophospholipids [GP]	Glycerophosphocholines [GP01]	Monoacylglycerophosphocholines [GP0105]	No results	Invalid mass	No results	540.33136	40813847.18769922	46750654.81315742	25959416.833045308	49910298.254451044	66175453.079270124	22639097.057287406	35575328.50372004	24822871.648578063	58479436.98672408	39623905.283733234	36635631.81313393	55619335.62477828	23136699.816718455	22220981.05009825	20557834.07717443	21616712.053736184	38173190.43482887	40971189.88066827	39389174.0326072	40301264.48083651	32550995.1905368
Com_519_neg	(+/-)12(13)-DiHOME	--	C18 H34 O4	296.23553	7.839	--	--	--	--	--	--	--	--	--	--	Invalid mass	No results	No match	295.22812	5612748.531993868	11383596.059361262	4713868.6182372235	8739971.55685054	8319062.131630073	6758851.499636991	22029983.11558749	3531742.696447069	9994687.003391538	13986816.459033353	27977017.31057492	11655344.479551503	7181658.572319606	22332719.15341778	11487602.986475645	2915053.4832364176	46424431.57205563	3683660.982542332	13941462.7614546	14382150.082202138	11776234.807371836
Com_586_neg	Isobutyryl carnitine	--	C11 H21 N O4	231.1473	4.899	--	--	--	--	--	--	--	--	--	--	No results	No results	Full match	230.14003	26813006.70352527	4352706.042449286	3611705.763116713	17042514.53532757	7219013.500064881	10690809.823010841	9294092.719037833	12852653.558253884	7124749.228908111	12361096.279478503	14729435.068975126	28697772.366453316	52384902.07108936	14570193.608616134	25842240.784185894	41911827.70539613	23875097.56700898	39544767.9956009	22481402.3176317	21560137.757228114	18624856.525507968
Com_588_neg	4-Hydroxy-3- methoxyphenylglycol sulfate	--	C9 H12 O7 S	264.03084	2.767	--	--	--	--	--	--	--	--	--	--	Full match	No results	Full match	263.02356	10406717.325281007	12003688.22096371	4783986.678998147	9283677.878006978	14332591.373259952	4763445.2375961505	7713461.692541205	3267325.971764017	7295495.665081661	7803760.5411783485	7878048.18570867	47572035.039099924	7331014.635516032	6901970.485530713	3802874.0589157236	5368571.61163671	5053565.070951572	7767911.557987826	8791791.37001232	9362339.800012192	7954025.728961903
Com_631_neg	Lysope 16:0	--	C21 H44 N O7 P	453.28631	9.243	--	--	--	--	--	--	--	--	--	--	No results	No results	Full match	452.27927	22156833.153537594	32375984.416153412	15962104.798766654	41265110.63414236	51504710.68173464	11520735.425859258	19253868.770711094	16388828.462035025	48080757.34995354	24254365.118992083	22852035.328176405	30431940.407457504	11480074.913758725	10254214.973915726	12253361.785937736	15604457.107442543	22462100.295351487	22757717.600187603	25426334.9550074	24379745.72573607	21054975.908059724
Com_673_neg	LPS 16:0	--	C22 H44 N O9 P	497.276	9.158	--	--	--	LMGP03050002	--	--	--	Glycerophospholipids [GP]	Glycerophosphoserines [GP03]	Monoacylglycerophosphoserines [GP0305]	No results	Full match	No results	496.26865	29671830.561052255	27849782.616969876	35891407.554819226	24634210.503253423	51507028.71646486	43929238.11398182	14177855.252007965	13549794.391038254	28356068.856696893	26912509.766987734	20166356.10500386	15020097.725206321	34581664.4643934	7774346.505003738	12669754.648148334	9657485.321856344	12519576.859043425	32487904.836705677	26703752.0608255	43156421.16114581	22398208.319870215
Com_729_neg	2-Hydroxy-2-methyl-3-buten-1-yl beta-D-glucopyranoside	--	C11 H20 O7	264.12113	5.63	--	--	--	--	--	--	--	--	--	--	Full match	No results	No results	263.11386	44996875.1601497	2300019.299572115	1887621.1746048615	14308951.765109273	12585765.38921269	2634572.409766078	6925951.088969455	1980660.8964519065	4444023.729272231	2676802.5868828553	2691271.2653917973	23166872.454994217	577933.6590760358	3965701.164199871	451904.8046368972	5731237.510824025	4139557.924269332	507376.22935855744	7836624.06394312	7988005.595343195	6953122.101363912
Com_738_neg	PE (18:0/18:1)	--	C41 H80 N O8 P	745.56923	9.639	--	--	--	LMGP02010301	--	--	--	Glycerophospholipids [GP]	Glycerophosphoethanolamines [GP02]	Diacylglycerophosphoethanolamines [GP0201]	No results	Invalid mass	No results	744.56195	5491137.701203702	24541283.556885015	24281692.655171026	24591268.126236033	54517792.12346819	29693040.14728957	34448128.040227294	15956257.63697037	30575448.614597023	25144243.17882586	30550823.072021913	19011170.996135417	8708653.627503205	18983886.8382376	17283181.42926511	29513842.367995847	22841263.183286846	8778705.903427152	18409207.5029901	22269240.24709283	22467317.896527056
Com_753_neg	7-Methylxanthine	7-Methylxanthine	C6 H6 N4 O2	166.04801	1.29	cpd:C16353	map00232 Caffeine metabolism;map01100 Metabolic pathways	HMDB0001991	--	Organoheterocyclic compounds	Imidazopyrimidines	Purines and purine derivatives	--	--	--	Invalid mass	No results	No match	165.04079	28041231.760753553	11680420.799838439	9432499.132839771	21880639.85206667	11468028.08277013	28694758.304479774	14750100.91731926	11624646.171883589	45322092.29933043	38996722.31545252	23009587.00181931	37975382.43137057	33315444.94049434	18628275.84791653	28086721.783313077	19557117.013149958	14252177.893160664	31733375.972055767	24203177.2379083	20878120.166128483	22337136.11555695
Com_754_neg	Lauric acid ethyl ester	--	C14 H28 O2	228.20933	9.407	--	--	HMDB0033788	--	Lipids and lipid-like molecules	Fatty Acyls	Fatty acid esters	--	--	--	Full match	No results	Full match	227.20203	27168200.77606714	9896691.702093486	7464906.434405177	13160109.623753779	14588085.529919319	26487497.830828555	9512291.101669805	12862945.844230989	7237167.970529295	22160055.88742774	23623889.80583108	36547311.751503676	34580443.65380458	15970201.772069374	24359876.830723777	26299949.266998228	23830870.77449888	41291113.87616077	23805032.3462673	21865616.719314553	19299332.277586773
Com_770_neg	N-acetyl-D-glucosamine	--	C8 H15 N O6	221.09019	1.326	--	--	HMDB0062641	--	Organic oxygen compounds	Organooxygen compounds	Carbohydrates and carbohydrate conjugates	--	--	--	No results	No results	Full match	220.08308	40574174.439167105	11634015.239710776	17569018.047811504	23411610.828000523	19457324.733000074	17698997.35590296	17353555.137989614	24857989.00107417	12275895.457641058	21277401.17593674	26508461.20170209	26519412.59649089	32900358.74613497	20472337.612673063	26444504.22821423	28888668.155530177	17271273.213362407	39740348.0352203	23008143.1589674	25806754.440069024	20394007.247015405
Com_779_neg	Monomethyl phthalate	--	C9 H8 O4	180.04264	5.014	--	--	HMDB0002130	--	Benzenoids	Benzene and substituted derivatives	Benzoic acids and derivatives	--	--	--	Full match	No results	No results	179.03532	7409355.622433742	16271198.551682236	13000669.494042538	22294799.240586735	33123296.026280824	13829357.786622234	12865233.859219927	29318652.050113514	10508651.49311765	18960223.24421985	4880792.072034555	20872148.33076391	4492154.5660274895	9533838.027923398	18893685.39665632	4409183.823466186	30980223.05472744	7303943.58094914	13757065.7462418	18201090.11042802	13948314.87975
Com_850_neg	Lysope 18:1	--	C23 H46 N O7 P	479.30171	9.26	--	--	--	--	--	--	--	--	--	--	No results	No results	Full match	478.29431	23176559.424245805	25627533.559517432	9915749.906201404	26528671.385126874	34677424.66562714	11813198.317257093	27277463.652801007	13245383.496329753	26421565.32510059	31016701.08204887	25062762.540174384	17682286.555503573	24454889.603317354	16280150.230699688	22092896.21733935	16471262.866633877	18696086.24499474	35303288.07345607	23495213.5665586	22926195.194760274	18401218.42414822
Com_858_neg	4-Hydroxy-2-Oxoglutaric Acid	--	C5 H6 O6	162.01675	1.337	--	--	HMDB0002070	--	Organic acids and derivatives	Keto acids and derivatives	Gamma-keto acids and derivatives	--	--	--	No results	No results	Full match	142.99892	27908100.093956582	11093185.487861358	11480589.078182574	18201573.307997603	13083584.261307657	38162729.09779508	14299855.641253738	10298127.28276693	19957336.968127057	32853826.16237376	39886082.7168881	29834400.576070074	27111786.681794286	14735123.253890777	25320450.800138284	23572140.593498636	12934449.786056407	25551486.52373669	20917953.2644846	28163051.584617604	17625550.150695886
Com_873_neg	3-[(4-chlorophenyl)thio]-1-(3-pyridylmethyl)pyrrolidine-2,5-dione	--	C16 H13 Cl N2 O2 S	664.08384	1.617	--	--	--	--	--	--	--	--	--	--	Invalid mass	No results	No results	663.07739	5993209.675456578	11750872.40585421	3426226.7788545797	12384835.627053507	12120090.752372423	16933338.093203574	30165505.344448287	6577334.637240598	41029655.74137143	10611990.6570313	9269772.789214978	8456876.1457274	5922698.573344781	17153135.93668142	15284317.116102345	5260457.187208191	3069385.589022594	10400082.193522714	11167765.7409329	13985196.975186892	10023244.063232075
Com_893_neg	Cinnamoylglycine	--	C11 H11 N O3	205.07412	5.568	--	--	HMDB0011621	--	Organic acids and derivatives	Carboxylic acids and derivatives	Amino acids, peptides, and analogues	--	--	--	No results	No results	Full match	204.06683	12405838.808898864	3118938.6883004224	3743667.104678187	15444052.559732601	12810361.898779294	16709503.804872725	6427155.6252362775	24985332.87358862	2610472.739700837	15318596.342875637	11090056.146410773	31328887.45748444	8128294.263835015	4130353.4261483476	5982433.30683433	25109334.305793405	7283629.474444863	8726627.791210437	12999803.4211128	14047747.821087925	11751130.749256484
Com_896_neg	Erythronolactone	--	C4 H6 O4	118.02699	2.593	--	--	--	--	--	--	--	--	--	--	No results	Full match	Full match	117.01971	14667125.182204247	11824813.850536458	12467408.18822735	11974369.995291838	33917985.79469995	21131085.854007795	14610466.914484544	13796755.885078842	16685438.892084258	20191463.422483128	12670309.916578867	23998196.03544895	15855389.000804907	14111834.226890566	24810994.257536355	11928944.996997906	27121665.23538972	20185752.506365977	16720201.0642475	18291758.65001957	15134220.229230257
Com_943_neg	Asp-Phe	--	C13 H16 N2 O5	280.10607	5.251	--	--	HMDB0000706	--	Organic acids and derivatives	Carboxylic acids and derivatives	Amino acids, peptides, and analogues	--	--	--	No results	No results	Full match	279.09888	11514066.394069355	2293876.2063165037	1478812.498866508	18313435.984080978	4601523.68319245	1270266.476995583	2391890.0676964414	1537584.6209512057	1657801.2376308271	1306718.513181568	922508.6067488935	29602395.96114335	1507240.9726709602	3658879.293271179	796881.97999498	920661.2825903832	2798977.1221418804	1047000.7631586666	5317090.67409875	5341856.302999959	4760572.664867145
Com_966_neg	2-(1H-1,2,3-benzotriazol-1-yl)-N-(2,3-dihydro-1H-inden-2-yl)acetamide	--	C17 H16 N4 O	292.13501	7.107	--	--	--	--	--	--	--	--	--	--	Invalid mass	No results	No results	291.12775	2905090.702373537	695230.5786359592	514206.7494630574	2479342.986849179	1866102.2473073537	576370.604727433	540713.1204804025	489846.25414511794	452903.0558200105	575914.1387654451	695465.1105205261	29106779.292285047	292988.3235834449	2111340.4976947918	418372.76972642826	292062.89675402804	973222.6037383276	334930.2988040168	1984845.3947614	2026574.788141816	1907015.488611629
Com_1019_neg	Biopterin	Biopterin; 2-Amino-6-(1,2-dihydroxypropyl)-4(1H)-pteridinone	C9 H11 N5 O3	237.08524	1.328	cpd:C06313	--	HMDB0000817	--	Organoheterocyclic compounds	Pteridines and derivatives	Pterins and derivatives	--	--	--	Full match	No results	Full match	236.07793	14684583.994586932	8339269.244943687	8980682.248843161	8004330.164512901	11791921.196987398	12880601.837043755	13942788.619444808	4127649.6845481247	11534988.98674484	10395175.08221063	13976601.84764987	17294660.732821006	21613850.470009953	10337651.740332993	13894583.710592857	10486280.371709628	7947407.770192918	30165572.046305723	14444282.0483998	11337968.079432046	12788482.43251946
Com_1031_neg	PC (16:0/20:3)	--	C44 H82 N O8 P	829.58556	10.634	--	--	--	LMGP01010627	--	--	--	Glycerophospholipids [GP]	Glycerophosphocholines [GP01]	Diacylglycerophosphocholines [GP0101]	No results	Invalid mass	No results	828.57813	6140224.68701057	6185049.635546797	4694046.284899506	25375206.40592294	3575550.5377818397	2582409.23753922	6247682.944146699	7605120.024886914	2172453.3542061793	4071073.912300093	2870957.5171621754	5715520.465012851	5697340.658140733	4081519.129515292	4473165.575010907	3208310.3854427836	4201958.750141784	3936005.895793494	4055317.56110023	3127072.5269741076	1933883.19322643
Com_1061_neg	LPC 22:5	--	C30 H52 N O7 P	615.35457	9.338	--	--	--	LMGP01050143	--	--	--	Glycerophospholipids [GP]	Glycerophosphocholines [GP01]	Monoacylglycerophosphocholines [GP0105]	No results	Invalid mass	No results	614.34729	13901621.131137887	7406419.250617271	3895773.1304506627	3950690.616740839	32803225.474991944	11344717.549583446	7477396.529737184	7865230.286907972	1241033.7400347237	20188808.12197965	13180610.851390999	15512754.359020181	25130866.412985638	10322928.540987715	16808112.53170561	11008660.92983497	23100220.988530155	14368139.20027553	14959108.0923678	13791910.46292165	11737402.750373194
Com_1064_neg	Theophylline	Theophylline; 1,3-Dimethylxanthine	C7 H8 N4 O2	180.06392	1.218	cpd:C07130	map00232 Caffeine metabolism;map01100 Metabolic pathways	HMDB0001889	--	Organoheterocyclic compounds	Imidazopyrimidines	Purines and purine derivatives	--	--	--	Full match	No match	No match	179.0564	9033395.332290586	12679735.983302122	15221067.726021333	24581050.63806117	15799897.053756753	10572602.289116928	22135973.624509916	14322070.692547694	25482713.071210418	17940703.437379334	14446513.264586957	10942339.45100803	6375886.90913165	13863433.082184961	19372217.054056145	7757082.855803777	9970530.17243724	3892599.594632439	10813909.4307763	14514675.201464504	11974301.005889056
Com_1093_neg	Cer-NDS (d18:0/16:0)	--	C34 H69 N O3	585.53418	11.367	--	--	--	--	--	--	--	--	--	--	No results	Invalid mass	No results	584.52692	20392328.648463838	24599810.42979824	18533141.781504903	3847969.7540006647	15567860.617455514	12898159.908181028	17641563.879924875	11726093.786824588	14982072.169021543	13155405.075091157	26364052.65861111	12175070.371245928	10580747.582369449	8577735.449574608	27048455.732432894	10662002.932379078	6927068.263770818	10966683.990496567	20942726.7525823	16084053.213905929	25012266.813181918
Com_1104_neg	N-Acetyl-D-galactosamine 4-sulfate	--	C8 H15 N O9 S	255.0415	1.316	--	--	HMDB0000781	--	Organic oxygen compounds	Organooxygen compounds	Carbohydrates and carbohydrate conjugates	--	--	--	Invalid mass	No results	No results	300.03986	19816333.4625786	26837583.208850883	10589851.85231184	7637594.502029188	26134458.96670749	18719554.20792191	14027640.861222425	7511435.020924473	24771810.320438974	26263127.362895932	26378591.35356378	17876114.118483517	23232576.761334915	11541021.744418874	10194958.933462918	10497714.664545916	7922904.334540637	27763123.443541434	18107637.6960094	18119116.487628423	14976085.426151214
Com_1123_neg	2-{2-[2,5-di(methoxycarbonyl)anilino]-2-oxoethoxy}acetic acid	--	C14 H15 N O8	325.0803	5.112	--	--	--	--	--	--	--	--	--	--	Full match	No results	No results	324.073	27269111.508615687	706212.7527969265	517256.75873327104	12503673.503326587	4407395.442297404	1072321.21798932	8433374.191541774	328737.744259493	2385354.3441912	257074.59271394627	311871.8860709564	25060197.14723059	823617.1509371584	2286210.011814591	198174.4994121021	151949.2387750423	3599600.0971140377	177945.017606131	5080017.7322912	5574939.756604082	4709851.33011497
Com_1135_neg	LPS 20:4	--	C26 H44 N O9 P	545.2737	9.905	--	--	--	LMGP03050007	--	--	--	Glycerophospholipids [GP]	Glycerophosphoserines [GP03]	Monoacylglycerophosphoserines [GP0305]	No results	Full match	No results	544.26642	7088781.047596332	5248717.485723789	5889503.889499586	2835881.7175529897	10801669.406092448	8160467.49500192	3739816.844926191	6501880.333894638	6624186.245677003	6499589.231953477	6042495.990343404	3432298.2185383523	6919053.636240386	1071555.9859959448	11851621.571750492	21655247.027563673	3188226.050761787	11932770.491410192	6680257.94633166	6221316.339314377	6855528.891431428
Com_1160_neg	LPE 18:0	--	C23 H48 N O7 P	481.3175	10.064	--	--	--	LMGP02050038	--	--	--	Glycerophospholipids [GP]	Glycerophosphoethanolamines [GP02]	Monoacylglycerophosphoethanolamines [GP0205]	No results	Full match	Full match	480.31033	5530511.656036976	7699550.112843938	1920615.692714538	8825649.656774964	13322014.388690304	2187009.102413831	6305827.5907512605	3782748.729809057	5998893.379034712	5356674.618331424	4419250.803104641	4317097.6667703325	4886589.764312623	3799941.942514051	4158187.3478422426	2652961.6392511157	3636145.1377018895	25898427.5828539	5459876.12436322	4729754.901753331	8067750.470473827
Com_1268_neg	5-Sulfosalicylic acid	--	C7 H6 O6 S	217.98876	5.169	--	--	HMDB0011725	--	Benzenoids	Benzene and substituted derivatives	Benzenesulfonic acids and derivatives	--	--	--	Full match	No results	No results	216.98157	3099471.2873671367	6188784.502047242	3252967.1418253193	5225426.649218295	8932948.678185018	3439843.2447276353	7663866.777502127	2433226.594962764	5424559.145993292	4868882.782285689	5104902.621455396	21127047.47300368	3048441.2208882687	10697367.0721296	3650415.3259713347	2640201.2821575585	4076106.797313515	2897784.7854652917	4347644.41634537	6001816.868198663	4491089.889384447
Com_1270_neg	(+)-alpha-Lipoic acid	--	C8 H14 O2 S2	206.043	1.347	--	--	HMDB0001451	--	Organoheterocyclic compounds	Dithiolanes	Lipoic acids and derivatives	--	--	--	No results	No results	Full match	205.03558	19353741.374155078	8990834.506476859	6830486.39389445	9641595.920761632	10405733.129049476	24893315.039412115	9064283.21321664	4147831.6469998765	12195518.444202423	22199234.28856559	14386083.314130465	12724806.796935312	9738627.859531127	7236852.499747532	12573769.858153896	11933241.42264271	8778638.661343424	14747624.979276786	11974403.580479	12514387.245161133	12035690.041582333
Com_1358_neg	Catechol	Catechol; 1,2-Benzenediol; o-Benzenediol; 1,2-Dihydroxybenzene; Brenzcatechin; Pyrocatechol	C6 H6 O2	110.03704	5.164	cpd:C00090	map01100 Metabolic pathways	HMDB0000957	--	Benzenoids	Phenols	Benzenediols	--	--	--	Full match	No results	Full match	109.02977	7313562.107182986	11119860.355467364	3188707.871427841	5410833.780911676	23181764.481612314	7218958.45966346	6426491.810629789	4108767.9108208693	9462980.864655288	12605017.472967543	12251928.85054773	14141101.656862887	10838702.442619435	16812255.677042518	7974514.723397644	2745317.9887213823	5465965.783239647	9974386.894925134	9040181.42397771	8428443.766268574	7857850.049528822
Com_1404_neg	��-Aminobutyric acid (GABA)	--	C4 H9 N O2	103.06357	1.282	--	--	--	--	--	--	--	--	--	--	Full match	No results	Full match	102.05629	6117142.700840698	5166044.553365982	4046196.1606069524	9771310.792122517	7486819.558155178	20569855.676719632	7536730.231755046	4699636.116080507	19477818.0705936	15215925.255770143	12352817.35606251	12524948.148951622	11010802.938682497	6198347.6702595735	9194239.975109093	16446579.097207027	7190542.012269919	8432491.99215462	9187070.77179374	10793687.497097552	8626769.029734734
Com_1421_neg	LPC 18:1	--	C26 H52 N O7 P	567.35441	9.562	--	--	HMDB0002815	LMGP01050138	Lipids and lipid-like molecules	Glycerophospholipids	Glycerophosphocholines	Glycerophospholipids [GP]	Glycerophosphocholines [GP01]	Monoacylglycerophosphocholines [GP0105]	No results	Invalid mass	No results	566.34698	16011058.62214123	15267153.711483015	7421657.982523232	12985862.423558671	26039571.060005296	4752928.940120852	9859591.311935727	7332028.032090393	12626548.868960576	7807563.5631273445	8241059.425611234	8626151.969537374	10262854.435434178	5249330.017996532	7360653.651815926	4287964.956760149	10290293.896167103	18728958.7247241	11259441.982629	11331787.005562924	9202340.768527156
Com_1439_neg	Fumaric acid	Fumarate; Fumaric acid; trans-Butenedioic acid	C4 H4 O4	116.01128	1.348	cpd:C00122	map00020 Citrate cycle (TCA cycle);map00190 Oxidative phosphorylation;map00220 Arginine biosynthesis;map00250 Alanine, aspartate and glutamate metabolism;map00350 Tyrosine metabolism;map00360 Phenylalanine metabolism;map00620 Pyruvate metabolism;map00650 Butanoate metabolism;map00760 Nicotinate and nicotinamide metabolism;map01100 Metabolic pathways	HMDB0000134	--	Organic acids and derivatives	Carboxylic acids and derivatives	Dicarboxylic acids and derivatives	--	--	--	No results	No results	Full match	115.004	14984161.142855827	4307036.2040644735	13764285.233561208	12589325.69704885	7408574.35261107	20569546.211817797	5282898.835713537	4901756.213665018	6913906.045878014	12118319.363940815	13166724.592927894	13557705.475650433	19100295.91094034	10703991.506556485	20777553.421742033	9957068.668743208	6477414.512109292	16663798.778383613	12746293.9962575	16124637.374621885	12047980.972833475
Com_1475_neg	Gluconolactone	D-Glucono-1,5-lactone; Gluconic lactone; Gluconic acid lactone; 1,5-Gluconolactone; delta-Gluconolactone; D-Gluconolactone; Gluconolactone	C6 H10 O6	178.04804	1.326	cpd:C00198	map00030 Pentose phosphate pathway;map01100 Metabolic pathways;map01200 Carbon metabolism	HMDB0000150	--	Organic oxygen compounds	Organooxygen compounds	Carbohydrates and carbohydrate conjugates	--	--	--	No results	No results	Full match	177.04077	17906858.215034187	14043924.257231517	13084455.405884858	5485309.84736172	11200290.260748977	10016117.088862587	8701510.029712552	3123122.2501950585	7552869.927583727	8436415.023180967	8442210.647555944	9296960.429266106	17500038.257614985	7574566.1680449415	12484734.92606118	7025575.076441655	4506317.0567053	19016449.03666406	9709591.98804188	9908417.868082209	8661843.919757906
Com_1479_neg	6-(methylsulfanyl)-9H-purine	--	C6 H6 N4 S	166.03034	5.545	--	--	--	--	--	--	--	--	--	--	Invalid mass	No results	No results	165.02306	666392.1950687638	8873505.315047892	5287167.448590765	4376758.765701556	7896228.154263476	6935672.652394382	2045087.4832935948	10312312.285950633	9187340.279076753	22556690.674150754	9501820.933907613	3473819.1522955797	587023.4995691036	4292417.038691405	3467654.7809166387	1066841.1702801753	10040716.294906292	282446.4576056006	6082535.21804964	6869500.618151753	4683428.802720267
Com_1513_neg	LPC 18:0	--	C26 H54 N O7 P	569.37003	10.215	--	--	--	LMGP01050076	--	--	--	Glycerophospholipids [GP]	Glycerophosphocholines [GP01]	Monoacylglycerophosphocholines [GP0105]	No results	Invalid mass	No results	568.36267	10738997.550837625	7323461.100310368	5635190.638434262	11901078.60407384	14830553.309110604	9133704.258247547	4213519.367768115	6985971.402231325	3216280.1677118912	8962024.46272873	8309085.796132638	11599205.985874467	5011120.9195478	6409693.1283544535	5992963.124661708	3837117.8928999174	14667424.812511105	7159930.719533299	7022571.92627919	9424542.853308797	5299490.689346518
Com_1526_neg	PE (16:0/20:4)	--	C41 H74 N O8 P	739.51683	11.195	--	--	--	LMGP02010096	--	--	--	Glycerophospholipids [GP]	Glycerophosphoethanolamines [GP02]	Diacylglycerophosphoethanolamines [GP0201]	No results	Full match	No results	738.50958	8275224.993370575	8326000.569122595	3561265.44758582	1499791.7629726105	14132823.562311731	6108710.481230684	5685420.346097423	1833040.6370629715	5490787.771751175	4989978.306497663	7666553.888620063	5267906.405926042	4713167.507679196	14362650.869487751	3903804.9711139747	2767623.864204772	1988211.2826239127	1426931.092249521	5617761.54266348	7276743.415971405	9951555.207486592
Com_1556_neg	2-Hydroxyisocaproic Acid	--	C6 H12 O3	132.07895	5.619	--	--	HMDB0000665	--	Lipids and lipid-like molecules	Fatty Acyls	Fatty acids and conjugates	--	--	--	No results	No results	Full match	131.07166	4551828.11866221	4773415.307578031	2738850.4843080305	2488221.0148990843	6310148.972830426	7728513.096801409	2733179.728868763	3233712.3405801095	4942530.287139708	6934644.965093514	8956825.622799776	16292921.541269267	6675398.947104427	6666128.76709469	12421333.085959924	7065091.751767141	7279070.261324204	7436573.841157603	6384934.01340953	6637420.350882768	6551569.011081684
Com_1570_neg	16-Hydroxyhexadecanoic acid	--	C16 H32 O3	254.22483	9.683	--	--	HMDB0006294	--	Lipids and lipid-like molecules	Fatty Acyls	Fatty acids and conjugates	--	--	--	Invalid mass	No results	No match	253.21753	13171725.432808273	14263180.681600733	4228561.438958485	10308307.036741028	22818057.192008678	9135427.795334373	12645830.536979344	11657061.453832574	12028369.350740395	7419939.399581181	5786695.892981973	12372758.564093957	1744177.6845971697	4907315.08261569	7415739.466572546	2821908.039087098	13068796.024904646	4031934.082821482	9328877.29776024	8712903.876445206	8290787.2470732955
Com_1618_neg	5-Phenyl-N-(4-(trifluoromethyl)phenyl)oxazol-2-amine	--	C16 H11 F3 N2 O	304.08003	5.059	--	--	--	--	--	--	--	--	--	--	Invalid mass	No results	No results	303.07281	11025238.654210959	1422461.5812958383	960126.4819534302	14372396.224107677	3225277.0819476885	944613.9927751536	2645445.175413936	628682.851864165	1142739.5054332141	738127.3969964384	917305.6215648443	14126730.093140244	717473.2176488093	1475030.089028639	570615.2772193603	366301.43394752836	1305167.3355081854	485681.276959757	3238877.79693273	3314758.5544369128	2953359.4036775096
Com_1631_neg	D-Proline	D-Proline	C5 H9 N O2	115.06364	1.33	cpd:C00763	map00330 Arginine and proline metabolism;map01100 Metabolic pathways	HMDB0003411	--	Organic acids and derivatives	Carboxylic acids and derivatives	Amino acids, peptides, and analogues	--	--	--	No results	No results	Full match	160.06187	1427011.5302164413	1080636.3610334888	3403347.6564335395	14165910.63928266	711549.5228847753	1172682.2544343737	2198201.0610420094	3752299.9488526233	1627842.4248978598	1926233.8058314899	1128305.6136052096	2320502.9605529164	860069.0661321348	8766737.156382622	7510016.713971298	699315.012437748	3071641.3113612337	944927.938904803	3423132.55545981	3423810.3499538656	2963968.721053757
Com_1701_neg	2-Hydroxy-2-methylbutanoic acid	--	C5 H10 O3	118.06328	5.26	--	--	HMDB0001987	--	Lipids and lipid-like molecules	Fatty Acyls	Fatty acids and conjugates	--	--	--	No results	No results	Full match	117.05601	9021160.473567696	3428981.4311513635	5988263.218021406	2357201.861870243	6561666.641827954	8756406.309877004	8311313.1012808345	6043409.518734267	4790102.8561708685	12523874.146305352	13332035.546528336	10010085.634123519	9234248.856145712	12471661.740651477	13921669.717347344	5523194.118395453	9168940.610804213	12331204.732300064	8265364.42288914	10801323.407580128	8243225.313834138
Com_1714_neg	1,4-Cyclohexanedicarboxylic acid	--	C8 H12 O4	172.07395	5.715	--	--	--	--	--	--	--	--	--	--	No results	Full match	Full match	171.06668	6658524.439541149	2927122.898626949	3475710.9763688673	6802255.1194893	3822922.5899172854	3170406.823445291	4004899.515824374	2657788.892934683	3539928.3791373656	3466422.920031058	4118406.0228981273	14340310.393138116	3146045.7953714156	2745640.1290304265	2876716.3292456926	3092113.00753365	3175843.6930281483	2622488.1077896664	3418930.35226284	4484089.137805002	3294592.1060588844
Com_1773_neg	L-Ascorbic acid 2-sulfate	--	C6 H8 O9 S	255.98918	1.341	--	--	HMDB0060649	--	Organoheterocyclic compounds	Dihydrofurans	Furanones	--	--	--	Full match	No results	No results	254.9819	6143232.6326141	1302232.8846413218	962607.5350998539	4386380.148240713	5496109.813180162	1259967.534568573	1920848.5276270527	1029474.0790116518	2079119.162851038	1691096.76720907	1692310.940424833	13702302.338464344	1218160.615362385	2602703.4300072575	1620434.067909349	1025394.092596567	1040177.0934124216	821591.4640711694	2363066.67626749	2916767.09839255	2772999.547233687
Com_1804_neg	Allantoin	Allantoin; 5-Ureidohydantoin; Glyoxyldiureide	C4 H6 N4 O3	158.04424	1.31	cpd:C01551	--	HMDB0000462	--	Organoheterocyclic compounds	Azoles	Imidazoles	--	--	--	No results	Full match	Full match	157.03694	3595710.362625964	5551088.842532268	2317985.0796837327	12449291.75354057	5822514.390300236	2948328.568654992	4236043.45627198	3458283.925617056	5583106.815981373	3358020.8943065465	3208664.489271057	11877914.573025972	1952851.5613982219	3486034.9607470743	3197301.291906601	1800929.4998432295	3535055.9999795677	1410395.162444465	3798386.86977998	4337710.655142425	3627088.676417408
Com_1870_neg	20-Hydroxy-(5Z,8Z,11Z,14Z)-eicosatetraenoic acid	--	C20 H32 O3	320.23556	7.802	--	--	HMDB0005998	--	Lipids and lipid-like molecules	Fatty Acyls	Fatty acids and conjugates	--	--	--	Full match	No results	Full match	319.22821	317064.3848853554	137539.2240395402	93185.26925684184	241442.77512943992	3798983.3823393686	124566.40028556257	669649.7119607994	1334332.7261918732	159781.82452990144	2406120.804630908	1331604.3659086032	4060668.3119794936	1062485.6622149434	4723899.809575311	428374.6748340767	287398.73056267295	11097233.950190946	261171.10702740029	1797875.9891869	2176088.77565351	1750173.1691273144
Com_1881_neg	2,5-di[4-(trifluoromethyl)benzylidene]cyclopentan-1-one	--	C21 H14 F6 O	396.08847	5.832	--	--	--	--	--	--	--	--	--	--	Invalid mass	No results	No results	395.08124	5038545.8551254105	657890.1354825811	516394.32902245433	366064.20919996384	1544938.9097242453	764760.9233844505	657201.5340261167	404260.08026683214	680460.3004068667	607259.0012040989	495308.07020978956	12728771.326055933	599132.3759765077	847646.7105105169	292606.2973690331	362739.3973918036	307385.7693804831	471217.0853939526	1214286.38506847	1166165.192636103	1205233.9770041236
Com_1962_neg	Thymidine	Thymidine; Deoxythymidine	C10 H14 N2 O5	242.0906	4.85	cpd:C00214	map00240 Pyrimidine metabolism;map01100 Metabolic pathways	HMDB0000273	--	Nucleosides, nucleotides, and analogues	Pyrimidine nucleosides	Pyrimidine 2'-deoxyribonucleosides	--	--	--	Full match	No results	Full match	241.08333	13975652.805299396	1453123.4506654523	1043202.5729582522	5392965.280859093	4476837.4598967405	10346504.063022638	1495557.9066010625	2300598.820684999	882968.5839633056	3586053.029621143	7108552.62576349	3358480.249287896	1434572.3027681834	1010960.9465397847	2707716.69996559	10013698.05035303	1246809.4068010957	1458807.4828378512	4335543.29094497	4201576.90047335	3632948.853681306
Com_2001_neg	Dodecanedioic acid	Dodecanedioic acid	C12 H22 O4	230.15213	6.399	cpd:C02678	--	HMDB0000933	LMFA01170009	Lipids and lipid-like molecules	Fatty Acyls	Fatty acids and conjugates	Fatty Acyls [FA]	Fatty Acids and Conjugates [FA01]	Dicarboxylic acids [FA0117]	Full match	No results	No results	229.14488	2189395.47001678	13559886.22697903	4655751.548480049	7187341.694707572	14085964.59535011	8176513.380270387	14541863.565181738	7197347.06751266	15141799.731217893	1809376.6668089726	1729497.5089948976	6171880.517151879	1156854.5681309744	3994472.7497033644	1229971.9247726214	866679.2471088353	1527954.7554864113	744012.801445327	6282480.91585867	5472905.537879902	5271984.325069319
Com_2020_neg	2-Hydroxy-1-(4-methoxyphenyl)propyl hexopyranoside	--	C16 H24 O8	390.15248	5.365	--	--	--	--	--	--	--	--	--	--	Invalid mass	No results	No results	389.14594	1605702.1370173127	1430812.62341472	1053700.341906013	2262666.372058227	1547816.299635294	12389139.409299683	12201644.259359822	2103372.876748194	6276188.4508117	1621797.8516746312	1790846.9167629185	5411604.497659516	3711615.3414105903	9988906.689084375	9847942.763753489	1887760.6584016802	3624289.154496139	3203205.9641165514	4199815.24521226	4623457.288304836	3409892.539020517
Com_2075_neg	SM (d14:1/21:0)	--	C40 H81 N2 O6 P	762.59121	11.588	--	--	--	--	--	--	--	--	--	--	No results	Invalid mass	No results	761.58411	10366096.637305897	11990513.151626997	6556930.070617282	4690614.952399561	9129807.815678123	10883560.615816932	10693780.728043985	2717112.0276188827	14438497.627184793	12753702.503295032	7934946.860201701	8446020.53181941	9278282.142172867	8024652.803271353	4357956.81124961	7147430.761898671	7121291.666750921	425787.3785809611	7043305.0338595	9417212.342583137	4503859.065756875
Com_2106_neg	3-Methyladipic acid	--	C7 H12 O4	160.07389	5.411	--	--	HMDB0000555	--	Lipids and lipid-like molecules	Fatty Acyls	Fatty acids and conjugates	--	--	--	No results	No results	Full match	159.06665	5979336.299794313	1930993.4133317228	1248932.6938684909	1837128.2503848101	4966057.454023554	1906919.9409659693	1768211.3770060095	1349783.2407831112	2210336.3871129155	2256952.2352838926	1431504.997645279	11005350.928567441	1461491.188430134	2597595.742774645	1447523.907450039	929868.0518219762	1280203.4534959607	1036957.7994084143	2263512.2635529	2349533.377614322	2245514.9932823004
Com_2124_neg	3-methyl-4-[2-(2-methylphenyl)hydrazono]-4,5-dihydro-1H-pyrazol-5-one	--	C11 H12 N4 O	216.10009	5.248	--	--	--	--	--	--	--	--	--	--	Full match	No results	No results	215.09276	4047744.6856180606	626669.1723206146	483249.78779708233	5141526.87622867	1487493.3217848183	355981.7959599773	997883.2307651667	421233.73772610293	495300.61390024144	588176.2071966066	581491.4690057972	10933576.390627915	239289.57230274673	920843.6688736605	500191.8207735955	235943.3949124387	854092.3568319042	328899.00491344795	1720089.96996902	1924033.1633296497	1751753.8758944545
Com_2167_neg	Stearic acid	Octadecanoic acid; Stearate; Stearic acid	C18 H36 O2	284.27194	10.858	cpd:C01530	map00061 Fatty acid biosynthesis;map01040 Biosynthesis of unsaturated fatty acids	HMDB0000827	LMFA01010018	Lipids and lipid-like molecules	Fatty Acyls	Fatty acids and conjugates	Fatty Acyls [FA]	Fatty Acids and Conjugates [FA01]	Straight chain fatty acids [FA0101]	Full match	No results	Full match	283.26465	12317524.620684693	4235875.163560492	1287009.1945000615	4522921.9013745785	6826558.255886774	3087580.829963304	6176352.670060511	4301762.748084093	6167008.940713369	823106.0122371928	868360.8232030409	534809.1159924179	651550.9752935935	529920.4851153439	620327.4861033874	583689.7270194395	530646.2658131105	707702.3374570071	3075238.46665343	2615224.313169884	2100117.215320798
Com_2182_neg	Hematoxylin	--	C16 H14 O6	302.07953	5.703	--	--	--	--	--	--	--	--	--	--	Full match	No results	No results	301.07224	5099806.627333861	220960.51600870476	311364.3330886807	503173.5423295497	1598928.1871750853	418751.10307371424	740045.3509672282	291805.94037426525	1242377.052309311	759942.1197702122	258180.54795960026	10529823.25509684	166800.65304335093	1679224.2693312112	293058.6493287215	501182.41523179354	1025183.6761323682	419238.01050291554	1374180.92897484	1606009.6492663168	1262412.6457951742
Com_2213_neg	Lysops 22:6	--	C28 H44 N O9 P	569.2738	8.852	--	--	--	--	--	--	--	--	--	--	No results	No results	Full match	568.26654	5427595.052118778	1493817.617312695	1454046.0880676508	1688286.27625002	1807557.4048414729	4954360.514955271	1078969.830184829	2764179.6391077405	1449859.851609552	1944899.5159598195	3174877.2367396425	4920611.486419261	2561013.228220175	750381.510560235	583992.2754809143	9045392.008746356	1352465.797303806	2426419.747208286	2697816.91846646	2246529.3224729365	2674353.23680801
Com_2253_neg	Monobutyl phthalate	--	C12 H14 O4	222.08959	6.209	--	--	HMDB0013247	--	Benzenoids	Benzene and substituted derivatives	Benzoic acids and derivatives	--	--	--	No results	No results	Full match	221.08226	3646940.9035926485	7678113.54172145	3417344.9072032124	2989534.465592943	14213892.33616354	5189708.785550438	5057236.018683855	6243801.855183295	7904614.390363682	5688017.204017068	2698978.3356514727	1169651.2847828893	3354307.734268262	1818170.3263547472	1674775.161900217	874402.5243047836	2548253.7591825686	3660814.0676121097	4206341.28683377	4595032.130656895	3629999.4747181083
Com_2273_neg	2-Hydroxy-6-Aminopurine	--	C5 H5 N5 O	151.04975	2.734	--	--	HMDB0000403	--	Organoheterocyclic compounds	Imidazopyrimidines	Purines and purine derivatives	--	--	--	No results	No results	Full match	150.04243	5730597.934974082	6009941.872198922	7061084.411690886	4852880.720733741	3631381.163837058	8511362.96517921	11875234.751742337	5399277.964559892	11458504.0461951	9691307.276038665	11615565.702203088	7507186.006859625	6232987.668478853	8539179.43190611	5441686.256144043	8057479.122706444	4743900.569543818	10173817.105489286	7441691.47033022	7785538.65016495	6565663.8879876
Com_2283_neg	Epinephrine bitartrate	--	C13 H19 N O9	333.10651	4.903	--	--	HMDB0000068	--	Benzenoids	Phenols	Benzenediols	--	--	--	No results	No results	Full match	332.09915	1112097.31828171	3686196.350587303	4553550.252811714	5879654.701587954	3200155.8692736854	2326002.667471206	2406730.0071736146	6096915.843726306	4710782.574441553	4689822.4006179115	5087904.139083317	5534074.503312178	2674104.69694126	4748076.739908344	5316744.2891340265	8700049.619233258	2787091.0811288725	1981578.0051228958	4996236.90034695	5379176.856211329	4971534.851062823
Com_2318_neg	PE (18:1/20:4)	--	C43 H76 N O8 P	765.53257	11.573	--	--	--	--	--	--	--	--	--	--	No results	Full match	No results	764.52521	6053022.617379982	5689898.395998029	4372083.7030778155	4370485.981848326	13221185.71662494	6732824.072915687	5812596.694636725	1398011.026212181	8773725.40306886	2536920.488826692	5414738.707541896	2393873.7033171407	1178528.1141676279	8295737.568604726	2931394.622246713	1429501.4218678635	1843742.2348870304	1325400.354518819	6088021.45454818	7680763.760051395	8651772.457082871
Com_2320_neg	8Z,11Z,14Z-Eicosatrienoic acid	--	C20 H34 O2	306.25642	10.352	--	--	HMDB0002925	LMFA01030158	Lipids and lipid-like molecules	Fatty Acyls	Fatty acids and conjugates	Fatty Acyls [FA]	Fatty Acids and Conjugates [FA01]	Unsaturated fatty acids [FA0103]	Full match	No results	Full match	305.24915	733500.1308223322	272415.6456984734	264989.31278481806	657425.1726321051	577114.0661801187	634288.3080471626	738383.5160133305	1011550.5660721756	159834.74174277444	771640.0364401832	635368.5027642164	9634087.819628797	464462.0965895601	542981.2334339294	1327865.6407430705	754453.4982286623	1235729.7613349848	633178.763782839	1207432.38944445	1335295.952193704	932840.8732745809
Com_2336_neg	Porphobilinogen	Porphobilinogen	C10 H14 N2 O4	226.09574	4.906	cpd:C00931	map00860 Porphyrin and chlorophyll metabolism;map01100 Metabolic pathways	HMDB0000245	--	Organic nitrogen compounds	Organonitrogen compounds	Amines	--	--	--	Full match	No results	Full match	225.08842	3936076.3798224987	2699647.41449156	1956195.2765317112	6785763.997741888	2568349.622142906	4063481.139756315	1828156.0731781158	2323947.206803042	2084895.5440777151	4359649.594898171	5764886.214979148	9557569.92023548	4065115.684853269	2539173.009278816	2773571.30285749	2922519.5096383574	5022533.230747431	3207232.2349176174	3558941.45525322	3718996.2398006115	3412873.008828442
Com_2444_neg	N-(2-morpholinophenyl)-2,1,3-benzoxadiazole-4-sulfonamide	--	C16 H16 N4 O4 S	360.08809	5.232	--	--	--	--	--	--	--	--	--	--	Full match	No results	No results	359.08081	4479525.902676312	2074093.1524114332	587144.319941642	8334487.850749183	2216294.8419558024	864739.8607593318	1204614.2140916365	772214.5053873291	786874.1242390221	1021141.6166350645	797512.9790978496	8583428.777190667	669006.3423291768	684434.6924812583	762277.2629381778	573146.325961581	485407.536340409	617058.4110164839	1614674.14068445	2010493.9837647087	1357302.9659860353
Com_2453_neg	4-Methylphenol	4-Cresol; p-Cresol; 4-Hydroxytoluene; 4-Methylphenol	C7 H8 O	108.05785	5.014	cpd:C01468	map01100 Metabolic pathways;map04974 Protein digestion and absorption	HMDB0001858	--	Benzenoids	Phenols	Cresols	--	--	--	Full match	No results	Full match	107.0506	2407829.552910506	4593711.021836745	3340050.281281688	4952372.600985221	10358882.865488263	4329724.4748566225	3710566.978990756	8063666.44012839	2349928.612398265	6012424.697891054	1839974.0422792942	7395017.07583135	1348247.8443766562	2582213.2201866936	6615726.354808915	1452075.1157712224	7507994.045585717	1984438.9213323223	4005524.09337123	4606781.590314852	3896177.3144470085
Com_2522_neg	4-Methoxycinnamic Acid	--	C10 H10 O3	178.0633	5.911	--	--	HMDB0002040	--	Phenylpropanoids and polyketides	Cinnamic acids and derivatives	Cinnamic acids	--	--	--	No results	No results	Full match	177.05603	6210791.468518866	10423702.788822344	2889849.3849013406	6058697.973071712	7461500.121674422	5135559.931419379	8503760.033976438	5184914.365649434	9341962.305823032	233773.032685432	251107.76804167696	153466.5486358194	174501.67704806486	91366.17354235228	124943.64890622432	181953.85317497887	104405.63891011511	115655.5174566378	3213990.51262551	3165080.9860911313	2832182.2051396035
Com_2570_neg	N-Acetylglycine	--	C4 H7 N O3	117.04283	1.334	--	--	HMDB0000532	--	Organic acids and derivatives	Carboxylic acids and derivatives	Amino acids, peptides, and analogues	--	--	--	No results	No results	Full match	233.07817	3813195.6928160302	4971897.333148697	3288638.1059819562	3028915.175028667	6230912.587752854	6411498.547286016	7379395.147733712	2818436.432264218	7170306.291988232	4904035.167820294	4589395.2628392875	4501991.467435626	4746980.583445108	3856424.051483409	4966476.422793513	4194177.124628259	4844044.641301021	9121483.18001966	4555744.94439764	4895072.385604404	4250389.396145697
Com_2617_neg	Nicotinamide N-oxide	--	C6 H6 N2 O2	138.04335	4.559	--	--	HMDB0002730	--	Organoheterocyclic compounds	Pyridines and derivatives	Pyridinecarboxylic acids and derivatives	--	--	--	No results	No results	Full match	137.03607	5600027.538273288	3890662.092402734	4184695.668178985	3796741.5983938477	4257497.886137046	5014783.735905684	9290669.96283868	2687554.612195555	9111094.710601464	6639139.619805879	6331314.55646304	5371770.50895436	5720165.076748529	4915218.80656273	3127933.572233072	3336947.663039069	2979736.309410483	8824575.257647583	5432432.61369368	6262858.947311987	5069088.466969761
Com_2635_neg	Orotidine	--	C10 H12 N2 O8	288.0598	1.333	--	--	HMDB0000788	--	Nucleosides, nucleotides, and analogues	Pyrimidine nucleosides		--	--	--	No results	No results	Full match	287.05231	2528460.846620249	1224889.665177255	2100478.0104552996	1726673.6396304613	1370112.3811698805	5842141.044262337	959867.8710770154	1672993.6650346136	1022727.2031504895	2575120.40980238	3047706.4004858253	8042852.1230727965	3842945.6761949765	2023151.4104529375	2417749.660721724	4563337.139447387	2771835.131096484	3857282.8291815566	3022175.14481353	3164129.2517836043	2462381.7171797697
Com_2682_neg	4-Hydroxybenzoic acid	4-Hydroxybenzoate; Hydroxybenzoic acid; 4-Hydroxybenzoic acid; Hydroxybenzenecarboxylic acid	C7 H6 O3	138.03205	5.424	cpd:C00156	map00130 Ubiquinone and other terpenoid-quinone biosynthesis;map00360 Phenylalanine metabolism;map00790 Folate biosynthesis;map01100 Metabolic pathways	HMDB0000500	--	Benzenoids	Benzene and substituted derivatives	Benzoic acids and derivatives	--	--	--	No results	Full match	Full match	137.02481	1913654.1698865476	2487642.5528742834	1253187.6313390401	1367868.630998469	8903936.466906227	2592858.6436966606	2011920.1729164305	2112992.9806619794	3096158.495661389	2416447.389741122	1765894.4714809863	6890840.63781223	1276226.8228750264	6796874.58961457	1553078.0839349155	976141.349699325	2307405.285435983	997821.3098951585	2374991.57602839	2409751.0800120267	2390103.375859745
Com_2727_neg	SM (d14:1/17:0)	--	C36 H73 N2 O6 P	706.52754	10.583	--	--	--	--	--	--	--	--	--	--	No results	Invalid mass	No results	705.52002	6384852.807448405	7339387.094657282	2345575.046092872	1896822.1352506294	6709553.923172537	3919435.1992632668	6750789.121932919	3243150.8116499144	5938487.172003393	6528310.803622762	4862810.806572951	5049456.249142114	7693241.234217156	3995786.238180953	5588516.79237668	4695700.419604675	3608028.94265091	8439792.128772315	4631377.23254988	4383681.004539795	3879762.21097296
Com_2810_neg	SM (d14:0/19:0)	--	C38 H79 N2 O6 P	736.57426	10.641	--	--	--	--	--	--	--	--	--	--	No results	Invalid mass	No results	735.56696	3626819.0253702006	2880762.6800037446	6456337.219033336	914971.1963293701	1547087.8409721465	2909136.4198235953	1491759.5282605013	1348656.8582259489	1789044.4432928367	3463194.1541791675	2600603.21563368	1961451.4676350707	1553851.034990633	1933737.4890282499	2631344.6471070843	1900212.7568919496	2194529.0582551705	1024235.5180984386	2990869.81411325	2848353.3551520044	2064532.4942961736
Com_2838_neg	APS	Adenylyl sulfate; Adenosine 5'-phosphosulfate; APS; 5'-Adenylyl sulfate	C10 H14 N5 O10 P S	427.01926	5.491	cpd:C00224	map00230 Purine metabolism;map00920 Sulfur metabolism;map01100 Metabolic pathways	HMDB0001003	--	Nucleosides, nucleotides, and analogues	Purine nucleotides	Purine ribonucleotides	--	--	--	No results	No results	Full match	426.01212	4484225.850840887	912155.3308132149	947958.9198237484	5486702.646136097	2146719.7901132884	1314644.6594734832	2428616.092921084	592812.1619609194	978256.3981458392	977592.1053539255	993204.3278066131	7392647.9399654595	816132.5338717945	1424717.88227219	1071561.261389195	499499.1325319068	762894.4982170783	789878.4374729255	1948452.23197743	2259662.1461478863	1421326.4527611998
Com_2860_neg	Xylitol	Xylitol	C5 H12 O5	152.06879	1.305	cpd:C00379	map00040 Pentose and glucuronate interconversions;map01100 Metabolic pathways;map02010 ABC transporters	HMDB0002917	--	Organic oxygen compounds	Organooxygen compounds	Carbohydrates and carbohydrate conjugates	--	--	--	No results	No results	Full match	151.06163	3278810.1841612086	3135839.1831052704	4826865.624758522	6158461.760859258	3248810.5322941374	2182493.2565823453	2303701.116473063	6051726.788358468	2559139.773522088	4109525.795549844	2990101.1927427873	4071449.473263897	5043541.268426431	3281537.778503945	5516604.582224357	1819390.692444697	6338389.559103124	4715729.6645825645	2853522.91069179	4506821.396297851	3760648.0786278867
Com_2958_neg	Saccharin	Saccharin	C7 H5 N O3 S	182.99928	5.178	cpd:C12283	map04742 Taste transduction	HMDB0029723	--	Organoheterocyclic compounds	Benzothiazoles		--	--	--	Full match	No results	No results	181.992	1086323.694954981	1273521.319884823	492944.4692315752	616648.7044481101	6287266.336246749	1336860.7290195778	801750.7802977357	1258214.4965872676	1781836.6478285312	1456000.086086182	1430476.511384239	6988456.113572338	1217030.692890251	5379527.619967106	1278339.8960783582	442858.15236590646	1528745.0125983714	1237420.6058114183	1997021.2155873	2159853.03293422	1806741.324482188
Com_2979_neg	2,6-Dihydroxypurine	--	C5 H4 N4 O2	152.03378	4.7	--	--	HMDB0000292	--	Organoheterocyclic compounds	Imidazopyrimidines	Purines and purine derivatives	--	--	--	No results	No results	Full match	151.02644	1316497.7809990135	8408155.27753405	2793011.6581745436	5077528.468267688	7963286.139172358	2206063.077610672	5964361.8413642505	1307421.4065614967	2787774.2501718597	4255225.018341067	3628383.4731471227	6019417.244766896	560013.7320286322	3651952.323071252	3402779.004458148	2936858.3492012853	1953399.958936281	590281.6995320425	3563198.10808769	4265449.879253149	3130774.0426070294
Com_3021_neg	L-Ascorbate	Ascorbate; Ascorbic acid; L-Ascorbate; L-Ascorbic acid; Vitamin C	C6 H8 O6	176.03233	5.273	cpd:C00072	map00053 Ascorbate and aldarate metabolism;map00480 Glutathione metabolism;map01100 Metabolic pathways;map04066 HIF-1 signaling pathway;map04977 Vitamin digestion and absorption	HMDB0000044	--	Organoheterocyclic compounds	Dihydrofurans	Furanones	--	--	--	No results	No results	Full match	175.02505	2621069.4810097036	608430.3311090175	235900.38144987074	1694174.2777133787	734542.7093145483	447070.77632262895	739155.1782131505	325883.6414597514	370344.4182252751	431388.4526984638	318751.7633922495	6773530.183445995	262730.05443173856	528920.0435290468	304668.6738944597	229982.96752030752	257559.67138961956	297555.3017895949	1037324.94598327	1282187.5713002183	1057678.689099132
Com_3132_neg	2-(Dimethylamino)Guanosine	--	C12 H17 N5 O5	311.12349	4.937	--	--	--	--	--	--	--	--	--	--	No results	No results	Full match	310.11621	5545562.444147142	1605233.324897593	1848853.427539622	2352157.9019752014	2028549.2122786692	1989151.6658670395	1803687.4114711718	2230982.4285786822	2377567.6886182292	3514176.035176796	5131520.712676806	4615342.3555995785	3621135.5288186185	1130350.994326686	2538286.7357651563	5665757.411523966	4341636.384681335	3540298.289677943	3311326.66695447	3728533.032178466	3293951.587428236
Com_3135_neg	PC (16:0/16:0)	--	C40 H80 N O8 P	779.5746	11.762	--	--	--	LMGP01010564	--	--	--	Glycerophospholipids [GP]	Glycerophosphocholines [GP01]	Diacylglycerophosphocholines [GP0101]	No results	Invalid mass	No results	778.56598	70834.23898702825	71891.16522676955	48866.45772789152	53357.872651282785	82063.5680862849	68370.40655996594	76258.9201469395	4416586.407032736	79251.90718613939	71660.83775652818	8047462.801833174	55499.59180206736	2814110.1591459718	47027.755332253575	2425676.918884938	47969.026323785365	47464.07024003287	64242.53349307949	69973.9877140998	63420.915268333825	53066.46312174981
Com_3151_neg	LPS 22:5	--	C28 H46 N O9 P	571.29186	9.214	--	--	--	--	--	--	--	--	--	--	No results	Full match	Full match	570.28473	3640684.7519545197	5060717.272682487	1480103.5887158373	1902488.8947079352	3674263.4146520738	3535790.8846500968	5270968.3411991615	1110591.5914299032	3885502.3759549535	3909607.461894694	3164026.537861534	2737312.760002152	5044385.989232159	2578850.9149650387	2958010.9292911114	4733458.412250083	5532758.969145093	5982425.847850997	3403859.55186915	1758492.236965693	3167039.058065509
Com_3293_neg	LPE 20:3	--	C25 H46 N O7 P	503.30194	9.255	--	--	--	LMGP02050066	--	--	--	Glycerophospholipids [GP]	Glycerophosphoethanolamines [GP02]	Monoacylglycerophosphoethanolamines [GP0205]	No results	Full match	No results	502.29483	2214683.0581081337	1421842.504775629	543001.3786391518	1154126.1106575953	2779210.215101164	1929660.6669984136	880022.7490069739	1137783.2096001317	1296944.8287448	1216578.3084607963	1312835.917543357	1894365.116788245	1817586.1412440524	705528.822902192	789566.4883855494	5279777.94419565	810364.6696914526	1983217.7245814782	1754571.16198048	1658997.741798468	1285709.743801176
Com_3297_neg	L-cysteine	--	C3 H7 N O2 S	121.02001	1.335	--	--	HMDB0003417	--	Organic acids and derivatives	Carboxylic acids and derivatives	Amino acids, peptides, and analogues	--	--	--	No results	No results	Full match	120.01291	3816222.110510062	1449626.6701727249	1280154.51832145	1891517.8366829664	3662406.421391498	7090348.942176896	2237780.628509957	2731905.346582625	1798296.0122918263	2668535.2653870652	2369489.7997303526	3695018.9427541974	4396996.186644395	2330028.873722384	3244649.322500053	2670163.9289803985	3002395.711234841	2723178.1054270347	2584540.97116244	3257809.3339910526	3138136.1923711817
Com_3328_neg	DL-��-Methoxyphenylacetic acid	--	C9 H10 O3	120.05787	5.54	--	--	--	--	--	--	--	--	--	--	Invalid mass	No results	No results	165.05609	1504932.7511758627	5917149.684569034	795570.8239522798	1845541.123555427	8404699.696410213	1698791.0644695014	1102711.3743253045	1435819.4488673678	1874712.5529677882	1745075.0524353597	1497250.5997235978	3532617.395032466	1140032.1348777595	4203253.303792137	1039906.6990745055	800005.4740194018	2484850.240479196	1178648.1925673652	2565975.25298716	2916604.594294978	2329913.782790012
Com_3381_neg	FAHFA (16:0/18:2)	--	C34 H62 O4	534.463	10.273	--	--	--	--	--	--	--	--	--	--	No results	Full match	No results	533.45563	2646707.1928877244	5822480.723520672	2272839.851974748	5368770.974713143	3370797.5361213167	4055398.6878336943	6132173.040339108	3447282.0769631895	3734463.0625731875	668394.1423084711	473357.5988565357	890642.3511001928	356994.47180851636	487341.03156958026	942565.1326101248	156933.58155647828	1090295.130755447	241392.892309735	1757329.53065384	2145432.146576029	1124552.178931954
Com_3422_neg	LPC 20:3	--	C28 H52 N O7 P	591.35429	9.311	--	--	--	LMGP01050139	--	--	--	Glycerophospholipids [GP]	Glycerophosphocholines [GP01]	Monoacylglycerophosphocholines [GP0105]	No results	Invalid mass	No results	590.34686	1612558.147409005	346332.1493384609	117901.72924472707	287254.292568745	8069674.728053539	435487.1882899374	297412.6244667866	183149.0833320399	241167.75877018058	572437.1008516904	314886.3708528433	297066.65420440317	490583.61231219186	181294.71448858766	405302.2844730703	186888.2847635235	798387.3668639222	326646.723151443	826202.004063169	870566.9977556685	883748.8227842902
Com_3424_neg	Asparagine	Asparagine	C4 H8 N2 O3	132.05379	1.247	cpd:C16438	--	HMDB0000168	--	Organic acids and derivatives	Carboxylic acids and derivatives	Amino acids, peptides, and analogues	--	--	--	No results	Full match	Full match	131.04648	2258283.5020903116	2352482.6219961913	2570205.885882343	5269614.325150529	3082614.3929470317	4978414.356262759	2903834.409696859	3959453.9500446194	4096185.956076925	4734077.9041832015	3153291.642623219	5614480.230757248	2559881.2669859203	2155447.4923356827	6244907.678461427	3602811.7053269376	3532182.5855102446	2348780.0098799295	4054721.59294941	3736945.6854771553	2929211.6944646547
Com_3449_neg	Octanedioic acid	Suberic acid; Cork acid; 1,8-Octanedioic acid; Octanedioic acid; 1,6-Hexanedicarboxylic acid	C8 H14 O4	174.08954	5.594	cpd:C08278	--	HMDB0000893	--	Lipids and lipid-like molecules	Fatty Acyls	Fatty acids and conjugates	--	--	--	No results	No results	Full match	173.08226	4079073.201770264	6879024.964285744	2855244.6789169293	2822273.3259274126	7228874.5621245345	3559226.7350306395	4489120.853885823	3293923.910611089	4317987.5136615345	5419902.220807214	2662186.363609534	4286533.033261792	3443863.9275625967	2507052.5006789207	2405370.8253303813	1485500.215546449	2459403.015248882	2237735.194550387	3228550.97571218	3398690.051283865	2957638.7509242077
Com_3527_neg	PE (17:1/18:2)	--	C40 H74 N O8 P	727.51722	10.86	--	--	--	--	--	--	--	--	--	--	No results	Full match	No results	726.50946	1219691.3620573513	2358773.391934272	1380951.0227722004	1272590.3934966326	919288.1344514063	1512878.9561206235	1786119.4084484868	689432.6405258062	3208906.112396906	7078732.1014581015	2200365.962426701	1175083.66849255	745580.5823869978	940987.8497395343	677405.381136113	2206069.9443638762	1671603.2983973129	447477.7532615655	2118075.33101699	1964231.886024488	1192208.3638358891
Com_3730_neg	LPS 22:4	--	C28 H48 N O9 P	573.30787	10.339	--	--	--	LMGP03050014	--	--	--	Glycerophospholipids [GP]	Glycerophosphoserines [GP03]	Monoacylglycerophosphoserines [GP0305]	No results	Full match	No results	572.3006	3307298.3103662166	4198698.705421826	1635336.8125450863	1297372.4999764622	3082952.9633764247	2399082.981224464	6275104.00413483	1463806.9679418155	4057093.910362119	3679753.1165384594	2144225.6344894385	1611107.648379727	3912271.205787881	2995613.800566894	2239855.3237799825	3040157.4974295064	4157116.499638348	4543298.489414204	2912064.47626708	2950186.2415561685	2916342.0935404846
Com_3783_neg	(��)9-HpODE	--	C18 H32 O4	312.2306	7.091	--	--	--	--	--	--	--	--	--	--	Full match	No results	Full match	311.22333	3387438.6099947016	3441891.031158286	506164.1418745072	1550310.3402724236	1522492.4423099956	604451.1241715346	6132884.198739699	687226.4833058651	1113286.1954262825	2157864.0204651253	1126762.0732974894	1009143.7846420986	1199305.3939523974	1853232.649723391	768196.8643834811	718919.5972338186	2462726.97879094	937103.5021314236	1923732.30253546	1996800.2303543412	1397458.3752975343
Com_3827_neg	Prostaglandin A2	Prostaglandin A2; PGA2; Medullin	C20 H30 O4	370.18549	5.315	cpd:C05953	map00590 Arachidonic acid metabolism;map01100 Metabolic pathways;map04726 Serotonergic synapse	HMDB0002752	LMFA03010035	Lipids and lipid-like molecules	Fatty Acyls	Eicosanoids	Fatty Acyls [FA]	Eicosanoids [FA03]	Prostaglandins [FA0301]	Invalid mass	No results	No results	369.17822	942008.5650135895	2205665.8912560204	1603279.426837814	1565737.7135264121	3829937.855783029	5720875.376633206	1453124.4141538274	1239510.927078801	3257793.7371292994	2326123.9118122407	2615910.037419107	2208816.4505291563	1322874.7760382637	904645.2039488321	1069055.370261885	2412944.599580542	1165602.5227886392	1060466.5695283622	1881656.2070983	1989656.2282692601	1370605.4183746162
Com_4049_neg	ethyl 3-cyano-2-hydroxy-6-phenylisonicotinate	--	C15 H12 N2 O3	268.08114	4.716	--	--	--	--	--	--	--	--	--	--	Invalid mass	No results	No match	267.0737	5183565.52512172	3265641.8170744153	1587991.5823482412	3616992.8583343835	2158996.4935626383	2022019.3715551056	3162312.639738551	1971400.4715524195	630534.7125919933	4268037.54268768	5394934.887125215	1942482.643795277	537815.1595145584	2507647.356544205	1590078.4106776244	1336276.3384540712	849012.6179988806	849390.7614248911	1924153.09231172	2328846.1467778627	3534616.900721141
Com_4098_neg	2-Hydroxyhippuric acid	--	C9 H9 N O4	195.05346	5.072	--	--	HMDB0000840	--	Benzenoids	Benzene and substituted derivatives	Benzoic acids and derivatives	--	--	--	Full match	No results	Full match	194.04619	497318.0400061044	280151.07657137135	173827.11812104628	226788.46254506224	2665616.7928706123	451328.61094110715	258345.5855271109	646019.0389923829	498975.83585274755	374351.5870340287	340386.9172124031	1811481.403296224	292575.78702780494	3787644.0206441665	224006.44010654825	170895.41640185867	591997.858229764	219401.90883256757	782957.327179628	753314.1373243575	804339.7451042982
Com_4126_neg	11(E)-Eicosenoic Acid	--	C20 H38 O2	310.28759	11.301	--	--	--	--	--	--	--	--	--	--	Full match	No results	Full match	309.28033	1349025.7218095323	675180.9621098278	361466.5102415277	1547477.3192508637	2311447.3763978537	1319010.0026330086	1486622.190540378	2154845.684428582	1201760.1303785774	1787028.5046064644	917938.4087627314	2012546.276678015	447487.57090632396	1612174.861285178	4993043.165501107	489635.5569494652	1354051.473056528	845312.4197879897	1478399.02857798	1609317.5898067101	1572992.761811878
Com_4206_neg	Vitamin B2	Riboflavin; Lactoflavin; 7,8-Dimethyl-10-ribitylisoalloxazine; Vitamin B2	C17 H20 N4 O6	376.13996	9.407	cpd:C00255	map00740 Riboflavin metabolism;map01100 Metabolic pathways;map04977 Vitamin digestion and absorption	HMDB0000244	--	Organoheterocyclic compounds	Pteridines and derivatives	Alloxazines and isoalloxazines	--	--	--	No results	No results	Full match	375.13269	2942038.9760662504	1411135.1868610228	1062400.9478348307	1757579.861261278	2446169.7098719594	3852571.4511398734	1497552.1030239486	1802664.731832054	1137170.0436835715	3306132.1975218845	3511853.972279298	4118419.9884457453	4237360.547018825	1993806.6381335212	3442692.8519261573	3332393.0296850777	3257362.078408845	4615733.373184611	2769201.20018357	3204944.5502140652	2608865.9762022356
Com_4256_neg	FAHFA (18:2/20:4)	--	C38 H62 O4	582.46326	9.917	--	--	--	--	--	--	--	--	--	--	No results	Full match	No results	581.45587	609454.5799310374	210546.69541363587	70941.37955997029	812605.5045379897	275424.3664908003	449009.97104253824	983560.9779958861	1116644.7814107693	188662.6136459216	1195395.640552733	547503.914363023	2938003.403738554	74047.26462628151	1930507.8961317248	4776280.02865534	128482.29084680568	1541314.736846611	148798.61025622423	966002.590063451	873746.9925654127	542025.257313101
Com_4285_neg	Prostaglandin F3��	Prostaglandin F3alpha	C20 H32 O5	398.22823	5.142	cpd:C06476	--	--	--	--	--	--	--	--	--	Invalid mass	No results	No results	397.22098	278200.88963643403	154871.25510677206	2248760.9172142516	3807088.5209202715	305854.9220070952	179658.5987712727	174514.63412301618	827651.2119410005	255888.89849052124	759002.3352456035	707545.419238367	161167.45127230082	285623.9495904316	111824.99284436964	144191.00464299368	577718.8925433165	355015.91724818654	245310.26914910995	521934.514730898	691071.0387952662	668104.4342711086
Com_4446_neg	10-Undecenoic acid	--	C11 H20 O2	184.14663	6.274	--	--	HMDB0033724	LMFA01030036	Lipids and lipid-like molecules	Fatty Acyls	Fatty acids and conjugates	Fatty Acyls [FA]	Fatty Acids and Conjugates [FA01]	Unsaturated fatty acids [FA0103]	No results	No results	Full match	183.13933	802344.0184999808	867766.1891975293	405651.90719727566	363477.80960700905	1206468.29126448	544188.5678085188	1180917.3305176825	512972.24445661943	873613.6007048863	1154971.0220404137	938057.5424012591	947605.7392459172	960364.4482120761	2073638.7367431393	1632198.013157614	303917.2978037229	3378717.1264637522	543845.3428904811	1101926.45490743	1393929.7939130068	993907.0957143906
Com_4567_neg	cis-Aconitic acid	cis-Aconitate; cis-Aconitic acid	C6 H6 O6	174.01562	1.398	cpd:C00417	map00020 Citrate cycle (TCA cycle);map00630 Glyoxylate and dicarboxylate metabolism;map01100 Metabolic pathways;map01210 2-Oxocarboxylic acid metabolism	HMDB0000072	--	Organic acids and derivatives	Carboxylic acids and derivatives	Tricarboxylic acids and derivatives	--	--	--	No results	No results	Full match	347.02396	1666667.4960429426	1232307.6086955578	3246722.5291063087	2121769.7139161816	1457366.8309793056	1219255.047842334	1253164.4867907257	1597520.9238916298	961639.6819018932	1604427.8666430344	1679798.142933028	1965828.2939713963	1307085.653175462	1055652.7120603742	2567354.1492156195	1581979.3649359788	2006757.583671744	1041283.2780411937	1727927.68323516	1740445.0505814687	1752658.2707888554
Com_4603_neg	9,10-Dihome	--	C18 H34 O4	314.2462	8.261	--	--	HMDB0004704	LMFA02000229	Lipids and lipid-like molecules	Fatty Acyls	Fatty acids and conjugates	Fatty Acyls [FA]	Octadecanoids [FA02]	Other Octadecanoids [FA0200]	No results	No results	Full match	313.23883	4324300.2983487295	3398419.3322159057	1162423.6988221114	2650474.092155943	2479582.121336426	2064580.896066453	4634679.6566223735	3072022.7049950557	4156990.7995688627	370053.7269981251	356064.1398820513	307416.67118709744	234592.78683846584	194730.33809268512	230524.84164504512	165240.65407686756	258043.21916133637	215660.16020523294	1798676.7741111	1811927.9026715874	1313173.994228738
Com_4610_neg	1-(4-Methoxyphenyl)-2-propanone	--	C10 H12 O2	164.08409	6.635	--	--	HMDB0032891	--	Benzenoids	Benzene and substituted derivatives	Phenylpropanes	--	--	--	No results	No results	Full match	163.07678	2715943.3314055745	4507523.3177252095	1174426.6364049676	2710236.2827249565	3067777.1892564027	2084785.7354440952	4187849.66971135	2239684.241994122	4608664.199573256	193668.30351231358	187107.23886930686	170168.13499933126	136698.01061014563	104230.15988012617	200852.45649257096	102334.12422906361	101202.4353049371	124942.27538891336	1490752.3371958	1469669.0171721256	1038776.5674046881
Com_4684_neg	Cholic acid	Cholic acid; Cholate; 3alpha,7alpha,12alpha-Trihydroxy-5beta-cholanate; 3alpha,7alpha,12alpha-Trihydroxy-5beta-cholanic acid	C24 H40 O5	408.28826	6.602	cpd:C00695	map00120 Primary bile acid biosynthesis;map01100 Metabolic pathways;map04976 Bile secretion	HMDB0000619	LMST04010001	Lipids and lipid-like molecules	Steroids and steroid derivatives	Bile acids, alcohols and derivatives	Sterols [ST]	Bile acids and derivatives [ST04]	C24 bile acids, alcohols, and derivatives [ST0401]	Full match	No results	Full match	407.28076	273321.0053356233	4387160.638242177	208016.93760409564	214517.26703162675	493603.84043802007	315165.5502596898	302478.50692431576	204389.15389010374	392114.41811575036	300368.4671281855	351144.9865451817	352348.450704524	275392.09442158695	209982.2953030914	269573.8142082368	218280.3453167499	197976.8247564679	251708.96597230912	775394.211385892	766349.1547578212	652569.7940110957
Com_4787_neg	(2S)-4-Oxo-2-phenyl-3,4-dihydro-2H-chromen-7-yl beta-D-glucopyranoside	--	C21 H22 O8	448.14249	11.893	--	--	--	--	--	--	--	--	--	--	Invalid mass	No results	No results	447.13513	387746.8570585963	824140.8976943833	331430.83107052103	408854.01453668904	484798.18494831765	482373.2040890336	300730.2554895564	257537.81540370084	349860.04406910436	524951.6370683755	1206039.0040224404	3488851.8312495193	490874.3728703179	2064650.3958804326	795557.3165002291	1456448.5032444852	2260895.987218276	293270.28598911985	663746.413773172	712657.1246404453	807816.1999331971
Com_4826_neg	LPS 16:1	--	C22 H42 N O9 P	495.26094	11.747	--	--	--	LMGP03050010	--	--	--	Glycerophospholipids [GP]	Glycerophosphoserines [GP03]	Monoacylglycerophosphoserines [GP0305]	No results	Full match	No results	494.25366	888664.7359694379	804329.2604082674	670506.0630066546	988687.0028210016	690467.8704656402	1275193.0152778397	1284608.2725777652	1090570.3623786168	673178.4523018769	2182391.1279548514	1238778.5934890432	2403084.740536891	943572.439746634	608425.2389006353	1104786.3868988447	1596525.4634612603	2976646.847501045	1491650.8507439168	1159049.11534416	1302844.2847269855	988108.1078730753
Com_4908_neg	3-(2-Naphthyl)-D-Alanine	--	C13 H13 N O2	215.09498	5.498	--	--	--	--	--	--	--	--	--	--	No results	No results	Full match	214.08766	1393103.7760937484	945760.9700579547	1090417.857956978	1173403.8907633757	1009930.4603501376	988070.4455857844	2427770.181355607	1657024.978982803	1398206.9678948058	1394736.490782228	1280221.5585469836	3361817.887330816	3164314.1864913004	2311607.600573378	1723555.1845872412	1369990.2808972779	1710269.0686223481	2076071.4602646509	1532387.23616606	1848082.4675099559	1452878.2665255435
Com_5231_neg	17(S)-HpDHA	--	C22 H32 O4	396.2003	5.845	--	--	--	--	--	--	--	--	--	--	Invalid mass	No results	No results	395.19302	3007436.0859972937	569384.4961454229	394650.9334794778	2803636.325055007	612861.9773726651	663657.6473774494	648878.5965775729	330517.0489872309	524313.3832429763	618474.5707062149	664335.6902913206	640030.1691016101	803590.8245986111	359381.46636213775	392460.40643737034	486526.9565667939	289899.1333936988	632023.474944923	858736.066981176	751865.6020256912	486266.1284774052
Com_5237_neg	8(R)-Hydroxy-(5Z,9E,11Z,14Z)-eicosatetraenoic acid	--	C20 H32 O3	320.23549	8.068	--	--	--	--	--	--	--	--	--	--	No results	No results	Full match	319.22821	127814.7230746174	1300444.8899479439	502892.660500049	702839.6661957238	4287701.214080535	2739904.051940959	281173.2118260067	1895291.3951251172	2634585.53723147	1493913.6827762765	724747.569936845	729801.4160464384	116998.45169280063	120315.71737027571	637966.5238063749	195387.71584889432	322599.1112547602	109395.0516560658	935501.301052342	759569.7630886626	851241.4280593579
Com_6117_neg	��-Muricholic acid	beta-Muricholate; beta-Muricholic acid; 3alpha,6beta,7beta-Trihydroxy-5beta-cholan-24-oic acid; 5beta-Cholanic acid-3alpha,6beta,7beta-triol	C24 H40 O5	408.28588	10.567	cpd:C17726	--	--	--	--	--	--	--	--	--	Full match	No results	Full match	407.27853	2759233.7935868045	1372369.9494234922	291676.04065487714	1113786.3953830313	1285197.2512875553	915507.8214464867	2905077.9393069544	1312744.3413558777	2129032.441962987	107121.1828609114	101555.44848695034	81198.93863869937	104597.14878232594	67516.17253917287	93332.62932149961	67601.62658745755	69484.50458727621	87397.12988043133	596647.698756331	777309.1216595939	499369.5099483831
Com_6160_neg	Xanthohumol	Xanthohumol	C21 H22 O5	354.15012	9.654	cpd:C16417	--	HMDB0037479	LMPK12120294	Phenylpropanoids and polyketides	Linear 1,3-diarylpropanoids	Chalcones and dihydrochalcones	Polyketides [PR]	Flavonoids [PK12]	Chalcones and dihydrochalcones [PK1212]	Invalid mass	No results	No results	353.14279	1487608.5712306092	1151389.2230239038	445553.13959736464	1515927.6233869016	2393855.071732426	1327308.110985861	2025716.4893305507	1477965.653065729	1553301.2704124684	1825065.5891756872	1040480.9943105764	2053006.7143747136	270233.30468692345	754304.9217731262	2071645.065306916	448065.15280881815	2034913.746352724	636538.4143758429	586243.984898087	1086288.4292177067	636473.3251613622
Com_6161_neg	Prostaglandin E3	Prostaglandin E3	C20 H30 O5	386.18242	5.833	cpd:C06439	--	HMDB0002664	LMFA03010135	Lipids and lipid-like molecules	Fatty Acyls	Eicosanoids	Fatty Acyls [FA]	Eicosanoids [FA03]	Prostaglandins [FA0301]	Invalid mass	No results	No results	385.17514	955939.6348370679	190772.56884569372	172273.06403351526	2170443.993340409	563379.3798157558	211171.63271120223	201536.7428218899	106378.31704159058	149921.7247216431	188512.9669427056	184495.08078523914	611271.6242447495	284761.0700350599	123777.38487791017	145918.79171835043	141163.24122020925	108216.13697896308	203776.82128056663	317085.023311892	486087.03427807434	257064.44235457122
Com_6305_neg	LPE 22:1	--	C27 H54 N O7 P	1070.72859	11.05	--	--	--	LMGP02050068	--	--	--	Glycerophospholipids [GP]	Glycerophosphoethanolamines [GP02]	Monoacylglycerophosphoethanolamines [GP0205]	No results	Invalid mass	No results	534.35718	336886.73843961186	271394.6698061363	143360.8001562457	997242.8236489162	521100.34077259136	375301.8320091129	1009036.9092575117	887556.3466188702	555847.1964935656	749989.072513884	498459.57231527165	695168.8783578665	135428.69671839374	866394.0328238566	2585958.921052148	114389.76471176455	892437.2664325018	468323.2817990852	632059.048953046	461030.8158896705	697834.0515819101
Com_6699_neg	7Z, 10Z, 13Z, 16Z, 19Z-docosapentaenoic acid	--	C22 H34 O2	330.25623	10.03	--	--	--	--	--	--	--	--	--	--	No results	No results	Full match	329.24893	898205.5398518028	682728.548431635	489636.81846152025	817727.925474167	636882.822733157	1655255.471476228	466543.9216540937	672395.200871166	318273.14402054367	1309770.2878014408	1191082.3716108315	1482715.354996854	1560651.5065020795	690956.2249124688	1251758.658518732	791075.5660706675	1751753.6416700096	1796876.6958625047	932330.418545575	1149806.3892718584	875138.5711507417
Com_6842_neg	Ethyl chrysanthemumate	--	C12 H20 O2	196.14653	6.466	--	--	--	--	--	--	--	--	--	--	No results	No results	Full match	195.13919	1805921.5590678914	1465562.321537233	397479.8155646805	1045533.2134249992	2127776.9958782336	731376.0544795787	2406733.3067547567	1441280.147197793	2257227.3462512745	117914.31117140879	163965.41311186785	121639.16714239362	129897.5929046766	100731.44535684239	107954.58394841503	99583.01833053227	106304.5806008539	104705.06424424848	867781.921285909	707797.001391186	620923.4737273238
Com_6960_neg	N-Carbamyl-L-glutamicacid	--	C6 H10 N2 O5	190.05928	1.282	--	--	--	--	--	--	--	--	--	--	No results	No results	Full match	189.05196	707710.0290941139	699566.9735678654	513685.2951055113	678322.6196044469	691065.9285129436	1283243.2704400788	602947.4944466569	512171.1666508322	975700.396216468	690340.9228443679	784758.4316642598	1873981.4839936474	1140693.3400692956	458891.2339042266	701631.8845885427	1017089.1839022583	903049.6058713304	931920.5858674066	691041.945703595	659531.5214246471	751927.6908925474
Com_7144_neg	alpha-Benzylsuccinic acid	--	C11 H12 O4	208.07379	5.985	--	--	HMDB0142179	--	Phenylpropanoids and polyketides	Phenylpropanoic acids		--	--	--	No results	No results	Full match	207.06651	526474.1959441043	128310.29334500896	125807.6940367656	446361.1498811379	340183.5738339042	1563344.9626745395	197887.87109684068	1616391.3086710759	168793.28487527333	762754.0317292217	700794.385105401	1147396.6319795435	356274.7881404058	437545.87496727443	1968734.6603250643	741823.1744645019	1206950.0945604132	355125.7229777348	684776.282600723	900236.7413559627	593531.2467979074
Com_7151_neg	5-Methyluridine	--	C10 H14 N2 O6	258.08554	4.608	--	--	HMDB0000884	--	Nucleosides, nucleotides, and analogues	Pyrimidine nucleosides		--	--	--	No results	No results	Full match	257.07825	1142423.518214034	877384.7662020667	896163.8496270922	648042.4165484739	1124217.953376337	1285626.3912029774	1004838.731847297	898983.6245976987	1412562.2132359738	1308184.3918091068	1669897.548181372	1024975.864767015	839651.4314850918	628825.0566984134	931842.1736844553	1575509.2127382744	561587.3947383182	881476.3166703414	910268.881136844	1242647.3058972212	929120.45393153
Com_7180_neg	Lauric Acid	Dodecanoic acid; Dodecanoate; Dodecylcarboxylate; Lauric acid	C12 H24 O2	200.17786	8.479	cpd:C02679	map00061 Fatty acid biosynthesis;map01100 Metabolic pathways	HMDB0000638	LMFA01010012	Lipids and lipid-like molecules	Fatty Acyls	Fatty acids and conjugates	Fatty Acyls [FA]	Fatty Acids and Conjugates [FA01]	Straight chain fatty acids [FA0101]	No results	No results	Full match	199.17056	1604041.9821699206	890340.1128535091	775549.1704019934	1102200.432915416	913834.4971779156	1949503.1354317733	1396676.179657359	1343968.3149109108	834530.0951107675	1520811.6330176021	1666301.9463380578	1779707.9163997313	1226593.9688844464	809311.4979144053	671413.3108047058	705741.8538074398	1468619.494062841	828025.5765226929	1096385.70396162	1100834.2604229937	1113477.8904636337
Com_7254_neg	5-Methyl-2'-deoxycytidine	5-Methyl-2'-deoxycytidine	C10 H15 N3 O4	241.10657	1.321	cpd:C03592	--	HMDB0002224	--	Nucleosides, nucleotides, and analogues	Pyrimidine nucleosides	Pyrimidine 2'-deoxyribonucleosides	--	--	--	No results	No results	Full match	240.09909	1139616.5109546513	1580417.050229468	526552.3585723323	1617616.4450160158	1413971.2615322834	1557641.0670775499	1400822.1253508355	569902.9155757679	1662038.1856375423	942368.9546137056	1064666.093831777	847918.4002942414	1044069.6312908091	947944.172025635	734055.618068268	989048.4936938384	752141.9835556844	844469.6960767832	1029555.49280376	1031732.0756242764	882641.7625732754
Com_7280_neg	5'-Adenylic acid	AMP; Adenosine 5'-monophosphate; Adenylic acid; Adenylate; 5'-AMP; 5'-Adenylic acid; 5'-Adenosine monophosphate; Adenosine 5'-phosphate	C10 H14 N5 O7 P	347.06203	5.109	cpd:C00020	map00230 Purine metabolism;map01100 Metabolic pathways;map01523 Antifolate resistance;map04022 cGMP-PKG signaling pathway;map04024 cAMP signaling pathway;map04068 FoxO signaling pathway;map04150 mTOR signaling pathway;map04151 PI3K-Akt signaling pathway;map04152 AMPK signaling pathway;map04211 Longevity regulating pathway;map04740 Olfactory transduction;map04742 Taste transduction;map04923 Regula…	HMDB0011617	--	Organic oxygen compounds	Organooxygen compounds	Carbohydrates and carbohydrate conjugates	--	--	--	No results	No results	Full match	346.05502	2015289.5795283373	212855.5414928128	138598.65051496163	767010.8100221655	387775.07602626283	238046.11836075323	522877.5567601569	159257.26888274227	217510.252225303	228752.33715745475	195212.7494353295	1384377.9316532235	195795.02569419975	153750.42401167817	201122.0249524241	154209.2382373883	256265.21292598036	180591.6622840445	379935.629039171	282149.1852253673	290660.18696922535
Com_7747_neg	Pentadecanoic acid	Pentadecanoic acid; Pentadecylic acid; n-Pentadecanoic acid	C15 H30 O2	242.22484	9.85	cpd:C16537	--	HMDB0000826	LMFA01010015	Lipids and lipid-like molecules	Fatty Acyls	Fatty acids and conjugates	Fatty Acyls [FA]	Fatty Acids and Conjugates [FA01]	Straight chain fatty acids [FA0101]	Full match	No results	Full match	241.21759	1351441.6957370965	1880711.9729444266	739970.7754976193	935523.6990760287	1811613.815301341	1024298.683236655	1440698.0021388743	935872.3750130424	1254474.471573617	365978.333052717	433435.8466949436	383210.44156283897	364136.6804036178	327072.22809654765	324853.71699310205	246157.8075187838	751759.7032903639	582105.9279318635	750743.818937022	722982.3120438352	598838.2982327867
Com_8057_neg	9-KODE	9-OxoODE; 9-KODE; (10E,12Z)-9-Oxooctadeca-10,12-dienoic acid	C18 H30 O3	294.22014	7.742	cpd:C14766	map00591 Linoleic acid metabolism	HMDB0004669	LMFA02000274	Lipids and lipid-like molecules	Fatty Acyls	Lineolic acids and derivatives	Fatty Acyls [FA]	Octadecanoids [FA02]	Other Octadecanoids [FA0200]	No results	No results	Full match	293.21286	398648.6677406381	1722244.8094730498	283801.9418921112	296921.54777615715	763327.3095543564	222217.49433778584	1098311.0388373518	336785.81114923547	657816.4599996823	464429.0448249234	435088.62307036755	291332.7109447622	191235.81806403387	361454.34361390723	290298.3930756895	254228.91281904964	874716.032327273	193020.53436754888	313976.784547439	666237.92089011	631580.6398429532
Com_8149_neg	Nervonic acid	(15Z)-Tetracosenoic acid; Nervonic acid; (Z)-15-Tetracosenoic acid	C24 H46 O2	366.34999	11.31	cpd:C08323	map01040 Biosynthesis of unsaturated fatty acids	HMDB0002368	LMFA01030092	Lipids and lipid-like molecules	Fatty Acyls	Fatty acids and conjugates	Fatty Acyls [FA]	Fatty Acids and Conjugates [FA01]	Unsaturated fatty acids [FA0103]	No results	No results	Full match	365.34268	527153.105866509	841060.5840691649	197702.29430803016	247820.17880192847	1548574.7733063956	436388.01882578555	410970.0185233128	418293.06846128666	822772.1348030927	911383.0325620082	730541.7464924578	282810.5102106376	847232.442276436	146137.68100315533	1590778.8602568104	1170631.6962602348	103899.5365070115	653736.991294317	737288.080194815	392371.1859811138	758152.7099766079
Com_8285_neg	3-Phosphoglyceric acid	--	C3 H8 Na O6 P	193.99603	1.307	--	--	HMDB0060180	--	Organic oxygen compounds	Organooxygen compounds	Carbohydrates and carbohydrate conjugates	--	--	--	No results	No results	Full match	192.98875	525589.937126077	1180378.754293127	564618.5359261379	1235873.8095566535	784844.6264194358	559098.1249215193	1268845.5718541422	412138.20028572285	971740.5988069936	512690.5474234542	535364.4431479053	805350.643080508	1067329.3352462202	450078.15473432606	453418.29335034057	387994.0678843447	342307.82937554666	575604.3482370084	585298.177429404	918460.2102741563	537987.2248697812
Com_8925_neg	Flavin adenine dinucleotide	FAD; Flavin adenine dinucleotide	C27 H33 N9 O15 P2	785.15964	11.993	cpd:C00016	map00740 Riboflavin metabolism;map01100 Metabolic pathways;map04977 Vitamin digestion and absorption	HMDB0001248	--	Nucleosides, nucleotides, and analogues	Flavin nucleotides		--	--	--	No results	Full match	Full match	784.15283	927618.8343422478	639375.6278711736	607648.1086082152	807375.5793627352	1041727.3533164428	930890.1406505404	452187.76572307677	482328.09210890083	1003415.2252691677	947030.5326496998	1189710.2994314055	1086756.0674754097	1284738.8712104615	739377.8060057149	857186.8736223095	682541.1526495833	620200.8075056454	1205229.3070288184	709391.07477902	1113224.8803332294	885858.3742640965
Com_8953_neg	(3-Methoxy-4-hydroxyphenyl)ethylene glycol sulfate	--	C9 H12 O7 S	264.03059	2.988	--	--	HMDB0000559	--	Organic acids and derivatives	Organic sulfuric acids and derivatives	Arylsulfates	--	--	--	No results	No results	Full match	263.02332	484508.5392692599	430176.39515917166	174188.8268633556	343693.11544661387	513491.8556620532	170082.41617645373	299138.2378239935	116690.3846642227	282996.0339474871	333790.81113612745	264036.6702113453	1098630.0479619675	278770.0126500265	211429.21592523166	125338.38788017357	203359.28082598926	182655.45203857232	256712.80241512271	269121.176243579	341381.5154480232	317084.7387061849
Com_9221_neg	Hydrocortisone	Cortisol; Hydrocortisone; 11beta,17alpha,21-Trihydroxy-4-pregnene-3,20-dione; Kendall's compound F; Reichstein's substance M	C21 H30 O5	362.21019	6.097	cpd:C00735	map00140 Steroid hormone biosynthesis;map01100 Metabolic pathways;map04080 Neuroactive ligand-receptor interaction;map04927 Cortisol synthesis and secretion;map04934 Cushing's syndrome;map04960 Aldosterone-regulated sodium reabsorption;map04976 Bile secretion;map05200 Pathways in cancer;map05215 Prostate cancer	HMDB0000063	--	Lipids and lipid-like molecules	Steroids and steroid derivatives	Hydroxysteroids	--	--	--	No results	No results	Full match	361.20291	263305.2852759872	187112.1625377309	130816.06128816603	150580.73410439098	352597.5613594998	190694.14899345068	200447.22066065733	141647.26906783498	203735.90290598723	198054.83721097186	197893.93945213887	1012139.916163837	185435.98194272432	196580.23972511524	178726.31244485913	135822.20417104123	132180.65154250522	166345.40831940615	229353.055857059	188044.72670197324	167166.62978201575
Com_9298_neg	H-Gly-Pro-OH	--	C7 H12 N2 O3	172.08519	1.337	--	--	--	--	--	--	--	--	--	--	No results	No results	Full match	153.06744	468137.2030070838	403349.30922102695	358187.095927543	462947.37456902483	522987.9743216309	527158.8158135806	492632.90062527725	889365.3750157225	486547.39010594273	488022.41878493567	465794.6752135974	543238.255754912	566236.4965479239	430514.32420464844	748171.0522350065	379058.9974417811	601623.1805422142	520066.5741073696	418596.425502412	515636.14972033235	407701.7742249273
Com_9447_neg	7-Ketodeoxycholic acid	--	C24 H38 O5	406.2723	6.819	--	--	HMDB0000391	--	Lipids and lipid-like molecules	Steroids and steroid derivatives	Bile acids, alcohols and derivatives	--	--	--	No results	No results	Full match	405.26544	162068.0404963379	183312.77838033487	92250.3084016842	153618.77956408565	1329432.0443600814	911773.1086001309	135599.11488611088	176904.85558300995	1170645.2779751203	158304.23751720224	173290.96108599863	724857.0418861177	124592.2578157454	669978.5577226912	185638.15983457761	100934.2961855325	256293.231573339	122785.95100246178	450039.230404172	476575.9943124937	256315.26369357813
Com_9816_neg	23-Norcholic acid	--	C23 H38 O5	394.27028	9.9	--	--	--	--	--	--	--	--	--	--	No results	No results	Full match	393.263	957363.3989098639	377132.4204185299	101969.92078315667	289940.47107912134	462107.9833901613	400674.5652528165	646326.814842069	552036.0148695373	375176.65667794546	104290.2312367955	106112.71893052469	85015.98418006355	101564.00834952715	76346.4689646102	109199.4757202816	70747.94728857341	79620.90560937909	85324.36898314866	152904.978813025	208983.6675154969	193432.2365333062
Com_10086_neg	N-Oleoyl Glycine	--	C20 H37 N O3	339.27757	9.702	--	--	--	LMFA08020082	--	--	--	Fatty Acyls [FA]	Fatty amides [FA08]	N-acyl amines [FA0802]	No results	No results	Full match	338.27029	133734.32858401162	127724.77221271585	103188.48883080595	682857.4987718781	158369.63451470708	129932.08781492493	131923.12214064866	487793.5651090242	152044.0514586386	135608.45605842728	126483.39646392214	116694.06387821666	127739.56655621776	93997.68034081024	463540.9672824543	81195.89939534916	387288.22532195784	105130.67521268644	190327.202463903	168505.57400770366	195251.61092195386
Com_10157_neg	PE (16:0/18:2)	--	C39 H74 N O8 P	715.51954	11.952	--	--	--	LMGP02010042	--	--	--	Glycerophospholipids [GP]	Glycerophosphoethanolamines [GP02]	Diacylglycerophosphoethanolamines [GP0201]	No results	Invalid mass	No results	714.51227	546566.6099662622	502297.43101101904	304356.7012053378	391358.11416818644	536926.4803257585	484798.450151985	531886.67896933	213931.93337326616	642190.1203474834	883901.3478442633	469067.50858070736	390730.5569717366	389211.65107970464	341611.79752265173	140496.90236618716	345896.72187230014	241333.3614463094	140297.8565574308	611234.269064547	828943.462903367	432018.26668594073
Com_10343_neg	PE (18:1e/24:4)	--	C47 H86 N O7 P	807.61539	10.073	--	--	--	--	--	--	--	--	--	--	No results	Full match	No results	806.6087	96382.038640516	80334.87426116444	44907.729719589224	48939.80621845028	162689.20685234148	69547.85924398329	110552.25283312383	55850.87248281529	117769.96714877617	158113.76608999874	75909.5739660072	59220.35571213974	684624.4151040552	56452.602225223694	222512.0491203331	144968.97809319448	49696.97181559285	720811.6228464778	148780.777776247	94958.21708644045	75057.59793611988
Com_65_neg	HexCer-NS (d18:1/16:0)	--	C40 H77 N O8	745.57259	9.132	--	--	--	--	--	--	--	--	--	--	No results	Invalid mass	No results	744.56494	326864621.1250346	252907622.98359624	161707447.6831907	125088767.38305902	103164588.63575906	270073352.1962123	180518172.4491611	66500128.4877522	406846146.19603044	350118746.0950725	159077690.88286364	68267805.82166162	29220570.823495198	94852551.417719	68860193.06311335	397086748.4749039	364397070.3565536	33043176.763944738	182533532.17545	276714687.186005	224348007.9091288
Com_149_neg	SM (d14:1/19:0)	--	C38 H77 N2 O6 P	734.55903	9.244	--	--	--	--	--	--	--	--	--	--	No results	Invalid mass	No results	733.55176	222722902.12609148	175391877.89317128	142697025.28852084	57794606.282080434	51954242.69065478	204941654.32805386	89820258.0866156	54753483.02296751	136655141.95278698	216975359.88637796	130637303.12672892	145880260.43009028	145686347.51325327	155818679.70019922	80718592.5633148	123754292.93207817	74715032.52882536	68672900.55475287	173047460.49383	118519567.51507838	142540004.27354705
Com_177_neg	LPE 18:1	--	C23 H46 N O7 P	479.3017	9.462	--	--	--	LMGP02050064	--	--	--	Glycerophospholipids [GP]	Glycerophosphoethanolamines [GP02]	Monoacylglycerophosphoethanolamines [GP0205]	No results	Full match	Full match	478.29416	118860727.93581669	149010710.48465502	57013427.471528	148694074.5387752	231270512.4687913	51282451.03423858	116501687.0385095	65325709.1427367	155730177.22672746	93451740.3821178	90903914.11779122	71840274.50241931	82989625.31276518	71398124.63953832	111896124.1655114	51604723.26717178	78933927.07590827	152097373.61521202	109143038.288238	109314537.71844055	88097175.96291122
Com_157_neg	all-cis-4,7,10,13,16-Docosapentaenoic acid	--	C22 H34 O2	330.25624	10.204	--	--	--	--	--	--	--	--	--	--	Full match	No results	Full match	329.24884	95303189.56092617	15416385.058244234	22763506.86274724	38684610.30037321	63438253.441396415	95695974.72953407	25656648.647036597	65761231.03277002	4202881.467546232	115933089.85446633	93510728.31571731	182658017.39645818	79975412.21804963	56428538.68737835	122601926.08410951	73375896.67819881	76485156.08362073	73050189.52622096	70759518.2338872	78403881.86505784	61765153.39304805
Com_322_neg	PE (18:1/18:2)	--	C41 H76 N O8 P	741.53274	11.82	--	--	--	LMGP02010048	--	--	--	Glycerophospholipids [GP]	Glycerophosphoethanolamines [GP02]	Diacylglycerophosphoethanolamines [GP0201]	No results	Full match	No results	740.52545	57727129.27383537	48899816.24513674	38294238.8159281	28103207.37391011	57580138.29881046	59175739.46687749	46290764.42202799	12458428.263369968	51049018.20598094	107282603.85493813	58810765.262190916	21058754.83069743	19279660.01106232	23803540.0848896	18293299.272888746	56923494.419180885	36279249.3453903	19123675.665299807	65297494.2437044	64504271.77791753	33497567.707797162
Com_6_neg	alpha-Ketoglutaric acid	2-Oxoglutarate; Oxoglutaric acid; 2-Ketoglutaric acid; alpha-Ketoglutaric acid	C5 H6 O5	146.02167	1.874	cpd:C00026	map00020 Citrate cycle (TCA cycle);map00040 Pentose and glucuronate interconversions;map00053 Ascorbate and aldarate metabolism;map00220 Arginine biosynthesis;map00250 Alanine, aspartate and glutamate metabolism;map00340 Histidine metabolism;map00430 Taurine and hypotaurine metabolism;map00471 D-Glutamine and D-glutamate metabolism;map00630 Glyoxylate and dicarboxylate metabolism;map00650 Butanoa…	HMDB0000208	--	Organic acids and derivatives	Keto acids and derivatives	Gamma-keto acids and derivatives	--	--	--	No results	No results	Full match	145.01456	2787818768.583683	3521013122.7536964	5280728652.912316	5883779418.699109	2166779844.501949	3863735959.2065177	3586955186.396565	5752944631.4171715	2773911155.1458488	3683773247.51294	3277209310.814673	4077772922.39454	1962435194.01063	5151866012.841605	4638884478.248393	3978725166.6134543	5099188900.817611	3402263988.8854666	2489171474.49264	4843187955.77893	4145282548.766356
Com_287_neg	LPE 18:2	--	C23 H44 N O7 P	477.28617	8.913	--	--	--	LMGP02050041	--	--	--	Glycerophospholipids [GP]	Glycerophosphoethanolamines [GP02]	Monoacylglycerophosphoethanolamines [GP0205]	No results	Full match	Full match	476.27863	78472790.54336992	82772725.72853622	19626183.052164074	54035868.13513992	133621219.4019579	31907291.602880783	75503323.0718999	42129389.79270173	83844508.30441184	53209632.12646197	46075542.501205094	42649149.98700243	50386777.468964465	56823245.44171597	81379568.58109592	29845256.12716187	53796041.16464142	83186284.95630866	57288250.7938976	58962207.08462958	53607298.85208093
Com_8194_neg	Arachidic acid	Icosanoic acid; Eicosanoic acid; Arachidic acid	C20 H40 O2	312.30331	11.462	cpd:C06425	map01040 Biosynthesis of unsaturated fatty acids	HMDB0002212	LMFA01010020	Lipids and lipid-like molecules	Fatty Acyls	Fatty acids and conjugates	Fatty Acyls [FA]	Fatty Acids and Conjugates [FA01]	Straight chain fatty acids [FA0101]	Full match	No results	Full match	311.29599	1587121.9890565537	303198.6096555464	147601.79443169278	441427.5713102902	843996.2025399499	465064.2393400806	802086.6443011198	631383.0175746972	757774.605770396	107092.26019233833	105484.4549390088	81356.09343618817	100735.44262751397	71474.87660867434	87092.9320911695	68028.58424103985	70985.91481061887	97377.08128483401	257810.288625107	285561.42904352787	242627.92637211038
Com_823_neg	DL-Tryptophan	--	C11 H12 N2 O2	158.08488	5.123	--	--	HMDB0030396	--	Organoheterocyclic compounds	Indoles and derivatives	Indolyl carboxylic acids and derivatives	--	--	--	Invalid mass	Invalid mass	No results	157.07748	12985554.058426494	33236135.31241397	16885654.997904357	19574883.73470931	25339369.74907654	16290105.174031168	8911897.054060133	9642415.776077745	16546592.4584744	14941522.139500553	16577993.043010578	14463067.663866755	12955185.35576952	7595499.178665148	6119931.454133157	29435131.348279674	6026663.69902246	11527058.72999177	14495886.0062774	15825082.318237286	12640335.488338167
Com_1460_neg	LPE 16:1	--	C21 H42 N O7 P	451.27068	8.601	--	--	--	LMGP02050037	--	--	--	Glycerophospholipids [GP]	Glycerophosphoethanolamines [GP02]	Monoacylglycerophosphoethanolamines [GP0205]	No results	Full match	No results	450.26337	5343273.754183501	6472069.496713979	5897787.967130983	8888297.098212639	6316913.722495526	5600575.955110502	6525299.410759495	5095931.430537764	6388003.159105574	6661209.340900599	9122573.957607904	8965404.361746019	4779539.313609291	3104490.579604724	4373752.8081839485	6144552.0858208155	15362506.077106515	6356864.26008362	6625471.71454706	6675639.667897392	6073192.467900521
Com_548_neg	LPE 20:4	--	C25 H44 N O7 P	501.28645	8.852	--	--	--	LMGP02050067	--	--	--	Glycerophospholipids [GP]	Glycerophosphoethanolamines [GP02]	Monoacylglycerophosphoethanolamines [GP0205]	No results	Full match	No results	500.27905	25796247.255911216	8318883.870695106	7403458.643297072	10848844.559272263	9584190.495413175	25391380.305198815	5072306.9583133105	13692176.535392856	5666172.6753749885	10305491.533625454	17651578.879539315	24069763.93141617	11971033.320654953	4129156.686277585	2302649.135743662	44868763.47731078	7393620.822348969	13165577.993364463	15519591.6556335	14096288.976841144	12548887.152518619
Com_587_neg	Choline Glycerophosphate	--	C8 H20 N O6 P	257.10333	1.337	--	--	HMDB0000086	--	Lipids and lipid-like molecules	Glycerophospholipids	Glycerophosphocholines	--	--	--	No results	No results	Full match	256.09482	10883027.249197863	4805269.057236087	22091115.160080824	10540445.269467195	6204852.912484598	37422043.924623094	838859.8132096182	2035404.02126904	6282937.802729118	13839868.184443181	8549479.695452172	17798218.267086983	27363216.603447326	12893585.972883135	14448112.736152863	3209915.0782860867	41263886.575688876	31152787.035125006	14932344.8698041	18338337.250290405	22052099.472323254
Com_383_neg	acetoacetate	Acetoacetate; 3-Oxobutanoic acid; beta-Ketobutyric acid; Acetoacetic acid	C4 H6 O3	102.03203	1.418	cpd:C00164	map00072 Synthesis and degradation of ketone bodies;map00280 Valine, leucine and isoleucine degradation;map00310 Lysine degradation;map00350 Tyrosine metabolism;map00640 Propanoate metabolism;map00650 Butanoate metabolism;map01100 Metabolic pathways	HMDB0000060	--	Organic acids and derivatives	Keto acids and derivatives	Short-chain keto acids and derivatives	--	--	--	No results	No results	Full match	101.02467	37124233.66743719	22460316.56733986	26036289.66673077	39625383.88908807	15230499.047384275	29361692.767405108	25024702.518140562	41033801.80125161	26340429.654811755	31634420.942404773	31883260.73649861	41309826.38695482	83873560.35479446	37724278.52400753	59163519.1209306	29510991.002072595	52931069.04096045	72488541.67256217	51027791.7937749	32845929.148464393	32203879.157671947
Com_232_neg	Palmitic acid	Hexadecanoic acid; Hexadecanoate; Hexadecylic acid; Palmitic acid; Palmitate; Cetylic acid	C16 H32 O2	256.24062	10.271	cpd:C00249	map00061 Fatty acid biosynthesis;map00062 Fatty acid elongation;map00071 Fatty acid degradation;map01040 Biosynthesis of unsaturated fatty acids;map01100 Metabolic pathways;map01212 Fatty acid metabolism	HMDB0000220	LMFA01010001	Lipids and lipid-like molecules	Fatty Acyls	Fatty acids and conjugates	Fatty Acyls [FA]	Fatty Acids and Conjugates [FA01]	Straight chain fatty acids [FA0101]	Full match	No results	No results	255.23326	75239104.43238747	131818921.4984438	60549694.65378695	111727286.2357011	94404174.02889852	101566090.32165948	129136340.03596279	81650273.5942999	100770031.91915374	34155472.099097274	27604945.078659922	37690053.99916764	22890785.615608845	26543792.953944415	40156782.71773138	15235316.224182315	41149770.16682628	20297498.71837556	53798014.4389044	64427028.96742246	41124215.621323235
Com_4985_neg	LysoPE 18:0	--	C23 H48 N O7 P	481.31755	9.86	--	--	--	--	--	--	--	--	--	--	No results	No results	Full match	480.31027	1594708.60156216	2623319.652477181	902289.5518408789	3023156.437355504	3080230.968086782	699925.6269100093	1177420.5365912302	1293805.7014265454	1735831.0442972858	1697618.4477809258	1470898.8332989926	1449022.0654962384	865467.7840533807	984071.144246789	1138115.915442518	449944.6210770205	1507355.5357663704	1740839.1780608245	1498375.28066246	1587869.5240710916	1533706.4529839417
Com_292_neg	Uracil 1-beta-D-arabinofuranoside	--	C9 H12 N2 O6	244.06987	1.349	--	--	--	--	--	--	--	--	--	--	No results	No results	Full match	243.06265	50365897.69607873	79567253.74738629	39776789.79893605	18346994.479642615	110065599.12435386	48621640.85093196	103457482.52049258	29886746.48758374	118266254.20342584	111479494.44783475	99789254.30971807	42980973.2875066	25637637.62655999	20673757.207791142	32747406.26524434	43220152.816608995	16049539.872478515	49181267.83934316	42014967.5489727	57303542.37285058	46507231.22056847
Com_728_neg	S-Sulfo-L-cysteine	S-Sulfo-L-cysteine	C3 H7 N O5 S2	200.9768	1.284	cpd:C05824	map00270 Cysteine and methionine metabolism;map01230 Biosynthesis of amino acids	HMDB0000731	--	Organic acids and derivatives	Carboxylic acids and derivatives	Amino acids, peptides, and analogues	--	--	--	No results	No results	Full match	199.96957	3935671.2424132116	15401825.513804523	2591204.202258544	5292594.403745646	15702363.132569477	17414087.384419598	5336072.536096429	4038831.768430157	12818366.092522593	15948749.76374514	18356153.93061629	5723602.965306838	46481931.002136394	2116876.4353160826	1882195.213620068	26691114.376753334	4769391.212152045	12140155.06832616	9128424.12151876	9068460.716884904	8766179.848052474
Com_256_neg	Arachidonic acid	Arachidonate; Arachidonic acid; (5Z,8Z,11Z,14Z)-Icosatetraenoic acid; cis-5,8,11,14-Eicosatetraenoic acid	C20 H32 O2	304.24057	9.819	cpd:C00219	map00590 Arachidonic acid metabolism;map00591 Linoleic acid metabolism;map01040 Biosynthesis of unsaturated fatty acids;map01100 Metabolic pathways;map04216 Ferroptosis;map04217 Necroptosis;map04270 Vascular smooth muscle contraction;map04611 Platelet activation;map04664 Fc epsilon RI signaling pathway;map04666 Fc gamma R-mediated phagocytosis;map04723 Retrograde endocannabinoid signaling;map0472…	HMDB0001043	LMFA01030001	Lipids and lipid-like molecules	Fatty Acyls	Fatty acids and conjugates	Fatty Acyls [FA]	Fatty Acids and Conjugates [FA01]	Unsaturated fatty acids [FA0103]	Full match	No results	Full match	303.23322	44281759.57267093	17870882.048211277	11650157.80226994	21219815.75794884	27544137.877712797	39684412.85267539	16555739.759583054	33464306.2614797	6489496.29280587	46359096.072272606	41903636.23853018	109408834.57101804	43100523.706884995	24594259.37543728	42744455.51347637	38144278.05250978	46356272.57557167	44066583.28501587	40122917.8200419	38239274.36340119	33876048.9497363
Com_1437_neg	7-Hydroxy-3,4-dihydrocarbostyril	--	C9 H9 N O2	163.06366	5.282	--	--	--	--	--	--	--	--	--	--	No results	No results	Full match	162.05638	4204909.591933381	2474350.6767449877	840849.664989332	3611748.660683893	4208792.879851996	1284503.6100380165	2037623.4262917377	959837.2785846915	1102805.805903986	1113343.5089996736	1338419.722976656	18114385.483651757	543507.2733043975	4771430.524637236	1787410.5243350377	669010.6965274059	1007677.6606992307	803842.9293565208	3291585.83440252	2978781.033187519	2986044.493258935
Com_4638_neg	DL-o-Tyrosine	--	C9 H11 N O3	181.07443	2.433	--	--	HMDB0006050	--	Organic acids and derivatives	Carboxylic acids and derivatives	Amino acids, peptides, and analogues	--	--	--	No results	No results	Full match	180.06715	3054513.1337589156	3246772.9738831986	2494566.226898537	3393527.1757434616	2891098.457438555	3515122.1335224938	2572199.5149780707	1967269.445836015	3942371.4657725478	2910749.316394813	2476672.545923412	2728035.5545898546	2222899.345139911	2561668.930069511	2988394.185344536	2709060.0169116696	2011595.205057966	2343034.7681024107	2728139.37765121	2806464.876915101	2493533.7267281553
Com_3671_neg	N-lactoyl-phenylalanine	--	C12 H15 N O4	237.10041	5.668	--	--	HMDB0062175	--	Organic acids and derivatives	Carboxylic acids and derivatives	Amino acids, peptides, and analogues	--	--	--	No results	No results	Full match	236.09312	2266612.3196167634	550610.832694455	873123.1761278587	2334960.5283905114	1036637.2201767821	569867.8410242154	750256.1821008407	1367687.453281657	594704.2470123334	1029514.1455449364	704923.1278524804	5148214.513781844	1038741.2580284746	1189411.341680635	1722374.1928513006	859182.4001014065	1231662.2941111221	1575942.2596349027	1353603.0938648	1487237.621418775	1449063.2939940686
Com_2953_neg	13(S)-HOTrE	13(S)-HOT; (9Z,11E,15Z)-(13S)-Hydroxyoctadeca-9,11,15-trienoate; (9Z,11E,15Z)-(13S)-13-Hydroxyoctadeca-9,11,15-trienoic acid; (9Z,11E,13S,15Z)-13-Hydroxyoctadeca-9,11,15-trienoic acid; 13(S)-HOTrE	C18 H30 O3	294.21995	7.502	cpd:C16316	map00592 alpha-Linolenic acid metabolism	--	--	--	--	--	--	--	--	Full match	No results	Full match	293.21252	764264.7591665663	1690279.6042040843	676049.9253257944	1083327.995516026	2219437.7405552417	1152139.7487069108	3733087.659880082	493640.18556333653	1578665.2965916342	2461279.0653536473	4830058.90855443	2111189.39685383	1334909.7152625392	2461462.306708702	1682320.8878442193	480670.3491928469	6062436.8659716705	832484.4321517935	1816660.54911015	2097406.9375015157	1843305.457269165
Com_319_neg	Glutaric Acid	Glutarate; Glutaric acid; Pentanedioic acid; 1,3-Propanedicarboxylic acid	C5 H8 O4	132.04257	1.308	cpd:C00489	map00071 Fatty acid degradation;map00310 Lysine degradation	HMDB0000661	--	Organic acids and derivatives	Carboxylic acids and derivatives	Dicarboxylic acids and derivatives	--	--	--	No results	No results	Full match	131.03528	70082236.82531351	47067296.65204749	72278761.60223922	18062542.94859755	58575949.40116954	28456627.47227902	54855372.97301687	29342284.430597708	30378151.09155502	32489762.51212411	27506417.172462564	21732002.508638356	79155443.34033078	38362165.876059614	56005280.62752181	13093968.889995635	31511490.998939693	88464626.1381411	32956831.4962582	43378134.30246579	40008687.41514001
Com_871_neg	2-Isopropylmalate	--	C7 H12 O5	176.0688	5.403	--	--	HMDB0000402	--	Lipids and lipid-like molecules	Fatty Acyls	Fatty acids and conjugates	--	--	--	No results	No results	Full match	175.06151	1246521.2234319698	1753366.2121077443	1056075.215093543	17045206.992005695	4175938.8264996624	987177.3765327551	1837287.0464573454	1399685.5787782974	1755352.3274921107	579499.380180364	700742.4173158038	31833621.802249875	453126.2853616612	3123656.131727806	698268.056453481	253140.62192084108	4041560.676494244	345893.34969538654	4494207.44994735	5012405.699419741	4615036.188745493
Com_146_neg	LPE 22:4	--	C27 H48 N O7 P	529.31735	9.539	--	--	--	LMGP02050057	--	--	--	Glycerophospholipids [GP]	Glycerophosphoethanolamines [GP02]	Monoacylglycerophosphoethanolamines [GP0205]	No results	Full match	No results	528.30981	126557805.6876583	35115299.75066883	18637053.186216272	41146158.86643951	49420926.50561508	117789249.5553738	23197519.970676467	57053725.69020584	31053814.236698695	36398061.32609133	58149904.521871604	79527825.52749927	56230530.81821322	18477524.508297045	11718061.574827407	170245829.53402445	28828510.259069506	59115881.61799498	64551075.3077915	59926802.59992899	47351851.59533658
Com_5747_neg	Gamma-Glu-Leu	--	C11 H20 N2 O5	260.13719	5.269	--	--	HMDB0011171	--	Organic acids and derivatives	Carboxylic acids and derivatives	Amino acids, peptides, and analogues	--	--	--	No results	No results	Full match	259.12991	868466.5711840483	2843993.1480088374	761331.063217426	1999338.550604817	3716593.5392333157	2446365.10020762	895602.637665213	1342245.085080402	1367299.2944949886	1549313.5962029607	1080645.8759827407	674397.005934693	840337.1322286557	768837.757367233	774755.5441175017	1079828.166592039	999081.2321080113	425238.76357827225	1497338.21792089	1254646.6504821633	1009318.267508329
Com_3002_neg	Homo-Gamma-Linolenic Acid (C20:3)	--	C20 H34 O2	306.25637	10.224	--	--	--	--	--	--	--	--	--	--	No results	No results	Full match	305.24915	7125864.571313125	1927035.5244200057	849332.7381741898	2830737.880580203	8326780.494887109	3688473.835736781	2230916.2506597536	4176397.3026302587	1032154.124781725	3867739.454070863	3851281.060226117	6829371.148292317	2535154.7901469343	3314073.438996005	5641350.818791254	3116620.655525727	3265448.914945868	2759305.2911803704	3932922.00452718	3786452.6748833507	3104496.19887572
Com_564_neg	4-Hydroxyisoleucine	--	C6 H13 N O3	147.08984	1.287	--	--	--	--	--	--	--	--	--	--	No results	No results	Full match	146.0825	39944544.883736305	19569522.918057144	10621455.595078783	15750115.282685341	32686365.739582293	55642289.57777737	20053618.77821437	18978333.86935315	25431287.69517593	27449514.017789554	33994697.05637293	27079594.002666995	22691382.615113776	14832558.006330952	27326623.201881222	43716723.3323335	17867738.596001178	17704866.039016366	24466765.3908177	27703591.348579697	23755449.118020862
Com_2469_neg	Sebacic acid	Sebacic acid; Decanedioic acid	C10 H18 O4	202.12077	5.97	cpd:C08277	--	HMDB0000792	LMFA01170006	Lipids and lipid-like molecules	Fatty Acyls	Fatty acids and conjugates	Fatty Acyls [FA]	Fatty Acids and Conjugates [FA01]	Dicarboxylic acids [FA0117]	No results	No results	Full match	201.11346	7141271.4970966345	9550342.966650466	3146655.483824721	4670393.132619742	12579032.729391983	4839738.835399695	10173648.919700434	4625854.98179731	7603641.939802989	4645325.331255999	2459871.619797717	5529042.723412772	2558273.6751960767	4389344.073613761	2743566.911179966	1090060.0431822399	4581831.222848777	1540958.9710077965	4424053.69173559	5228717.873333439	3830665.5636961223
Com_5017_neg	Nonadecanoic acid	Nonadecanoic acid; Nonadecylic acid	C19 H38 O2	298.28748	11.391	cpd:C16535	--	HMDB0000772	LMFA01010019	Lipids and lipid-like molecules	Fatty Acyls	Fatty acids and conjugates	Fatty Acyls [FA]	Fatty Acids and Conjugates [FA01]	Straight chain fatty acids [FA0101]	No results	No results	Full match	297.2803	2433976.926628032	2657244.3484672494	584108.2772807025	2202205.8550084895	2796509.3795841737	1407265.7769935015	4032367.170218514	1370450.5695121144	3301113.559620292	117608.36280493667	122306.7623981198	94225.813396052	133528.32663942163	88251.1214849535	168490.53855776225	84523.46674045909	71785.86237526905	104061.59977560956	1036993.78850575	1214280.3148605928	858820.6298943793
Com_3019_neg	4-Methylvaleric Acid	--	C6 H12 O2	116.084	5.333	--	--	HMDB0000689	--	Lipids and lipid-like molecules	Fatty Acyls	Fatty acids and conjugates	--	--	--	No results	No results	Full match	115.07672	7863263.253043078	1327026.4319855291	1218457.239767347	3834493.1274438007	2824603.440573277	2235765.5598566174	2439051.014044029	1916507.9181865917	1360174.142387538	1163821.4439297295	861516.3735655005	3034316.4770578765	4493964.939677326	1638447.806284979	3002002.491288684	5776140.669447688	2514507.234423702	3510544.336875328	2527067.85130523	2506783.680030277	2428463.556212657
Com_5291_neg	Inositol	myo-Inositol; D-myo-Inositol; 1D-myo-Inositol; L-myo-Inositol; 1L-myo-Inositol; meso-Inositol; Inositol; Dambose; Cyclohexitol; Meat sugar; Bios I	C6 H12 O6	180.06362	0.157	cpd:C00137	map00052 Galactose metabolism;map00053 Ascorbate and aldarate metabolism;map00562 Inositol phosphate metabolism;map01100 Metabolic pathways;map02010 ABC transporters;map04070 Phosphatidylinositol signaling system	HMDB0000211	--	Organic oxygen compounds	Organooxygen compounds	Alcohols and polyols	--	--	--	No results	No results	Full match	179.05632	3095693.1393861976	3625441.6177080018	2333865.505802109	2681473.685399179	3581144.1142645287	2802016.0705138757	2860490.1315604197	2262222.8545948816	2997170.480583437	3396206.7673933296	2235493.724588999	2196127.1284662928	2658737.5443555755	2054202.6870699832	2152899.039126018	2078.4609284223948	26524.935566172368	2623.097140779847	2882257.08040378	2389496.7134643937	2109048.3333895807
