# Supplementary material for: Semen quality and seminal plasma metabolites in male rabbits (Oryctolagus cuniculus) under heat stress
Source: PeerJ. 2023 Apr 7;11:e15112. doi: 10.7717/peerj.15112 (PMC10103697; doi:10.7717/peerj.15112)
Supplement: Supplemental Information 2 [file peerj-11-15112-s002.zip › peerj-75361-Raw_data_result/Raw data/Result-X101SC21103966-Z01-J001-B1-42/2.MetAnnotation/HMDB_KEGG_Lipidmaps/meta_intensity_pos_hmdb_kegg_lipidmaps.xls]

ID	Name	Other_name(Kegg_name)	Formula	Molecular Weight	RT [min]	Kegg_ID	KEGG_pathway	HMDB_ID	Lipidmaps_ID	SuperClass(HMDB)	Class(HMDB)	SubClass(HMDB)	CATEGORY(Lipidmaps)	MAIN_CLASS(Lipidmaps)	SUB_CLASS(Lipidmaps)	mzCloud_Results	mzVault_Results	MassList_Results	m/z	pos_D_1	pos_D_2	pos_D_3	pos_E_1	pos_E_2	pos_E_3	pos_F_1	pos_F_2	pos_F_3	pos_A_1	pos_A_2	pos_A_3	pos_B_1	pos_B_2	pos_B_3	pos_C_1	pos_C_2	pos_C_3	pos_QC1	pos_QC2	pos_QC3
Com_6_pos	L(-)-Carnitine	--	C7 H15 N O3	161.10494	1.302	--	--	--	--	--	--	--	--	--	--	Full match	Full match	Full match	162.11232	6955818161.767078	3477580135.4116845	5757391721.563192	6043579071.563077	5021424206.483384	9799688337.122713	3333099172.494378	7033995589.913455	4788755059.84257	5984458249.667121	6254612925.063302	7817074334.411408	6765369384.731883	4857293969.632679	7016254380.608858	9103781715.824085	7665915117.453094	6713804417.782378	6571180768.12899	6858723535.863743	5977269940.576191
Com_7_pos	Betaine	Betaine; Trimethylaminoacetate; Glycine betaine; N,N,N-Trimethylglycine; Trimethylammonioacetate	C5 H11 N O2	117.07893	1.324	cpd:C00719	map00260 Glycine, serine and threonine metabolism;map01100 Metabolic pathways;map02010 ABC transporters	HMDB0000043	--	Organic acids and derivatives	Carboxylic acids and derivatives	Amino acids, peptides, and analogues	--	--	--	Full match	Full match	Full match	118.08616	5124545570.432958	1808340300.410817	2188736003.1790605	2321491081.2599635	2680189972.48185	4012009753.8374314	2201263996.990506	3838721376.9988694	1012314154.4350184	4660741367.680473	3829605864.8525734	6376153354.983498	6891178173.395775	3978955453.0779986	4931328082.331331	6772728193.456239	5023374609.101876	6607676397.890961	3180907448.20312	4609498806.45256	4022042141.0624514
Com_14_pos	Acetyl-L-carnitine	--	C9 H17 N O4	203.11569	1.503	--	--	HMDB0000201	LMFA07070050	Lipids and lipid-like molecules	Fatty Acyls	Fatty acid esters	Fatty Acyls [FA]	Fatty esters [FA07]	Fatty acyl carnitines [FA0707]	Full match	Full match	Full match	204.12297	3114230549.3681965	2592151925.084349	1977263727.6958725	2867921382.6838617	2808679184.694849	3370477715.416408	2484284448.0688996	2223514862.4624157	2016072744.7268827	2310036601.0361342	2595327719.795919	2772587499.009995	2795858644.6125736	4295023446.235361	2739155414.423109	3064303530.5734854	2591538894.378302	2796907167.262723	2516590014.77419	2736841703.8766007	2246847518.877282
Com_19_pos	Choline	Choline; Bilineurine	C5 H13 N O	103.09972	1.287	cpd:C00114	map00260 Glycine, serine and threonine metabolism;map00564 Glycerophospholipid metabolism;map01100 Metabolic pathways;map02010 ABC transporters;map04725 Cholinergic synapse;map04976 Bile secretion;map05231 Choline metabolism in cancer	HMDB0000097	--	Organic nitrogen compounds	Organonitrogen compounds	Quaternary ammonium salts	--	--	--	Full match	Full match	No results	104.10697	1849209985.7827446	1826379404.0665054	2191838412.520569	2170348743.439595	1712507515.8598588	1476499478.2056992	3100252437.488691	3509295845.7172723	2803504288.047188	1425958607.8654428	1366628681.7590954	1835936983.8852456	1511319161.1895933	2810805858.2718854	1876938375.010671	1565565457.003873	1742622606.9617922	1576657622.6053562	2005923776.78874	2039444931.5971885	1911763105.1963031
Com_30_pos	Hexanoylcarnitine	--	C13 H25 N O4	259.17826	5.369	--	--	HMDB0000756	LMFA07070070	Lipids and lipid-like molecules	Fatty Acyls	Fatty acid esters	Fatty Acyls [FA]	Fatty esters [FA07]	Fatty acyl carnitines [FA0707]	Full match	Full match	No results	260.18552	2079814098.8103197	496893388.5349547	493803885.3245632	1745803458.9156177	810837871.6235899	458190104.9895784	755321870.5320895	728612984.811016	492091318.9927487	205900622.62503257	163731425.278661	1237566557.975534	1393841113.4245398	791756815.6085184	1003236766.8082299	1995457743.7566526	1007873057.2060356	1085945471.8237908	1023495653.73896	777786130.2583743	799034839.0605885
Com_69_pos	L-Tryptophan	L-Tryptophan; Tryptophan; (S)-alpha-Amino-beta-(3-indolyl)-propionic acid	C11 H12 N2 O2	204.08986	5.155	cpd:C00078	map00260 Glycine, serine and threonine metabolism;map00380 Tryptophan metabolism;map00400 Phenylalanine, tyrosine and tryptophan biosynthesis;map00970 Aminoacyl-tRNA biosynthesis;map01100 Metabolic pathways;map01210 2-Oxocarboxylic acid metabolism;map01230 Biosynthesis of amino acids;map04726 Serotonergic synapse;map04974 Protein digestion and absorption;map04978 Mineral absorption;map05143 Afric…	HMDB0000929	--	Organoheterocyclic compounds	Indoles and derivatives	Indolyl carboxylic acids and derivatives	--	--	--	Full match	Full match	Full match	205.09726	491196912.6430825	1210784597.831665	821736126.3721725	1001096751.8203638	804882383.2182134	632075767.852247	431607724.1396394	486740288.6262254	669092953.6896466	586970002.3598439	592597529.3293754	585311549.7457409	424781074.0316584	386635378.3009914	262371149.57649404	906608152.6254408	296691512.70946145	349285070.3232287	612756413.064012	618212120.8315841	552509060.372097
Com_100_pos	Propionylcarnitine	--	C10 H19 N O4	217.13146	2.993	--	--	HMDB0000824	LMFA07070105	Lipids and lipid-like molecules	Fatty Acyls	Fatty acid esters	Fatty Acyls [FA]	Fatty esters [FA07]	Fatty acyl carnitines [FA0707]	Full match	Full match	Full match	218.13875	611743922.5711402	180819498.60668907	238615940.2339397	484044366.23984706	261415542.6061072	260069667.21348777	244354596.0930944	373972259.2579985	375473379.44850624	218214580.96907458	249792818.215254	425756435.3694861	359508362.2885371	688528586.57977	411268016.1766569	565523495.3458437	306920487.0395494	696928638.3695958	362062787.351958	340527967.3504568	316968329.3380316
Com_124_pos	Adenine	Adenine; 6-Aminopurine	C5 H5 N5	135.05474	3.037	cpd:C00147	map00230 Purine metabolism;map01100 Metabolic pathways	HMDB0000034	--	Organoheterocyclic compounds	Imidazopyrimidines	Purines and purine derivatives	--	--	--	Full match	Full match	Full match	136.06201	9536616.7998989	3879841.840800917	5113374.317192834	5397542.716097535	4644199.1286683595	3655890.6572546563	6345324.527020778	4133604.975665939	4365999.172888634	4201513.656194402	5404787.815533821	3349807.9195555486	225789859.83006227	16225794.560467815	3529915.158616398	166386813.73956433	2946828.4631102327	569464674.0239065	58496284.2460329	51395848.03289595	54055084.46001718
Com_129_pos	L-Tyrosine	L-Tyrosine; (S)-3-(p-Hydroxyphenyl)alanine; (S)-2-Amino-3-(p-hydroxyphenyl)propionic acid; Tyrosine	C9 H11 N O3	181.0741	2.364	cpd:C00082	map00130 Ubiquinone and other terpenoid-quinone biosynthesis;map00350 Tyrosine metabolism;map00360 Phenylalanine metabolism;map00400 Phenylalanine, tyrosine and tryptophan biosynthesis;map00730 Thiamine metabolism;map00970 Aminoacyl-tRNA biosynthesis;map01100 Metabolic pathways	HMDB0000158	--	Organic acids and derivatives	Carboxylic acids and derivatives	Amino acids, peptides, and analogues	--	--	--	Full match	Full match	Full match	182.08147	43365853.273235634	148215805.27773067	308299235.0512445	647334863.3082253	130975446.87767838	151723897.55603796	130099130.72678809	299634517.58067673	405586801.6369276	188314669.1238595	112070714.54035762	125859576.17209947	118504621.90479723	302662659.89929026	233758071.03099295	222963274.4453885	255518333.43545586	84995339.31345828	173298473.914316	172780924.0400361	162342075.02648488
Com_157_pos	Creatine	Creatine; alpha-Methylguanidino acetic acid; Methylglycocyamine	C4 H9 N3 O2	131.06955	1.36	cpd:C00300	map00260 Glycine, serine and threonine metabolism;map00330 Arginine and proline metabolism;map01100 Metabolic pathways	HMDB0000064	--	Organic acids and derivatives	Carboxylic acids and derivatives	Amino acids, peptides, and analogues	--	--	--	Full match	Full match	Full match	132.07683	182612739.46937823	191897202.5991759	291253265.96372795	276073541.8648027	304123921.7865004	55711852.43025877	73658221.37617698	430705418.28040093	276976316.6813169	154155047.7676843	214675288.71374294	86233114.56865138	71868794.42835155	167101357.21575397	175929416.07199576	78538923.28047842	432713630.065284	44858573.06497802	166903231.7123	188469568.3474869	153273068.27209532
Com_173_pos	2-Hydroxycinnamic acid	--	C9 H8 O3	164.04756	2.363	--	--	HMDB0134028	--	Phenylpropanoids and polyketides	Cinnamic acids and derivatives	Hydroxycinnamic acids and derivatives	--	--	--	Full match	Full match	Full match	182.08136	63728686.49638324	187150601.70139697	366065113.31489027	491914502.5425701	172568311.37366492	133360629.48439586	157163493.9836572	327795772.3732991	451598161.1188515	231240204.33546072	133604794.02048604	153144260.51551962	145224936.7052002	346701597.86114806	263536084.09713006	277909582.4103859	289795051.00646	112019028.71059068	211577993.242199	194600225.2800592	195845416.94096774
Com_196_pos	L-Isoleucine	L-Isoleucine; 2-Amino-3-methylvaleric acid	C6 H13 N O2	131.09469	3.151	cpd:C00407	map00280 Valine, leucine and isoleucine degradation;map00290 Valine, leucine and isoleucine biosynthesis;map00970 Aminoacyl-tRNA biosynthesis;map01100 Metabolic pathways;map01210 2-Oxocarboxylic acid metabolism;map01230 Biosynthesis of amino acids;map02010 ABC transporters;map04974 Protein digestion and absorption;map04978 Mineral absorption;map05230 Central carbon metabolism in cancer	HMDB0000557	--	Organic acids and derivatives	Carboxylic acids and derivatives	Amino acids, peptides, and analogues	--	--	--	Full match	Full match	Full match	132.10184	298525284.5443569	204790027.03498885	253318880.7221014	321838781.94204783	173517141.12395626	290105790.76540536	258613579.1800159	320792735.0268019	286055350.55108434	335745799.5959168	244454974.2271972	348619390.4583013	184859887.57595304	337056860.742659	240870474.0823824	233085670.1345215	334196515.8898564	251020036.8077712	323477285.138849	282755433.54708195	258734788.4544872
Com_261_pos	Nicotinamide	Nicotinamide; Nicotinic acid amide; Niacinamide; Vitamin PP	C6 H6 N2 O	122.04822	2.07	cpd:C00153	map00760 Nicotinate and nicotinamide metabolism;map01100 Metabolic pathways;map04977 Vitamin digestion and absorption	HMDB0001406	--	Organoheterocyclic compounds	Pyridines and derivatives	Pyridinecarboxylic acids and derivatives	--	--	--	Full match	Full match	Full match	123.05549	80243280.63401271	62660103.31142904	113950886.10638629	138736490.2041684	44041689.29687284	60131816.26360859	89021639.76837157	154799049.02048835	63113466.1875214	114105637.04433005	118089901.18225875	179038723.22344476	112835711.37926511	217208285.53617704	162789459.61496565	74036195.9362142	230023539.6377342	111960222.45818986	118319003.595358	123682055.87484021	112096558.19360603
Com_410_pos	Methionine sulfoxide	--	C5 H11 N O3 S	165.04618	2.02	--	--	HMDB0002005	--	Organic acids and derivatives	Carboxylic acids and derivatives	Amino acids, peptides, and analogues	--	--	--	Full match	Full match	No results	166.05345	55364094.15778146	70297303.30309932	155425158.91686332	96580259.28997259	86446420.19668418	57663124.80105864	96613055.50627154	119606691.28348571	127255637.5415084	95488519.36804259	64643160.0786576	58974825.70013706	32444062.781410765	98565485.35119997	92238378.15228434	38554292.13907259	73519376.96634509	37933352.55327057	68383947.8411416	107547208.33833733	88879282.29423828
Com_451_pos	DL-Lysine	--	C6 H14 N2 O2	146.10562	1.139	--	--	--	--	--	--	--	--	--	--	Full match	Full match	Full match	147.11275	62263364.35933155	70257693.03925805	59986015.85768784	105514867.1083356	64559129.866191365	75645460.94314608	88414131.45912285	112138696.38243486	75041141.43295997	54694941.33438044	50631776.231620595	94948693.51652521	64696842.62578284	122460156.22441915	98719669.92623976	63674470.25233939	78641606.15706064	77463534.13898683	74936846.0464016	76678828.95934916	72297245.8663326
Com_776_pos	2-Amino-1,3-octadecanediol	--	C18 H39 N O2	301.29815	6.862	--	--	--	--	--	--	--	--	--	--	Full match	Full match	Full match	302.30539	73380571.54142146	29867172.555904638	21135476.231671754	31106092.220643003	35999195.583848014	32198404.495594777	41723382.152000755	29594359.281060606	71570648.8099155	29392245.19239391	16943060.220056467	26620877.01990826	25192765.10165091	29390084.705542084	26079736.55416177	14168032.8000905	21962841.50381029	36928237.45258665	38240833.1160245	34667719.26532287	31762952.58698459
Com_790_pos	Ecgonine methyl ester	Ecgonine methyl ester; Methyl ecgonine	C10 H17 N O3	199.12072	2.235	cpd:C12448	map01100 Metabolic pathways	HMDB0062751	--	Organic acids and derivatives	Carboxylic acids and derivatives	Amino acids, peptides, and analogues	--	--	--	Full match	Full match	No results	200.12828	54775844.52673542	26436327.350415826	24425129.83462587	33458198.969456565	34357111.24479496	56423729.6164949	23189908.211652003	49492928.61304864	15055848.368720999	21775817.659615513	32245154.508615248	25803154.67304938	43270279.47673211	21364586.83300239	32125578.714764584	56364511.719127685	38589431.42302031	29318982.491042007	41265778.9556629	33104583.265998483	29621606.71134202
Com_1138_pos	Cytosine	Cytosine	C4 H5 N3 O	111.04346	1.67	cpd:C00380	map00240 Pyrimidine metabolism;map01100 Metabolic pathways	HMDB0000630	--	Organoheterocyclic compounds	Diazines	Pyrimidines and pyrimidine derivatives	--	--	--	Full match	Full match	Full match	112.05066	13936268.174745927	11141368.036124518	15286873.347502042	49094224.088811934	10695849.248716578	7426235.2247525	16539666.206334116	8366106.12397945	11654392.108039483	3600542.2082030587	5281141.06294365	5335299.991257584	3259464.4679891914	9822941.362651078	3895938.376383313	4204332.20318067	11083971.533245223	4509875.683331627	9363312.91571667	9074372.65710789	8987472.146711504
Com_1153_pos	Ecgonine	Ecgonine	C9 H15 N O3	185.10481	1.751	cpd:C10858	--	HMDB0006548	--	Alkaloids and derivatives	Tropane alkaloids		--	--	--	Full match	Full match	No results	186.11169	44801197.01561555	20879758.18526996	23068246.5576709	29468336.349995553	26459828.088531736	43979316.61684186	25019430.199881796	34623101.31789496	15050787.29274578	27371069.71570423	28428663.34032437	33436310.946721215	39531971.63749915	24743183.70128484	30723941.47334363	27911477.352452666	28743206.333121277	34042213.06424508	44602748.2280765	27076128.990340125	32654543.271545377
Com_1209_pos	DL-2-(acetylamino)-3-phenylpropanoic acid	--	C11 H13 N O3	207.08954	5.642	--	--	--	--	--	--	--	--	--	--	Full match	Full match	Full match	208.09677	9533965.364281416	4426560.604580439	3544936.813680684	20968718.26633028	10512497.727230838	41240183.97425211	10282349.220572034	28224025.059326194	8184116.504657664	4043217.4986592396	5403876.875234233	5385200.557039352	2934848.9823806593	13115903.206222873	28976098.1702095	2056775.5072927468	14110834.062070541	3631320.0270058885	11500321.1546946	11173324.145742225	9897337.193210352
Com_1224_pos	Glycerophospho-N-palmitoyl ethanolamine	--	C21 H44 N O7 P	453.28572	9.23	--	--	--	--	--	--	--	--	--	--	Full match	Full match	Full match	454.29285	17778662.965187207	25282500.17859032	19223924.029362354	44750153.39120666	36779573.68241475	8211046.481999233	16226127.030037679	16950398.03396079	40068458.794645794	18746859.5343636	18043547.18430391	25181341.214919824	8360665.783076388	11045390.538653394	10608719.027258446	15466739.701083666	20334283.631349836	18696013.582849827	20307721.3329011	20188570.468704972	20104485.683698643
Com_1462_pos	Ornithine	Ornithine; 2,5-Diaminovaleric acid; 2,5-Diaminopentanoic acid; 2,5-Diaminopentanoate	C5 H12 N2 O2	132.0901	1.138	cpd:C01602	--	HMDB0003374	--	Organic acids and derivatives	Carboxylic acids and derivatives	Amino acids, peptides, and analogues	--	--	--	Full match	Full match	Full match	133.0974	2472560.0048872298	13133339.9604362	13790569.672858097	24504891.43587387	13584369.434131663	32386434.636775367	15047391.481085688	12687182.553527009	19118364.06031987	12131173.477394797	10239077.542391445	9474681.350998282	2462175.9292444144	15428761.871178053	17797999.36986717	4898082.191355265	20055663.95206915	2721423.939818881	13217040.3472792	11533646.41558323	7555905.990737338
Com_1464_pos	7-Methylguanosine	--	C11 H15 N5 O5	297.10676	4.799	--	--	HMDB0005862	--	Nucleosides, nucleotides, and analogues	Purine nucleosides		--	--	--	Full match	Full match	Full match	298.11401	34055787.184676886	14105823.815606555	16005194.00160358	17369485.07795327	15841562.958457323	14065622.355567863	17885550.065459657	16317981.387319393	17452452.91593155	14071525.193094302	23670425.02363568	10332598.73631215	7423743.470578418	13002805.443663547	6234811.493139779	17771826.025834095	8154925.391323732	8810781.511457788	13617664.8153881	14878036.182326054	13146114.311602594
Com_1637_pos	(S)-Equol	--	C15 H14 O3	242.09416	5.56	--	--	HMDB0002209	--	Phenylpropanoids and polyketides	Isoflavonoids	Isoflavans	--	--	--	Full match	Full match	Full match	243.10158	8435277.717723923	739748.6563988532	612650.2589013351	6388845.8698578635	1632158.9783626595	583593.1228539872	970873.6395821774	791671.7258427681	555572.8615555492	536629.0410221239	604903.9731891161	24642340.546876136	488401.41410517093	2783651.1776474672	430583.72670582356	490095.9105092102	426615.76809557504	404700.6277762625	3194926.133357	2784606.2649139506	2489698.244757887
Com_2008_pos	1-Methyladenosine	1-Methyladenosine	C11 H15 N5 O4	281.11175	1.973	cpd:C02494	--	HMDB0003331	--	Nucleosides, nucleotides, and analogues	Purine nucleosides		--	--	--	Full match	Full match	Full match	282.11917	13331140.370412242	10481876.32914984	22862276.948029224	23227954.30292783	9547251.078148019	9042645.633845383	20947373.43464295	16260513.01173528	14897426.479039192	16072719.10206892	17159250.482932083	9355558.063008245	7676367.885717273	16369547.636556217	12016930.679183047	10737129.957203582	8587017.717834232	10353943.679891432	12688039.6893909	13262661.477327896	11388078.660209717
Com_2202_pos	L-Kynurenine	L-Kynurenine; 3-Anthraniloyl-L-alanine	C10 H12 N2 O3	208.0844	4.768	cpd:C00328	map00380 Tryptophan metabolism;map01100 Metabolic pathways;map05143 African trypanosomiasis	HMDB0000684	--	Organic oxygen compounds	Organooxygen compounds	Carbonyl compounds	--	--	--	Full match	Full match	Full match	209.09167	10879331.52387722	19063683.822505858	16125673.480785312	16728751.047389083	13334766.771871625	8030110.90947722	9685243.988329988	19784832.25161026	10549144.156094523	8829152.04462849	11013168.70039871	8735901.506557317	4399681.591325064	14937335.640887747	14263023.383274455	7074134.4184949845	16508310.849090321	9392524.80948232	11258130.91128	12449512.986931086	12531458.591188023
Com_2406_pos	L-Ergothioneine	--	C9 H15 N3 O2 S	229.08812	1.388	--	--	HMDB0003045	--	Organic acids and derivatives	Carboxylic acids and derivatives	Amino acids, peptides, and analogues	--	--	--	Full match	Full match	Full match	230.0956	2077151.843100291	1363901.6831055395	2217681.944661307	2023482.1129318601	1629452.7565385886	2337698.088942953	2207748.549585347	1709684.4396908064	1335020.8665007805	4623875.409304495	3888045.1676697982	14904809.4294161	3738838.307023884	6980339.818362824	5842924.371264179	3709594.711942452	11581653.563492503	3676828.5311392876	5077486.48667848	3859048.8527596933	3338508.280781885
Com_2407_pos	Palmitoyl sphingomyelin	--	C39 H79 N2 O6 P	702.56761	12.003	--	--	HMDB0010169	--	Lipids and lipid-like molecules	Sphingolipids	Phosphosphingolipids	--	--	--	Full match	Full match	No results	703.57489	17800674.430912547	2939333.961624105	2189130.652562412	2192591.1470253053	1930898.6959954195	2872637.218848797	2530143.183597858	1049481.827157523	3376297.505954232	2894944.2293058285	2324519.396013548	1907332.2912773057	1898138.404877432	2271098.7419511494	1680959.259982056	2269316.5450423183	2432704.4363098135	1029824.5664216399	2176106.16209298	2387009.5722824642	2603232.005448401
Com_2553_pos	Enrofloxacin	--	C19 H22 F N3 O3	359.16392	5.177	--	--	HMDB0029861	--	Organoheterocyclic compounds	Quinolines and derivatives	Quinoline carboxylic acids	--	--	--	Full match	Full match	No results	360.17123	352556.8402865981	2442152.321593316	476803.60509123176	571759.7355662046	9191441.044072641	1915074.9466965524	393245.3383040639	5966599.674851649	1770949.8744088968	3791567.6612853403	15941864.963355197	2608662.6684744474	1713342.5048259757	1437177.3579342638	6347099.493066119	456380.75398437073	1704490.9972970402	1511508.9360563965	2435236.16846502	2607442.733647817	2677792.484364689
Com_2874_pos	Riboflavin	Riboflavin; Lactoflavin; 7,8-Dimethyl-10-ribitylisoalloxazine; Vitamin B2	C17 H20 N4 O6	376.13777	5.338	cpd:C00255	map00740 Riboflavin metabolism;map01100 Metabolic pathways;map04977 Vitamin digestion and absorption	HMDB0001520	--	Nucleosides, nucleotides, and analogues	Flavin nucleotides		--	--	--	Full match	Full match	Full match	377.14484	3093701.070562921	4616215.8457948305	10248741.812083853	3030248.658028929	5240231.415831224	8951590.468340429	9320326.091232788	6602583.081703243	5530406.473665559	7345007.936918718	8291280.833065408	8710654.562535835	3419980.4766101995	12603152.0255449	6788939.435204627	2654249.3779100017	5786404.326792382	4756342.784151936	5483788.23483391	5950569.87611411	5187855.122832039
Com_3343_pos	8-Hydroxyquinoline	8-Hydroxyquinoline; Oxyquinoline	C9 H7 N O	145.05296	5.641	cpd:C19434	--	--	--	--	--	--	--	--	--	Full match	Full match	No results	146.06023	8550640.082193132	3400129.0902177626	3495153.38768569	10163513.885802427	11982394.75266348	6935021.3999023335	5920863.175806765	6036615.858021696	8384346.783890895	3512337.497366102	2999548.7753409655	9223032.722315822	3812665.2871730314	6639601.896447605	2845058.6585084484	3459291.173853242	3290597.9170585633	1068659.795901884	7129717.07647953	5409646.964425995	4501665.0286539225
Com_3399_pos	D-(+)-Proline	--	C5 H9 N O2	115.06367	4.885	--	--	--	--	--	--	--	--	--	--	Full match	Full match	Full match	116.07085	2816833.2438969254	2458274.797161859	1853980.576954491	4571555.443406395	1072309.190446817	3275339.32983747	1951056.6731082243	2922204.941314047	2492205.5962510547	4602135.2131168125	5291129.321656546	9023983.524264725	6195107.538451801	5640353.990189217	5239902.764003867	3189202.4560997332	3915490.8897312847	4835552.963378591	5547388.39715439	4287647.767027956	4324619.628040633
Com_3737_pos	Coumarin	Coumarin; Coumarine; Cumarin; 2H-1-Benzopyran-2-one; 1,2-Benzopyrone; 2-Propenoic acid, 3-(2-hydroxyphenyl)-, delta-lactone; 5,6-Benzo-2-pyrone; Benzo-alpha-pyrone; cis-o-Coumarinic acid lactone; Coumarinic anhydride; o-Hydroxycinnamic acid lactone; Rattex; Tonka bean camphor	C9 H6 O2	146.03725	1.603	cpd:C05851	--	HMDB0001218	--	Phenylpropanoids and polyketides	Coumarins and derivatives		--	--	--	Full match	Full match	Full match	147.04453	2137983.161772688	3884738.5631281654	9422506.045747371	8063973.5113818105	3375551.3412186033	2993127.971014726	4113028.9509411156	6746026.084048301	5524340.195562422	3169915.154831831	2431994.903224804	2945911.7907036357	1964952.5340323006	7074880.889795195	4260124.153856233	1901344.8188156455	4873969.596558218	2232594.7110811076	4113026.373086	3525654.5890600635	3241180.523749343
Com_4948_pos	(R)-Equol	--	C15 H14 O3	242.0943	5.897	--	--	--	--	--	--	--	--	--	--	Full match	Full match	Full match	243.10158	818131.2783224237	260817.1401836741	272992.9152788611	772768.9985145485	344498.3704842784	227415.10277242487	299715.4697835738	251560.01206380164	216782.95056130632	213841.59281192956	172790.0107637634	5035381.173935615	531674.166441999	494222.17021540704	250061.8070394509	160262.97379727414	177079.12092461128	340068.24920605286	650527.851195307	531224.2089719386	569082.4672966419
Com_5057_pos	2-Amino-1,3,4-octadecanetriol	--	C18 H39 N O3	317.29302	6.68	--	--	--	--	--	--	--	--	--	--	Full match	Full match	No results	318.30014	3787274.712162557	6283887.280379111	2362746.388863052	3016342.353590781	6301681.618393331	2256372.195935203	4026244.624086252	2771085.8346439926	3208316.4946951005	3387562.842167833	3464635.704832117	3589813.932666239	2563961.3330444237	3871138.2504593367	2051670.2590709366	1102307.6472503187	3566311.299196684	3562872.267384677	3405964.12411182	2374707.302692607	2209081.664909824
Com_5790_pos	Glycitein	Glycitein; 7,4'-Dihydroxy-6-methoxyisoflavone	C16 H12 O5	284.06829	5.813	cpd:C14536	--	HMDB0005781	LMPK12050104	Phenylpropanoids and polyketides	Isoflavonoids	Isoflav-2-enes	Polyketides [PR]	Flavonoids [PK12]	Isoflavonoids [PK1205]	Full match	Full match	No results	285.07578	2039438.336585028	528514.2850600303	610616.3166004998	340853.9050206861	600594.0054188395	287328.97875428933	483891.1902590282	424075.4358556502	515002.2911420758	441210.7350985148	437304.81047496176	3876237.4811551995	1142696.81388052	539315.2657786576	533761.1107256884	348897.10173107067	426845.77471411874	824637.0891423859	515496.176901879	667110.16251347	570155.7739489549
Com_5853_pos	5'-S-Methyl-5'-thioadenosine	--	C11 H15 N5 O3 S	297.08949	5.134	--	--	HMDB0001173	--	Nucleosides, nucleotides, and analogues	5'-deoxyribonucleosides	5'-deoxy-5'-thionucleosides	--	--	--	Full match	Full match	Full match	298.09708	1786536.5392337374	2709362.4080310557	3134307.3365069563	3549749.445161667	2932275.4198268736	3199956.901142798	3847619.9058907307	2826125.9445178276	2768400.045719064	2237854.945402101	1522952.8083467726	3800037.2097197147	2136077.041568328	3438994.422081083	1979917.1768882347	1049563.2929425926	2518931.0981597947	2299492.947688368	2704201.50827383	2189576.7388496012	2210121.197477304
Com_6200_pos	Nicotinuric acid	Nicotinurate; Nicotinuric acid; Nicotinylglycine	C8 H8 N2 O3	180.05348	5.23	cpd:C05380	map00760 Nicotinate and nicotinamide metabolism	HMDB0003269	--	Organic acids and derivatives	Carboxylic acids and derivatives	Amino acids, peptides, and analogues	--	--	--	Full match	Full match	Full match	181.06073	220349.17248133456	296626.9844662309	170442.1093280155	228490.75050321946	3177886.9612394758	398788.16347530216	391329.17862496903	668303.9456309709	288796.7930951219	469532.95328050584	302065.84742181393	2897886.8411549	159216.2022855374	3733555.408092727	376958.2202490804	188174.10762100032	726847.1306426967	156207.38033279486	875813.461984258	750355.5758750511	710542.1634098397
Com_8125_pos	S-Adenosylhomocysteine	S-Adenosyl-L-homocysteine; S-Adenosylhomocysteine	C14 H20 N6 O5 S	384.11988	2.359	cpd:C00021	map00270 Cysteine and methionine metabolism;map01100 Metabolic pathways;map01230 Biosynthesis of amino acids	HMDB0000939	--	Nucleosides, nucleotides, and analogues	5'-deoxyribonucleosides	5'-deoxy-5'-thionucleosides	--	--	--	Full match	Full match	Full match	385.12726	1544370.1381629335	960978.6986119621	1327841.0724431905	2079459.1613115747	1264851.7070996556	1358968.5412358837	1604231.3544173378	2159586.48606464	1375348.6917804573	936898.625586006	776210.109401491	1626852.8348932369	2025924.7837705151	1827508.2844240668	1373247.4517086532	1456873.3690491344	1770704.160896021	1991389.9034109332	1824046.67665024	1520088.1264771568	1279065.4511717155
Com_51_pos	Adenosine	Adenosine	C10 H13 N5 O4	267.09699	3.033	cpd:C00212	map00230 Purine metabolism;map01100 Metabolic pathways;map04022 cGMP-PKG signaling pathway;map04024 cAMP signaling pathway;map04071 Sphingolipid signaling pathway;map04080 Neuroactive ligand-receptor interaction;map04270 Vascular smooth muscle contraction;map04923 Regulation of lipolysis in adipocytes;map04924 Renin secretion;map05012 Parkinson's disease;map05032 Morphine addiction;map05034 Alcoh…	HMDB0000050	--	Nucleosides, nucleotides, and analogues	Purine nucleosides		--	--	--	Full match	Full match	Full match	268.10422	26595437.9161748	3143686.2489814074	8438715.99249689	10064445.666124288	6334368.189443619	3803202.3510324135	13473441.042025529	5814654.338228191	4926654.034489775	6288896.495188808	14617441.558071509	3909788.52006986	766376315.3553722	55529442.82542663	2913210.2284624097	608533894.4861504	2689123.4326634635	1334787521.5458186	220669237.610319	295842791.862677	195394996.83814302
Com_71_pos	Hypoxanthine	Hypoxanthine; Purine-6-ol	C5 H4 N4 O	136.03867	2.09	cpd:C00262	map00230 Purine metabolism;map01100 Metabolic pathways	HMDB0000157	--	Organoheterocyclic compounds	Imidazopyrimidines	Purines and purine derivatives	--	--	--	Full match	Full match	Full match	137.04594	395746629.0534399	72120354.41543172	221355145.42470086	165404039.88663658	205998876.27718815	304774171.4523868	125851922.97141917	344724370.49240345	15772836.102248078	591719538.663597	730596885.7276766	720702527.140836	490302696.6347023	1003052827.5174937	738648124.3557577	844781842.1333667	515720551.397276	331414150.58393425	464028142.403742	428507728.6830078	401783729.6760474
Com_156_pos	2-(acetylamino)-3-(1H-indol-3-yl)propanoic acid	--	C13 H14 N2 O3	246.10054	5.584	--	--	--	--	--	--	--	--	--	--	Full match	Full match	Full match	247.10767	87401830.8153643	153203296.1608907	43202671.98821889	358002567.72693306	405239656.75312644	490904033.68521124	82365945.15016381	382555843.67201984	133564615.44914933	47394571.4602476	78734490.27508385	32982124.94139713	24901098.584757883	55039222.64563913	137687221.83118296	30704723.209976073	82704317.17198688	27592739.593905054	143565681.159241	149005094.51740193	132614122.59699014
Com_197_pos	Pantothenic acid	Pantothenate; Pantothenic acid; (R)-Pantothenate	C9 H17 N O5	219.11082	5.047	cpd:C00864	map00410 beta-Alanine metabolism;map00770 Pantothenate and CoA biosynthesis;map01100 Metabolic pathways;map04977 Vitamin digestion and absorption	HMDB0000210	--	Organic oxygen compounds	Organooxygen compounds	Alcohols and polyols	--	--	--	Full match	Full match	Full match	220.11819	101042058.12977478	183283138.53240854	418668322.59371614	237190392.81296358	148337003.08346984	313667452.93388474	168290787.76585183	251711907.69818655	66905919.169305325	118115852.04223159	146466771.5872717	170272820.378124	39713021.92936389	197331305.39322025	155732622.49312156	46495050.30935804	177006008.25217304	49466954.28589421	166078287.306426	167290400.81979147	139860118.06814656
Com_331_pos	Xanthine	Xanthine	C5 H4 N4 O2	152.03368	4.719	cpd:C00385	map00230 Purine metabolism;map00232 Caffeine metabolism;map01100 Metabolic pathways	HMDB0000292	--	Organoheterocyclic compounds	Imidazopyrimidines	Purines and purine derivatives	--	--	--	Full match	Full match	Full match	153.04086	31525254.89313279	217189732.00258875	100403156.82331297	173576936.3827811	207709361.21282017	46427223.526461564	195044304.01179832	42906680.45897202	82641191.11063214	112473345.0552959	127391429.5298381	135914585.91653013	7730078.3362829955	107357015.71846032	101357176.82548447	58437959.536729455	50967362.05859389	10025114.707902081	99302118.7966096	89505173.63250321	86922558.16745806
Com_343_pos	Kynurenic acid	4-Hydroxy-2-quinolinecarboxylic acid; Kynurenic acid; Kynurenate	C10 H7 N O3	189.04271	5.417	cpd:C01717	map00380 Tryptophan metabolism;map01100 Metabolic pathways	HMDB0000715	--	Organoheterocyclic compounds	Quinolines and derivatives	Quinoline carboxylic acids	--	--	--	Full match	Full match	Full match	190.05006	23768463.799318053	19602043.143436506	14377612.60080523	20241753.020405382	82793115.57602906	27107595.511928428	15024953.873704027	23463207.118079882	22472167.244046282	24518909.86345423	27252894.934674382	160856212.31356075	12023519.273654956	53158558.46443407	21653492.917375084	9102689.122841068	25124237.077459935	9770109.155712148	33119579.2137643	32189228.673067503	28464718.599546216
Com_421_pos	Uracil	Uracil	C4 H4 N2 O2	112.02745	2.319	cpd:C00106	map00240 Pyrimidine metabolism;map00410 beta-Alanine metabolism;map00770 Pantothenate and CoA biosynthesis;map01100 Metabolic pathways	HMDB0000300	--	Organoheterocyclic compounds	Diazines	Pyrimidines and pyrimidine derivatives	--	--	--	Full match	Full match	Full match	113.0347	47147373.71758425	33571085.49059952	151278511.4972968	37988811.68899981	45447900.02130939	44643604.147336975	52780293.338002264	96515594.74965191	61201594.20711885	103929725.2449623	64784696.434174754	85787722.99988051	30611875.39968464	33532377.91252365	38419552.39325184	89150314.02186227	31081857.898030758	36099063.082714915	50719407.1390376	47678182.24051606	43184648.1335541
Com_447_pos	Creatinine	Creatinine; 1-Methylglycocyamidine	C4 H7 N3 O	113.05901	1.333	cpd:C00791	map00330 Arginine and proline metabolism;map01100 Metabolic pathways	HMDB0000562	--	Organic acids and derivatives	Carboxylic acids and derivatives	Amino acids, peptides, and analogues	--	--	--	Full match	Full match	Full match	114.06625	56686499.82466985	58929529.5808734	46124631.32710559	140750930.23412555	63548042.44750233	16958266.01761147	53771752.56096573	51209148.02624511	45084923.19911252	19471339.226969775	15599643.693825856	64170830.86200223	15678862.422263842	32138669.40750954	24945635.55422519	10151292.160349034	20565308.597242903	12683006.826392554	29578933.5796101	37087789.08044634	25983977.574296195
Com_1107_pos	Indole-3-lactic acid	--	C11 H11 N O3	205.07372	5.599	--	--	HMDB0000671	--	Organoheterocyclic compounds	Indoles and derivatives	Indolyl carboxylic acids and derivatives	--	--	--	Full match	Full match	Full match	206.08113	12892535.141080244	12132835.655791963	9026942.777372092	35144845.22745572	29535574.41420702	44835077.25339482	10001405.019085094	48092008.299725816	14023776.22016749	13856536.278766751	11961313.379485881	21462763.449439455	7899905.616615084	6691272.772418611	12883215.685180534	20171188.187509105	12512061.125629885	7634716.629014202	17942204.1988458	12822710.542028235	16391034.480814261
Com_1456_pos	Phenylacetylglycine	Phenylacetylglycine	C10 H11 N O3	193.0738	5.479	cpd:C05598	map00360 Phenylalanine metabolism	HMDB0000821	--	Organic acids and derivatives	Carboxylic acids and derivatives	Amino acids, peptides, and analogues	--	--	--	Full match	Full match	Full match	194.08119	7155023.387220283	2275724.8265102343	2629378.0348614077	2946209.1675247536	23563093.181631938	8162795.126731446	5060194.002093374	4422441.731618659	21619569.798917174	3532763.2952772533	3528121.747701114	28683012.296230208	3697576.939645725	8367176.718068703	2465348.5459295246	697026.9070302761	2209069.193569154	2334714.5971453777	8058268.72328111	8262068.144885651	6391046.922050216
Com_1664_pos	Cytidine	Cytidine	C9 H13 N3 O5	243.08485	1.671	cpd:C00475	map00240 Pyrimidine metabolism;map01100 Metabolic pathways	HMDB0000089	--	Nucleosides, nucleotides, and analogues	Pyrimidine nucleosides		--	--	--	Full match	Full match	Full match	244.09216	7815611.200162597	6476566.2133643	8025166.032410235	30140469.295866374	6886836.633823656	4900228.010859923	9204261.596865034	6589842.505680607	6389689.921315039	2479396.163064541	3385287.475123036	3589516.085293168	3774253.1989604128	6709728.353126406	3308027.0656195604	3805693.544164726	6707528.405371249	3372380.8467904804	5665667.305775	5490759.733317848	5337471.328025712
Com_1774_pos	5-Hydroxyindole-3-acetic acid	--	C10 H9 N O3	191.05787	4.766	--	--	HMDB0000763	--	Organoheterocyclic compounds	Indoles and derivatives	Indolyl carboxylic acids and derivatives	--	--	--	Full match	Full match	Full match	192.06508	14622585.810825871	25929436.316750687	21123977.2887914	22995026.799525186	18057749.01105599	12859952.729928363	13574767.209606867	26367645.761091195	13736461.166430602	12669203.602143403	13541752.02877284	12169625.692328874	6395159.296747986	21007017.27844721	19323820.67933638	9918468.314140525	21916012.825675648	13021635.08364785	15727812.7077452	16495002.738238193	15969048.294050027
Com_2612_pos	L-Histidine	L-Histidine; (S)-alpha-Amino-1H-imidazole-4-propionic acid	C6 H9 N3 O2	155.06944	1.275	cpd:C00135	map00340 Histidine metabolism;map00410 beta-Alanine metabolism;map00970 Aminoacyl-tRNA biosynthesis;map01100 Metabolic pathways;map01230 Biosynthesis of amino acids;map02010 ABC transporters;map04974 Protein digestion and absorption;map05230 Central carbon metabolism in cancer	HMDB0000177	--	Organic acids and derivatives	Carboxylic acids and derivatives	Amino acids, peptides, and analogues	--	--	--	Full match	Full match	Full match	156.07674	5448756.830555078	7322461.132768576	8610078.360252332	16480142.874381505	3967717.938276455	5970059.201668804	6798902.051643861	11952016.946595503	8947285.385984793	2899580.1404242623	4570068.936112149	6868807.246478056	4396847.871991768	8881280.53645694	15658311.159348099	3791918.0788624384	7240078.023598668	4036542.5327272825	6027534.04444141	4646289.611296515	3756368.131293652
Com_3231_pos	Glycyl-L-leucine	Glycyl-leucine; Glycyl-L-leucine	C8 H16 N2 O3	188.11619	5.061	cpd:C02155	--	HMDB0028929	--	Organic acids and derivatives	Carboxylic acids and derivatives	Amino acids, peptides, and analogues	--	--	--	Full match	Full match	Full match	189.12367	425546.27742318664	1936938.7449238847	1323598.2021588734	615774.1144302005	2137511.551955391	677295.5883784796	423704.1012867729	460087.49557906983	1617418.9315639744	3483798.17801275	11374300.007034307	533060.569360321	1062473.8546525296	429313.2560520403	553233.53965895	7589104.615248179	380874.4476848126	404784.0399901927	1499918.34406498	1477353.9425912027	774992.1078066723
Com_2_pos	SM (d20:1/12:0)	--	C37 H75 N2 O6 P	674.53626	11.339	--	--	--	--	--	--	--	--	--	--	No results	Full match	No results	675.54346	10842039018.914091	11774564318.96649	4777151767.599037	5037637991.928156	10488689361.744509	6376982210.823002	14090419561.32525	6653079481.969904	11723967955.622818	9280327935.781176	9418711486.351824	8954813981.456522	11820938761.804611	9007494081.143059	11312839553.688425	8419291184.942231	7967723894.356297	13816231214.247063	11324215142.0166	6657643468.799352	11627577208.790365
Com_11_pos	N-[2-chloro-6-(trifluoromethoxy)phenyl]-2,2-dimethylpropanamide	--	C12 H13 Cl F3 N O2	295.05853	1.269	--	--	--	--	--	--	--	--	--	--	Full match	No results	No results	296.06586	1666853394.535572	1026656317.298314	1989453260.2852182	3265240599.1852107	1433196678.2855232	3379794077.8141103	1207654542.104492	3650378519.893357	2214117630.2786593	2987536274.231239	2504793623.268347	3056860737.46748	2373885240.7169695	3142082834.1657	3261036801.584063	2506359667.9855237	4637874788.481453	2207145593.4645524	2723316338.70297	2832539229.028347	2823709834.818675
Com_16_pos	TKK	--	C16 H33 N5 O5	375.25212	6.345	--	--	--	--	--	--	--	--	--	--	Invalid mass	No results	No results	376.2594	2266412887.5287595	3993754520.700646	2663419278.561092	2904865866.0618744	4339280378.653778	2895418669.0556316	3637307620.1093144	3961041247.916025	2753940762.4216757	3185271875.2540507	3935832247.5761776	2845653348.9077706	2286310481.4725122	1561162546.2446935	2981080820.9135613	1527807955.1835983	3732965156.9247203	2501988487.0578156	1148606487.98054	1109874353.5761073	1015724245.4413359
Com_18_pos	SM (d18:1/14:0)	--	C37 H75 N2 O6 P	674.53655	11.663	--	--	--	LMSP03010028	--	--	--	Sphingolipids [SP]	Phosphosphingolipids [SP03]	Ceramide phosphocholines (sphingomyelins) [SP0301]	No results	Full match	No results	675.54382	3383655911.172015	3823602336.006851	1735624273.5286126	1290678453.171227	2941444234.8788652	2404535637.6916685	3275263623.681639	1876201685.0183206	3761120939.381565	3399817686.5730176	3023775208.240251	2543928725.8313293	3409128953.1133227	2788191395.7057476	2630902024.5615273	2313344303.176813	2240138596.4631267	3108337648.753274	3710766429.24306	1751880518.024903	2818808691.1401424
Com_22_pos	Guanine	Guanine; 2-Amino-6-hydroxypurine	C5 H5 N5 O	151.04934	4.841	cpd:C00242	map00230 Purine metabolism;map01100 Metabolic pathways	HMDB0000132	--	Organoheterocyclic compounds	Imidazopyrimidines	Purines and purine derivatives	--	--	--	Full match	No results	Full match	152.05655	1490910340.2530196	1511208206.5388465	2946068064.3458686	1150246216.9769228	1259875978.864098	860222615.3350482	3766982715.8797	1222278807.9132316	2222722131.2013893	2007381244.3089237	1710137007.0229223	1588284663.8859277	1883386999.1051364	2658259835.8019767	540751093.9047273	2323864533.6139493	1038813550.470194	2924430007.486131	1879430374.05764	1813080375.9455044	1679828419.4446528
Com_24_pos	D-threo-Isocitric acid	(1R,2S)-1-Hydroxypropane-1,2,3-tricarboxylate; D-threo-Isocitric acid	C6 H8 O7	192.02686	2.162	cpd:C00451	--	HMDB0001874	--	Organic acids and derivatives	Carboxylic acids and derivatives	Tricarboxylic acids and derivatives	--	--	--	No results	No results	Full match	193.03426	1499649173.3238943	1923291205.8471878	3153874136.5007668	2768446586.982785	1381497826.8287494	1433868550.310699	2147516540.8837013	2948133340.4807706	1715001202.5286248	1423851607.1286008	1589907866.9195657	1580055558.5485322	1119975684.8222554	2428395043.4384117	2140720522.0723152	1511013442.589367	2394234805.04611	1230757409.127897	1943835320.95936	2100226406.3278422	1841503787.2996752
Com_41_pos	Cholecalciferol	Vitamin D3; Cholecalciferol; Calciol	C27 H44 O	384.33946	10.069	cpd:C05443	map00100 Steroid biosynthesis;map01100 Metabolic pathways;map04977 Vitamin digestion and absorption;map05323 Rheumatoid arthritis	HMDB0000876	--	Lipids and lipid-like molecules	Steroids and steroid derivatives	Vitamin D and derivatives	--	--	--	Full match	No results	No results	385.34631	788640551.3556713	937310744.9919617	508829832.77012646	351178902.7780289	920264212.8141935	602748815.4969894	1164179679.621419	685626505.9446545	918669272.8042259	800310839.0962713	634723681.4513639	492788400.37449247	967352309.9114053	821291915.7537814	1026330679.3369008	725586594.4679965	609049839.8206831	1528422343.008176	895927062.722117	562971748.2340474	979334069.2143092
Com_56_pos	L-Iditol	L-Iditol	C6 H14 O6	182.07883	1.316	cpd:C01507	--	HMDB0011632	--	Organic oxygen compounds	Organooxygen compounds	Carbohydrates and carbohydrate conjugates	--	--	--	Full match	No results	Full match	183.08569	743213393.8618178	841707795.939575	1429117832.0696883	163548766.84303528	919214437.304162	46103352.143243186	472580568.70277953	274108448.8148474	181840110.58243087	192748436.54805282	158436922.65093556	58768436.97508475	650396524.8639221	286596034.91616863	352514027.3066687	25082591.398155935	139814422.6714807	704659774.545428	363159699.612304	392946793.17513955	338697538.0655246
Com_84_pos	Trigonelline	N-Methylnicotinate; Trigonelline; Trigenelline; 1-Methylpyridinio-3-carboxylate; Betaine nicotinate; Caffearin; Gynesine	C7 H7 N O2	115.06339	1.382	cpd:C01004	map00760 Nicotinate and nicotinamide metabolism	HMDB0000875	--	Alkaloids and derivatives			--	--	--	Invalid mass	No results	No match	116.0707	376769804.0639884	456726947.8418503	757497534.4023271	930166262.8586141	488670304.6185941	458385543.9822185	445082553.3609253	687014660.8377509	849028502.3833559	583014015.2396811	604233810.6338059	433390961.6894752	422649913.0932515	543794445.128389	470285788.6745998	422496399.8245065	65095422.37078572	424936937.22439307	446001689.251818	568758766.5689307	498360340.19882745
Com_89_pos	2,5-Furandicarboxylic acid	--	C6 H4 O5	156.00605	2.156	--	--	HMDB0004812	--	Organoheterocyclic compounds	Furans	Furoic acid and derivatives	--	--	--	No results	No results	Full match	157.01346	235161677.68102342	214470259.91626802	743783731.0894613	872993090.9807378	259052131.4484127	314552570.9223192	394546210.05813855	593921673.468401	287802429.15546066	309492544.1601621	214926743.42788684	372505345.06009	350560844.6668497	587367060.4719273	459787267.62491155	278789722.94497156	641255172.5704908	202392229.3029226	512974323.272854	356888902.3618069	287486236.8574759
Com_109_pos	L-Pyroglutamic acid	5-Oxoproline; Pidolic acid; Pyroglutamic acid; 5-Pyrrolidone-2-carboxylic acid; Pyroglutamate; 5-Oxo-L-proline; L-Pyroglutamic acid; L-5-Pyrrolidone-2-carboxylic acid	C5 H7 N O3	147.05324	1.313	cpd:C01879	map00480 Glutathione metabolism	HMDB0000267	--	Organic acids and derivatives	Carboxylic acids and derivatives	Amino acids, peptides, and analogues	--	--	--	Invalid mass	Invalid mass	No match	148.06042	149787423.3353324	228285339.67212465	309258599.76472765	447892718.1893663	261478807.84435254	283467068.6944652	338301325.1394441	193553713.45767725	829563057.5154704	267863940.997211	248356167.64532256	162468061.8283292	160714338.6034473	265792186.60591125	290757344.4509053	179742118.0518249	182851072.55049288	174953773.75756755	239702245.996113	271253948.7345206	233000803.61090472
Com_117_pos	3-(4-benzylpiperazino)pyrazine-2-carbonitrile	--	C16 H17 N5	279.14724	5.198	--	--	--	--	--	--	--	--	--	--	Full match	No results	No results	280.1543	94524626.65043709	238385850.35907435	21508760.304765206	738013512.1472113	440845210.9181094	16002806.546178954	46435176.212216794	104144748.5159415	169032403.3526843	72579548.71485086	66384830.897661634	37178869.399982356	81070819.07166243	45349088.04545502	64701453.84208116	151220330.86265257	41461417.328536205	59941007.55481477	128358563.224909	114909945.64100434	122159146.85823308
Com_128_pos	SM (d14:0/19:1)	--	C38 H77 N2 O6 P	688.55208	9.237	--	--	--	--	--	--	--	--	--	--	No results	Full match	No results	689.55927	400466615.12286705	548260491.0326867	638255617.9780023	225009575.64069805	168536485.68283805	441171489.7177142	281035844.96313596	153024037.1133188	439602105.030116	521200866.44764847	387274424.80919415	351674927.9066046	294375251.59141463	366437540.5622296	279281909.6172668	320712717.4336782	276306381.3457517	174000145.9351689	482390115.419269	352613929.79315007	363605398.1879535
Com_175_pos	Acetylcholine	Acetylcholine; O-Acetylcholine	C7 H15 N O2	145.11033	1.355	cpd:C01996	map00564 Glycerophospholipid metabolism;map04024 cAMP signaling pathway;map04080 Neuroactive ligand-receptor interaction;map04721 Synaptic vesicle cycle;map04725 Cholinergic synapse;map04742 Taste transduction;map04810 Regulation of actin cytoskeleton;map04911 Insulin secretion;map04970 Salivary secretion;map04971 Gastric acid secretion;map04972 Pancreatic secretion;map04976 Bile secretion;map050…	HMDB0000895	--	Organic nitrogen compounds	Organonitrogen compounds	Quaternary ammonium salts	--	--	--	Full match	No results	No results	146.11768	275245670.756607	112361977.56623688	127558251.34595448	270798107.8345673	106042776.09516534	145768874.9249231	211240436.75658196	181217334.036225	68671422.54810113	110360267.20624532	115161122.570877	278566631.20098686	398847588.57305765	249995051.8998996	358015692.5249069	227751696.23083842	196421474.02016008	317018516.6587424	179316744.921476	243442371.38930905	194285943.97735214
Com_201_pos	DL-Stachydrine	--	C7 H13 N O2	143.09471	1.638	--	--	--	--	--	--	--	--	--	--	Full match	No results	No results	144.10199	131742449.61481404	56915610.90498023	118240114.93133606	129486028.04612269	63002108.695527226	108221207.38562398	80473042.9468105	187117510.813648	46364338.37100651	80784502.4517745	129064046.13016273	247621552.88343698	213683648.5198165	227436481.1053644	243367220.29776403	98689805.1777926	264513164.5922713	342896648.3669458	207789226.809463	210196774.75361603	187276684.55011076
Com_216_pos	8-Aminooctanoic acid	--	C8 H17 N O2	159.12595	1.392	--	--	--	--	--	--	--	--	--	--	No results	No results	Full match	160.13324	70574816.94136587	11282472.340768995	10425486.686357029	28620529.51179333	12016892.097522974	7522242.236211584	38013176.35843029	12703695.165026832	14887980.050675526	20883035.007276796	22308504.740452003	35425807.42025177	262591554.44059083	67448067.72745536	66261720.70981065	45145990.30409642	28289264.62453542	315077481.91209525	62825108.106987	49705966.42841704	49648131.2069318
Com_226_pos	4-oxododecanedioic acid	--	C12 H20 O5	266.1129	5.723	--	--	--	--	--	--	--	--	--	--	Invalid mass	No results	No results	267.12018	250405768.0772966	9316902.371168066	7235591.726609109	4211884.840418919	29626199.49905849	6746974.9571539145	29883482.82699977	8326386.824413526	10491513.179969285	9697049.06787985	8357673.505925279	280027801.2146947	3796915.651433781	24624582.183458835	5614310.415548401	2461153.762890481	6000941.538555281	2314979.96892724	45779628.6096265	37738395.23029705	37525803.33807344
Com_280_pos	3-methyl-5-oxo-5-(4-toluidino)pentanoic acid	--	C13 H17 N O3	257.10311	5.369	--	--	--	--	--	--	--	--	--	--	Invalid mass	No match	No match	258.11047	161575416.79525363	31167819.717219554	49988642.9974234	68517190.50564483	38941988.48644048	106861728.77999614	46576279.16773304	64229307.511670336	59072792.14699483	81881349.87700497	86724372.4315632	214672131.7195834	155466244.7401383	79859563.63611981	68258617.19283073	133262372.28114727	134284081.25959995	153613963.3364105	93351760.5791319	84574694.81328316	93092971.73954357
Com_287_pos	PE (18:1/18:1)	--	C41 H78 N O8 P	743.54369	11.338	--	--	--	LMGP02010109	--	--	--	Glycerophospholipids [GP]	Glycerophosphoethanolamines [GP02]	Diacylglycerophosphoethanolamines [GP0201]	No results	Full match	No results	744.55084	73142505.19587135	84132870.78301364	85423284.86114918	128962698.91083734	34279968.34781364	43413607.62158327	29105361.462452933	45664784.47219709	91899972.98085299	49771102.500348516	15292477.210921519	58674543.04634259	75843037.50071287	54248418.24885334	258969159.33465126	83245826.1747081	38294211.21482848	43850478.759022884	75229085.2258644	49109122.352710806	71053536.64744386
Com_306_pos	SM (d21:0/13:0)	--	C39 H81 N2 O6 P	704.58211	10.052	--	--	--	--	--	--	--	--	--	--	No results	Full match	No results	705.59052	140622176.72766152	140860683.9768351	87494037.15419158	139909100.85300714	71570196.31497937	74140774.26518162	151219214.2704072	40907325.46662614	183967670.79671857	203445562.284589	82380229.4739039	89826687.9666939	126408727.11692044	77374789.4139698	154925153.33316612	177622063.62515804	84399416.20553902	143544359.5505945	119657688.753738	109918227.49402264	156770650.3956096
Com_358_pos	Indole	Indole; 2,3-Benzopyrrole	C8 H7 N	117.05801	5.156	cpd:C00463	map00380 Tryptophan metabolism;map00400 Phenylalanine, tyrosine and tryptophan biosynthesis;map01100 Metabolic pathways;map04974 Protein digestion and absorption	HMDB0035924	--	Organoheterocyclic compounds	Heteroaromatic compounds		--	--	--	Full match	No results	No results	118.06528	72912823.79534516	187468753.32728928	131569352.13357005	160222575.99232692	122307957.67122096	97279079.13596638	64476528.00507637	73073702.1882052	102300102.55754651	91950022.1546221	88999055.4529753	84180887.41950086	64150760.76587697	56305942.227033794	38589219.43617469	144646932.3406756	49819984.038817465	54866424.44972094	98686626.9214901	84891657.21266341	81772079.45883854
Com_376_pos	Corey Lactone Diol	--	C8 H12 O4	172.07341	4.934	--	--	--	--	--	--	--	--	--	--	No results	No results	Full match	173.08064	89181090.47997493	33682642.30294437	38057268.37936899	86093023.50833128	42843527.323376365	47524894.187766045	62070335.21929907	72053049.12505428	44216798.94964939	60402061.79400141	61819201.45696157	101908259.61179534	139463243.1005058	78624860.03203306	38412528.697028495	135713796.81953815	89784845.29461867	121148028.54355167	77747269.301278	80062282.37959282	78643917.38145778
Com_432_pos	3-(1-benzylpiperidin-4-yl)-3H-[1,2,3]triazolo[4,5-b]pyridine	--	C17 H19 N5	293.1629	5.336	--	--	--	--	--	--	--	--	--	--	Full match	No results	No results	294.17032	1514691.6763430822	3355119.6555911247	431453.50456424995	151522369.1006146	6377968.301937597	295732.556575174	1414225.2878280284	569717.82727966	772034.8146077483	343826.5169167728	282962.4509047211	3074191.9963151664	2997873.781251907	2510572.263176883	1833352.790491987	1915563.9136937098	2672481.208878447	2040926.272880464	8709532.78545007	8672410.575852118	7130850.907009883
Com_486_pos	Dulcitol	Galactitol; Dulcitol; Dulcose	C6 H14 O6	182.07972	1.456	cpd:C01697	map00052 Galactose metabolism;map01100 Metabolic pathways	HMDB0011632	--	Organic oxygen compounds	Organooxygen compounds	Carbohydrates and carbohydrate conjugates	--	--	--	No results	No results	Full match	205.06894	39292025.17214298	68944627.35274401	123823460.13094138	27235168.264018815	43907356.02299831	5113272.2238858985	24592538.52069661	12828073.113397662	8833521.341345308	8202274.428903081	8632058.671170264	3723181.581277867	42026832.91456224	32322838.96137957	23470143.058621455	3393469.2567235036	12086561.155755173	38640225.93711191	24123612.4139918	24779695.66710638	21579845.574273333
Com_504_pos	2-hydroxy-6-[(8Z,11Z)-pentadeca-8,11,14-trien-1-yl]benzoic acid	--	C22 H30 O3	324.20397	9.91	--	--	--	--	--	--	--	--	--	--	Invalid mass	No results	No results	325.21124	31950942.822672628	17714343.632899337	12488027.105318895	42844303.21470262	26798278.189465504	25172685.61251772	46896148.562228926	49601466.37311754	17564467.34942434	46177779.78857488	33179163.53987041	70740785.25514978	9324847.331489753	64176545.376267105	120669343.49063691	17815037.81176936	60904522.38571538	16869964.78712981	36958320.0591267	39054587.47687826	45156759.53162615
Com_519_pos	trans-Aconitic acid	trans-Aconitate; trans-Aconitic acid	C6 H6 O6	174.01641	2.144	cpd:C02341	--	HMDB0000958	--	Organic acids and derivatives	Carboxylic acids and derivatives	Tricarboxylic acids and derivatives	--	--	--	Full match	No results	Full match	175.02376	34450578.42859416	71711451.30436194	75774591.1061739	95234352.09161371	45550529.46955271	43117873.631957725	85100778.6762029	56620280.38234643	64006152.51673218	62842884.21123039	82537305.23955344	89935418.58665076	56823629.06499526	103756848.05892804	59669109.9990229	80906893.97297648	88636818.29700592	35365490.48676724	94075009.9475982	91168921.04505336	63163060.297203876
Com_523_pos	Phosphocholine	Choline phosphate; Phosphorylcholine; Phosphocholine; O-Phosphocholine	C5 H14 N O4 P	183.06607	10.812	cpd:C00588	map00564 Glycerophospholipid metabolism;map01100 Metabolic pathways;map05231 Choline metabolism in cancer	HMDB0001565	--	Organic nitrogen compounds	Organonitrogen compounds	Quaternary ammonium salts	--	--	--	No results	Full match	No results	184.07335	112772938.55258684	109711026.85274872	91415795.63715585	102618412.51736617	106368899.94781758	75096952.27777925	102239632.85827191	76183977.27929644	93610782.69857648	90052735.0993111	85814764.86226562	64796861.32554321	60505959.65079117	72545135.91807349	72328131.55732249	58442047.15428589	67387616.11275508	44681340.82974329	95612737.3157082	87500827.19514117	63025367.138104126
Com_560_pos	3-hydroxy-3-methylpentanedioic acid	--	C6 H10 O5	162.05254	1.334	--	--	HMDB0000355	--	Lipids and lipid-like molecules	Fatty Acyls	Fatty acids and conjugates	--	--	--	Full match	No results	No results	163.06004	74598507.41472416	107793876.80427532	105332274.01095088	34392502.634827286	119914803.93670063	44620861.63902915	120544957.82854539	39021795.325363606	74414623.7159472	69890530.5453584	71890228.25944506	30308767.261698645	88706262.47778583	64156691.180571444	56190848.795548074	25520799.987702265	28930675.66909704	82382372.44757655	64336027.3598038	66889464.63060773	45899705.98514055
Com_566_pos	6-Methylquinoline	--	C10 H9 N	143.07368	5.155	--	--	HMDB0033115	--	Organoheterocyclic compounds	Quinolines and derivatives		--	--	--	Full match	No results	No results	144.08093	43020665.459799945	114160139.13002038	76767077.05749373	92076627.04076925	71837969.32779735	57963827.19420995	48550221.023815356	42920858.07148137	61073410.50906579	54562654.605371825	54310750.69888056	50134846.731850475	38373327.06379834	35668434.51852608	22119889.14079901	81509526.61020575	28865342.294663895	31897278.920515876	55558039.4748722	56438142.53216341	54407962.63604061
Com_587_pos	SM (d20:0/15:1)	--	C40 H81 N2 O6 P	716.58315	11.631	--	--	--	--	--	--	--	--	--	--	No results	Full match	No results	717.59039	72801248.8475074	91531857.15253125	74647299.48585345	50183255.50665713	47722396.71374436	73313521.476935	93214289.69551232	20072679.327494808	61970692.12355615	105100622.70940202	61116187.44578856	44988407.923375346	36252436.93143701	58637633.63839334	29460935.202595428	50251923.16838586	53174041.797427215	28051973.101056	53747285.527324	78827228.99722649	51994478.66668759
Com_621_pos	HexCer-NS (d16:1/16:0)	--	C38 H73 N O8	671.53393	10.52	--	--	--	--	--	--	--	--	--	--	No results	Full match	No results	672.54193	40267418.35257449	27966906.73326941	16561994.942356657	16250284.288906215	34486377.20057356	20353927.018414654	17436655.81522473	63851032.941521645	109937468.31062776	31681137.679960012	15751047.543480711	11631895.202106621	15281438.898130948	8795695.647063704	65392672.08845017	30617926.863790404	5980956.861388352	41335622.43837635	39677606.8018158	42746459.67644049	23999197.09648415
Com_636_pos	D-(+)-Maltose	--	C12 H22 O11	364.09722	1.353	--	--	HMDB0000163	--	Organic oxygen compounds	Organooxygen compounds	Carbohydrates and carbohydrate conjugates	--	--	--	Invalid mass	No results	No results	365.10468	53393998.24386715	65413070.83212322	75952697.69474322	38328410.93272053	63531054.93035815	41226835.735129505	111968753.56914282	59393099.6883698	97302713.99985355	49206098.600204825	41895145.441052556	23794326.344435375	40872577.35075066	54159312.48763716	61163527.38066677	20682328.800601564	18291790.219785534	69773542.24427131	52890704.147261	45967293.89291348	50740668.99088593
Com_697_pos	2-(acetylamino)-3-[4-(acetylamino)phenyl]acrylic acid	--	C13 H14 N2 O4	262.09505	5.408	--	--	--	--	--	--	--	--	--	--	Full match	No results	No results	263.10233	26909932.82071159	3467923.0573661835	3284081.081708399	64316607.410949245	9150255.173232555	1908830.7050234599	5867830.24282237	2760885.6767012593	2695422.162119444	1065783.3870716102	1104150.1373775727	71813097.04948936	1093231.900462212	10070130.422076842	1471960.2854028707	1171856.7581814646	7039184.593943418	901518.8389143222	13202547.3061208	13970989.83391746	12766251.071617646
Com_712_pos	methyl 6-{[4-(trifluoromethyl)anilino]carbonyl}nicotinate	--	C15 H11 F3 N2 O3	306.05733	3.821	--	--	--	--	--	--	--	--	--	--	Invalid mass	No results	No results	307.06464	11283274.189366555	17871225.67320681	20471766.1783122	24149766.262402963	12298189.105334995	78590245.26535982	20169832.61567186	47523110.632016264	79893973.4094881	18047202.23034739	12361703.731514083	33090843.104808636	2083567.026239545	11117270.142407706	28520306.2138002	4407506.012764053	35032367.663896136	2971340.4503110745	21694193.699514	20740451.444402356	20971791.190206468
Com_736_pos	Avocadyne 1-acetate	--	C19 H34 O4	348.22738	7.249	--	--	HMDB0031048	LMFA05000644	Lipids and lipid-like molecules	Fatty Acyls	Fatty alcohols	Fatty Acyls [FA]	Fatty alcohols [FA05]	_	Invalid mass	No results	No results	349.23477	21474482.376518145	10858869.855318705	5956668.609216369	15397206.673758477	12682419.088465486	5046205.551201929	57576315.02791633	4336960.272801921	8323832.855016459	16123978.187550262	19528723.37887093	7785049.521815434	6306802.106814794	34641593.97805925	12940166.184016211	2772356.138839386	65469205.88743049	5953044.386279726	20250969.1691265	16474589.042458786	13904335.12195804
Com_779_pos	5-OxoETE	5-OxoETE; (6E,8Z,11Z,14Z)-5-Oxoicosa-6,8,11,14-tetraenoic acid; 5-Oxoeicosatetraenoic acid; 5-Oxoicosatetraenoic acid	C20 H30 O3	318.2171	7.834	cpd:C14732	map00590 Arachidonic acid metabolism	HMDB0010217	--	Lipids and lipid-like molecules	Fatty Acyls	Fatty acids and conjugates	--	--	--	Invalid mass	No results	No results	319.22464	6324197.759974647	12792414.06395184	6944875.139336609	12440335.405544395	9221849.066819685	5920809.965266371	26820245.104254093	6036601.171378894	12600957.644596606	14625363.330415197	27771272.773941703	13647761.508078994	7340945.654942705	31949185.71207244	12849079.868426168	3103546.5152850733	61011258.690957844	3349786.074063646	15388613.1343499	15269138.28512419	13418277.040995091
Com_783_pos	Tetranor-12(S)-HETE	--	C16 H26 O3	288.16792	4.852	--	--	--	--	--	--	--	--	--	--	Invalid mass	No results	No results	289.17505	26871803.20738302	4861468.983743007	9442220.091132844	18350938.194707535	4401116.615143724	11435556.615779258	17842760.89275695	20322393.681914426	7633460.73662912	22904794.66610367	21632809.184074827	58474489.98043624	46225315.56534435	39353541.82338261	34121912.543624096	57047379.0207924	59728899.47137028	42170745.29876745	33711435.9808315	31771431.348803733	27159747.37202907
Com_793_pos	(��)11(12)-DiHET	--	C20 H34 O4	298.25075	8.349	--	--	--	--	--	--	--	--	--	--	Invalid mass	No results	No results	299.25778	51264568.645443216	77090502.46248315	28324478.22072167	45302634.98721995	49703066.08559796	35540046.38995267	81751914.31815699	45040260.747097254	63868881.58469624	10483404.030919654	8338700.952320195	5988600.818792893	6222815.441897861	7397423.57797747	7335580.564341948	4858069.993976615	8532178.379430255	5990725.969506784	29269731.1777431	26776935.00600913	25452296.630678628
Com_795_pos	JNJ-1661010	--	C19 H19 N5 O S	365.13149	4.962	--	--	--	--	--	--	--	--	--	--	No results	No results	Full match	366.13861	23795327.42915068	50387303.28118369	29232018.63444261	21805108.07357778	43648227.9723478	54617018.5190716	60403433.68947322	50213309.6979756	37427660.05279667	47714388.6810831	51545168.702015795	51213176.15745948	47482668.00704681	65156376.6975092	66398097.18893822	39143714.55917511	37559340.11918712	42125396.85799891	53594093.2763365	52781501.11471981	39639877.73176183
Com_823_pos	2-Arachidonoyl glycerol	--	C23 H38 O4	356.2924	9.94	--	--	--	LMGL01010028	--	--	--	Glycerolipids [GL]	Monoradylglycerols [GL01]	Monoacylglycerols [GL0101]	Invalid mass	No results	No match	357.29956	32721222.448820796	16528620.14427373	8505625.449313348	16263332.751880284	16667724.656222299	6102628.062654837	19611945.858264316	19451524.188203473	11468036.025362602	14089123.79671009	7570455.640704642	6653561.165001573	39957960.78763112	11333375.869629396	17172280.656535707	11990258.27774845	41230003.140305154	60748466.909147926	23312778.3122451	22936059.849454846	21820760.645620026
Com_829_pos	2,3-dihydroxypropyl 12-methyltridecanoate	--	C17 H34 O4	284.23497	8.7	--	--	--	--	--	--	--	--	--	--	Invalid mass	No results	No results	285.24234	18047466.524070363	1063990.834344701	708448.1310430466	1070809.4869334358	2075694.511656815	1603389.1070071252	1199455.9578309578	2341235.408723167	837613.3864985836	1360535.5120302844	1497399.0794703693	1765695.6622814948	59578844.13462405	2369835.464414026	2863035.7553303856	9237635.715807632	17226984.894556146	45181194.23490848	8708643.84470305	11785958.012120396	7104045.7491217805
Com_834_pos	4-(1H-pyrazol-1-yl)-N,N-bis(2-pyridinylmethyl)benzenesulfonamide	--	C21 H19 N5 O2 S	405.12371	1.381	--	--	--	--	--	--	--	--	--	--	Invalid mass	No results	No results	406.1312	19003935.306560833	62978341.90844697	68797582.92966023	26018477.323514134	48546161.418658264	27241544.443148486	45397259.69161489	32164663.940162737	36017723.040696844	35383870.36318559	29327461.5085883	17872978.675894883	27841517.086162813	30063794.014013797	31011761.26437255	12899761.002672626	16041681.991229199	30170131.13776894	32728283.0586768	31616190.036646217	26771399.240551405
Com_858_pos	Prolylleucine	--	C11 H20 N2 O3	228.14715	2.077	--	--	--	--	--	--	--	--	--	--	Full match	No results	Full match	229.15446	38850359.72012316	7064821.818168477	18556812.34735564	62166149.92343655	25296598.375941228	33603016.4389867	18851272.416338418	25385269.347966533	16051366.428021695	21251690.38399114	22370384.535638634	55168812.872785546	22250515.749094795	27711352.881381594	17492776.04439199	25968357.96934345	50266308.08325755	22204894.13396447	26030042.1541145	25070048.53702193	23770003.90936043
Com_898_pos	PC (18:5e/4:0)	--	C30 H52 N O7 P	569.34844	9.14	--	--	--	--	--	--	--	--	--	--	No results	Full match	No results	570.35577	35222944.57794094	7321693.479540567	9531829.189034224	10579874.405191973	17348753.17275437	19354266.578741316	8018710.98146753	13668631.309036896	1673837.6771439791	44936717.69290898	29268499.811846603	52042723.48733982	42886272.04504766	14734333.567075316	24902590.73315126	24363844.88688238	47704362.278658696	39466400.87201039	29636172.8066646	26724114.69113172	24681418.77937215
Com_920_pos	Hydroxyglutaric acid	--	C5 H8 O5	148.03762	0.338	--	--	--	--	--	--	--	--	--	--	No results	No results	Full match	149.04497	2214.9699803297385	33925.89266111425	2148.500494444631	26239898.29013837	28983192.761438612	15182201.74772283	5623179.630375556	59808302.150412165	4919502.0392967425	5131125.332384185	11635298.128026957	13474833.409681255	11853901.021506751	15855503.35039342	20604654.883676082	13588994.261684632	6451936.873832211	13727500.853091355	12024363.7876889	12820710.39087953	16517860.070857141
Com_922_pos	Caprolactam	--	C6 H11 N O	113.08429	5.33	--	--	HMDB0062769	--	Organoheterocyclic compounds	Lactams	Caprolactams	--	--	--	Full match	No results	No results	114.09152	34144452.140308715	64370188.08762245	18690227.357468415	17268610.524913803	23139042.896111034	20916464.27744463	48883822.05092962	26216968.793654233	66485791.98725372	3313625.8311470347	2244973.7623668485	12601521.12743926	1913634.646072146	3255863.56050155	2505624.9655477344	1545446.2836113186	3805206.942416973	1581611.2633462003	13686573.324788	14756567.948725421	13127043.858965263
Com_972_pos	D-Glucosamine	D-Glucosamine; Chitosamine; 2-Amino-2-deoxy-D-glucose	C6 H13 N O5	179.07896	1.33	cpd:C00329	map00520 Amino sugar and nucleotide sugar metabolism;map01100 Metabolic pathways	HMDB0030091	--	Organic oxygen compounds	Organooxygen compounds	Carbohydrates and carbohydrate conjugates	--	--	--	Full match	No results	Full match	180.08618	35883119.83185328	47805006.081332445	56768560.50882656	13072942.99227766	48486240.251856424	33943544.00109222	41718564.037256695	21228208.72984402	26201907.13149104	35560955.22983716	33945893.053011216	19777250.36306031	36232250.20401423	30304637.22864457	31182590.55906234	19037044.67183074	24547118.690355927	27552578.271589115	23550242.5761364	46840167.15846666	34587180.73642137
Com_990_pos	2'-Deoxyadenosine	Deoxyadenosine; 2'-Deoxyadenosine	C10 H13 N5 O3	291.09504	5.011	cpd:C00559	map00230 Purine metabolism;map01100 Metabolic pathways	HMDB0000101	--	Nucleosides, nucleotides, and analogues	Purine nucleosides	Purine 2'-deoxyribonucleosides	--	--	--	Invalid mass	No results	No results	292.10172	10845383.071288269	31831165.90474052	28075123.99752923	15427589.030855192	18807242.236985892	25828280.244280215	36113733.06176571	28813343.867766626	34966913.64234734	43308427.05356016	48596476.51679834	10273832.278917184	9879389.621719608	14509674.937694076	16169703.07705639	43415284.97714457	4618704.587572828	12452920.40327633	19438947.3314008	17967713.764648203	24460955.430787183
Com_1024_pos	2-(acetyloxy)-3-amino-1-[1,2-di(acetyloxy)ethyl]-3-oxopropyl acetate	--	C13 H19 N O9	333.10552	3.915	--	--	--	--	--	--	--	--	--	--	Full match	No results	Full match	334.11255	9365801.44552127	10159641.256434647	33684094.59592181	55482200.65887132	8046359.314853605	12860231.765102403	12464242.996122714	42233805.99350467	13952643.718403742	12613683.673848795	13489648.277511314	10274824.358113635	6612592.985934949	21505030.227386322	17653684.300022017	13423059.52838212	28176630.89603102	6814564.196798772	21912570.4801552	23728780.084299818	14465624.045784043
Com_1045_pos	MAG (18:2)	--	C21 H38 O4	354.2769	9.386	--	--	--	--	--	--	--	--	--	--	No results	No results	Full match	355.28366	26030229.212648846	10508961.699685236	4169825.7798859538	6580822.697675965	6821296.269711083	3147821.015820744	10291582.399797121	12048014.573185897	6794514.658563418	5775712.649789435	3921595.236626803	3433368.544076043	32931806.924140323	8150552.383938517	6727378.48718675	9837443.999774205	18573418.07726442	45832918.962562695	13754871.8618908	13584966.994522242	12534272.27617538
Com_1047_pos	SM (d17:1/14:0)	--	C36 H73 N2 O6 P	660.52084	10.548	--	--	--	--	--	--	--	--	--	--	No results	Full match	No results	661.52795	42895083.83814603	56284506.96492849	12454588.673278853	10213427.588029774	47769553.876818106	17915203.677194443	39293931.704557106	20196985.781317383	41923005.78347586	40086725.40622032	30299533.522256408	33890257.24356358	40149877.008510664	25840499.31075948	42967329.751321346	25097330.154754035	19595381.858398397	42807463.712849945	45507589.123919	33115038.15309372	46742938.54618829
Com_1074_pos	5,6-dimethoxy-2-(2-methoxyphenyl)-4H-chromen-4-one	--	C18 H16 O5	294.08961	5.604	--	--	--	--	--	--	--	--	--	--	Invalid mass	No results	No results	295.09689	16634714.26756028	769999.8149161213	529912.3777608848	1888129.6537997595	3545755.3837450906	490837.2836645496	1842142.0729604918	521361.81996262656	854593.7948128537	858841.131981925	600947.7023673576	41995539.02798552	345307.9707558816	1554175.3872665681	505933.26663555775	182850.60673545202	423609.2151959621	246020.74193251488	4285822.8002252	4296153.90286577	4101940.6063103713
Com_1100_pos	1-(2-furyl)pentane-1,4-dione	--	C9 H10 O3	188.04511	5.669	--	--	--	--	--	--	--	--	--	--	Invalid mass	No results	No results	189.05249	12800570.161334362	6777061.280775818	8062989.4955236465	16119127.424931157	11321066.820862077	25328669.247825764	5262723.981712941	28313088.204136252	5859240.554091664	34069261.51044347	12409108.02796331	40814531.968218416	5074845.342064923	11733263.22558007	19353785.260375015	9629379.03944698	26496945.897759575	8258444.570031355	19415061.6922366	17540269.70634913	13995559.074664908
Com_1120_pos	DL-Arginine	--	C6 H14 N4 O2	157.08491	1.267	--	--	--	--	--	--	--	--	--	--	Invalid mass	Invalid mass	No results	158.09267	29575998.296333853	8089919.5680278875	5446438.066893513	22980258.3714809	4298158.219542979	1496092.9276387622	1478902.7967103405	47706596.538505964	2137618.5483575845	11171042.308721343	14826484.509371407	23374033.421845	19776070.770416304	10343786.194806425	15113954.471232481	14322807.838964697	3576094.5079294173	21551998.900685344	15358626.118672	10162747.904418629	10873031.12718941
Com_1147_pos	4-decyl-3-hydroxy-5-oxooxolane-2,3-dicarboxylic acid	--	C16 H26 O7	352.14929	6.329	--	--	--	--	--	--	--	--	--	--	Invalid mass	No results	No results	353.15652	10579866.508347062	1727411.9526979947	954706.3324247953	13029719.940227035	920253.0718350308	1359020.9438422618	1390611.1034735853	1386208.9052394466	1470670.1925817272	1273887.4549613374	1034077.5328291748	39076578.067867525	1146608.1124425486	4372254.950488076	1296971.4714533142	995442.2244886815	829532.9087288372	1142243.1321470863	4495617.36760292	5127582.45596739	5128638.225476654
Com_1160_pos	Indole-3-acetic acid	Indole-3-acetate; Indole-3-acetic acid; (Indol-3-yl)acetate; Indoleacetate; Indoleacetic acid; IAA	C10 H9 N O2	175.06328	5.419	cpd:C00954	map00380 Tryptophan metabolism;map01100 Metabolic pathways	HMDB0000197	--	Organoheterocyclic compounds	Indoles and derivatives	Indolyl carboxylic acids and derivatives	--	--	--	Full match	No results	Full match	176.07063	5754730.070092575	5706214.740970847	3615361.5929722395	5989645.51644346	16290655.863938214	6010011.518963814	4434884.165615863	6596175.129968571	5719611.873435101	6165811.735149283	6009254.799619911	38525725.94779383	3143021.951236604	11985147.650382228	5134292.274637669	2627663.9527055277	6758792.547500953	2873563.032368861	7677767.88146518	7009299.788497026	7060471.818837003
Com_1212_pos	Diosgenin	Diosgenin; (3beta,25R)-Spirost-5-en-3-ol	C27 H42 O3	414.31352	10.173	cpd:C08898	--	--	LMST01080037	--	--	--	Sterols [ST]	Sterols [ST01]	Spirostanols and derivatives [ST0108]	Full match	No results	No results	437.3028	4986903.203368807	4299568.666860599	2169309.7274279976	45242044.41654239	7353233.2438768735	4213731.336133786	40363659.44466651	32120999.424663436	14914241.30618855	17171593.636252675	17661263.680171736	2856231.5326096574	7266518.2976777265	3628887.8368263645	26342136.429457407	1547209.2128675093	9245055.804722276	5132539.576835617	14162969.4172312	14741774.44009649	12599537.038603794
Com_1245_pos	PC (14:0e/20:1)	--	C42 H84 N O7 P	745.60671	10.585	--	--	--	--	--	--	--	--	--	--	No results	Invalid mass	No results	746.61615	20592143.741666984	22203020.34341489	15002344.639575925	21600802.74466058	41636843.46319336	20955815.275992785	31025555.25901557	7697761.026347096	31080645.100072913	11803072.371531146	26283983.54080828	14428895.832198342	7523357.194714328	26078058.955484174	16327074.689149838	11161135.409213064	17065811.720766466	551166.607311432	30874660.1578271	26278693.96915604	37643151.39096405
Com_1306_pos	2-Methylpentanedioic acid	--	C6 H10 O4	146.05809	1.482	--	--	HMDB0000422	--	Lipids and lipid-like molecules	Fatty Acyls	Fatty acids and conjugates	--	--	--	No results	No results	Full match	129.05486	16942037.34332256	13512081.924391545	24389590.761450212	9694232.391187698	25125620.774785034	7218346.110079727	14372169.660355007	10149512.607900843	9874528.896677177	11352082.116598945	11719104.407892305	5351533.88171861	24013052.977069065	12649736.201172478	12420852.18312193	5688597.274381868	8907877.985153966	34493991.77148006	11462392.5912123	12827604.545247685	13263444.173756776
Com_1320_pos	SM (d16:0/17:0)	--	C38 H79 N2 O6 P	690.56733	10.663	--	--	--	--	--	--	--	--	--	--	No results	Full match	No results	691.57471	18594452.031575143	20705509.321445994	39192292.732622735	3445884.7100835303	11427855.93783701	19083369.787334092	10291333.04566324	11113852.747443894	9571726.437834507	22512190.614261996	15824628.236256802	11670997.862695437	6902862.704809394	15605022.102682117	20983595.11830145	11597692.311969096	13053131.201641163	6476730.281458134	20805634.4415866	21391849.286495097	18190613.865620848
Com_1340_pos	Octadecanamine	--	C18 H39 N	269.30836	7.333	--	--	--	--	--	--	--	--	--	--	Full match	No results	No results	270.31567	35719824.25427402	41103977.64048766	15638073.64110757	21612920.702613354	39038946.170164004	29963783.283252034	42837478.141218394	34251199.362286024	25173589.989699572	30807377.172991354	24281937.135447513	26328284.44783622	15432052.279952383	27884273.8073496	28542503.05821488	15429964.245811498	28314441.460152578	23097925.85466802	26036584.053166	24485944.66200413	23011005.109411806
Com_1398_pos	D-Sphingosine	--	C18 H37 N O2	299.28234	6.711	--	--	HMDB0000252	--	Organic nitrogen compounds	Organonitrogen compounds	Amines	--	--	--	Full match	No results	Full match	300.28964	24313072.847291417	28785578.34550423	13239339.876077725	22817969.777867272	40271714.24081035	17259642.348366987	37664271.67159174	17286280.143922728	19736177.418904983	30499984.002717987	25510002.176143534	30305135.71366511	13195922.953748763	32960329.04793115	28615446.463622093	18622875.422051903	24908899.128705878	21467758.975376185	22063243.9674538	29162070.949996307	22780959.479923442
Com_1408_pos	Palmitoylcarnitine	--	C23 H45 N O4	399.33502	7.129	--	--	HMDB0000222	LMFA07070004	Lipids and lipid-like molecules	Fatty Acyls	Fatty acid esters	Fatty Acyls [FA]	Fatty esters [FA07]	Fatty acyl carnitines [FA0707]	Full match	Not the top hit	Full match	400.34286	20081274.588049907	12554243.666445784	6236958.436448844	17778040.49123504	18294353.692552805	11636956.778910166	7155918.465592371	12541989.678373331	10061635.642340781	19550395.956428953	17319132.35490321	14418395.080104278	22629813.316856023	8152551.201156347	8588094.480629174	25640919.448986568	30042631.897397473	27823608.237728532	17318277.9211191	16853644.397005368	16314731.248095633
Com_1426_pos	LSD-d3	--	C20 H22 [2]H3 N3 O	304.24015	9.81	--	--	--	--	--	--	--	--	--	--	Invalid mass	No results	No match	305.24771	11095301.69729382	3801234.705408731	4627484.850214724	6828812.893807604	6149312.813134021	9672907.834649168	5081661.559965143	11139548.370452123	1924466.6684662888	10474773.335304074	10479182.731269836	29756771.242823645	9836870.858965792	7509105.495683327	12585212.05898216	9794165.90944976	12112840.084900301	10516490.9813385	10625225.0263156	9998156.380899154	9386403.89218419
Com_1541_pos	L(+)-Ornithine	--	C5 H12 N2 O2	115.06348	1.141	--	--	--	--	--	--	--	--	--	--	Invalid mass	No results	No match	116.07063	2185186.00225896	4392699.266597431	19417216.1098505	23275736.891836133	13174284.080308149	30100258.525018096	13751334.802376064	11954500.05796248	17386679.65528754	10656863.665325416	9465391.424394852	8831711.433101311	2192240.6300947326	13721459.159525167	16591530.81670553	4311201.2582556885	17909922.189198457	2509819.822048229	11917859.0447513	10037960.881268963	6615915.71407697
Com_1548_pos	Hypotaurine	Hypotaurine; 2-Aminoethanesulfinic acid	C2 H7 N O2 S	109.01999	1.3	cpd:C00519	map00430 Taurine and hypotaurine metabolism;map01100 Metabolic pathways	HMDB0000965	--	Organic acids and derivatives	Sulfinic acids and derivatives	Sulfinic acids	--	--	--	Full match	No results	Full match	110.02727	13696871.90235775	10444940.533857716	12705343.784027057	11521455.339399455	9868872.392739393	25582184.23619862	11853437.218927838	19381346.27383779	6269126.729803237	12201791.03480554	13392246.720116083	26408013.66040211	17318530.586357903	6404944.391131131	7708962.623699985	24824088.446464837	6777752.089424189	13225643.04031891	18801066.4765734	14240131.589588251	16823582.441712365
Com_1579_pos	LPC 2:0	--	C10 H22 N O7 P	299.11281	1.412	--	--	--	LMGP01050084	--	--	--	Glycerophospholipids [GP]	Glycerophosphocholines [GP01]	Monoacylglycerophosphocholines [GP0105]	No results	Full match	No results	300.12009	3826253.429199787	3990312.4034197587	4809931.688395971	7667439.667290349	5031787.59997383	26490805.392629795	2297972.757444879	16260081.160707826	3821339.7068030825	5991820.877764594	15129998.829634331	6267880.703875114	5147391.689442231	4116544.1125649544	8978177.829261333	24262976.653676074	9146240.346645417	3488468.4235191937	9753372.29312028	9308629.803214809	9176729.633857293
Com_1621_pos	Eicosapentaenoic acid	(5Z,8Z,11Z,14Z,17Z)-Icosapentaenoic acid; (5Z,8Z,11Z,14Z,17Z)-Eicosapentaenoic acid; Eicosapentaenoic acid; 5,8,11,14,17-Icosapentaenoic acid; (5Z,8Z,11Z,14Z,17Z)-Eicosapentaenoate	C20 H30 O2	308.23484	9.625	cpd:C06428	map01040 Biosynthesis of unsaturated fatty acids	HMDB0001999	--	Lipids and lipid-like molecules	Fatty Acyls	Fatty acids and conjugates	--	--	--	Invalid mass	No results	No results	309.24222	7729895.1127814585	9033507.672102798	7798709.698857092	24095869.4075486	12344266.95082186	5751006.81678195	35370247.77330514	5122506.068042524	7541306.879016719	6223468.765625804	6005628.031969784	2819246.945378175	2262592.7606226667	3327667.303401108	2926948.582125362	1534501.0010773756	5307172.050941806	1215285.5331991708	8661248.08166666	7156066.399526952	7019641.436425069
Com_1643_pos	N,N-Dimethylaniline	N,N-Dimethylaniline; Dimethylaminobenzene; N,N-Dimethylbenzenamine	C8 H11 N	121.08941	4.774	cpd:C02846	--	HMDB0001020	--	Organic nitrogen compounds	Organonitrogen compounds	Amines	--	--	--	Full match	No results	Full match	122.09663	10871782.238621583	31526232.96031691	2343190.500336499	17267595.237722248	20600561.523994014	13784070.311493794	25189186.101267185	22154521.02615987	28644206.935707357	996629.2331083926	761607.7126813699	546197.1553692829	630660.6846318659	495708.44056104124	1503653.3470249062	658646.2230603287	623713.0687219892	427550.4703872431	8313189.29510746	7846933.8523445	6307032.916252625
Com_1651_pos	1-[2-(2,5-dimethyl-1H-pyrrol-1-yl)-4-nitrophenyl]-1H-imidazole	--	C15 H14 N4 O2	282.1077	5.494	--	--	--	--	--	--	--	--	--	--	Invalid mass	No results	No results	283.11499	7787392.227810746	684583.949259973	835302.1573813863	3738829.5889428942	1585382.4342806574	1715737.5978336516	1491824.3695250738	1564514.2895881229	635935.5470013713	527638.7790458767	521601.373404028	24293967.996872615	363904.74105746264	1109309.7757934493	886248.6484787565	436164.5059702085	574983.9603937838	321229.29781394784	2499155.73082151	2025168.0941507528	1828426.1206478141
Com_1693_pos	D-Galactosamine	D-Galactosamine; D-Chondrosamine; 2-Amino-2-deoxy-D-galactose	C6 H14 Cl N O5	215.05587	1.454	cpd:C02262	map00052 Galactose metabolism	--	--	--	--	--	--	--	--	No results	No results	Full match	216.06319	2645736.3104997906	4269064.097924701	13276237.364436122	29582959.7713122	1133237.0044398536	8120616.294488416	3339348.214956864	14898899.043992871	4545239.167793281	7104964.063629932	10454810.608362477	10249361.406670852	3013643.3537728223	4361055.692700997	7014131.972730361	2410656.99077447	8567862.884381264	3158286.1183622587	4486869.2703907	3698549.090101405	7173642.513097464
Com_1708_pos	6-(3-hydroxybutan-2-yl)-5-(hydroxymethyl)-4-methoxy-2H-pyran-2-one	--	C11 H16 O5	210.08681	5.805	--	--	--	--	--	--	--	--	--	--	Invalid mass	No results	No results	211.09431	8136399.856673947	30063650.36363566	13447636.296699995	9082613.349908095	15795012.9952431	7682468.486524167	14435240.845899213	11142492.506404556	12095627.633758595	14512706.706530968	9706763.204492616	11463830.156239457	5834408.284735445	15440866.036516177	9859240.639608376	3984145.46689409	17354039.097423427	4378964.922323455	10818933.2652656	10953816.346363023	8218091.14474272
Com_1728_pos	23-Nordeoxycholic acid	--	C23 H38 O4	378.27701	9.316	--	--	--	--	--	--	--	--	--	--	No results	No results	Full match	379.28424	14541200.982822131	1533312.9109573322	719820.1051490903	1539930.7540861785	1138366.6911801351	879396.7800685945	2325960.540698399	3914146.2283466905	1135087.709930797	745911.2992429322	991267.2913846469	949115.4527727916	21831971.68482561	2267943.2215966727	1115842.5590576958	3727984.461469018	7642122.146672486	23953336.49018555	5762893.36536505	5414476.105417476	5311048.331394484
Com_1802_pos	O-Aceyl-L-Serine	--	C5 H9 N O4	147.0535	1.993	--	--	--	--	--	--	--	--	--	--	No results	No results	Full match	148.06078	9651600.694440544	13883371.669074077	21674952.589932065	24283606.29454902	12800303.482496796	16265519.510293989	19419305.804083463	14247570.079375632	29779380.61533981	15828632.481895102	15096188.047625449	11161585.478605783	11187346.093731852	15275119.768832373	15241793.065683667	11582866.544621067	13443185.16224053	10073124.037784716	15541447.2431824	14858317.875129482	13263415.403031051
Com_1894_pos	Isoquinoline	Isoquinoline; 2-Benzazine; Benzo[c]pyridine	C9 H7 N	129.05819	5.586	cpd:C06323	--	HMDB0034244	--	Organoheterocyclic compounds	Isoquinolines and derivatives		--	--	--	Full match	No results	No results	130.06532	4326454.181518796	8675575.734364072	2071886.9436353622	15553212.976605643	17889995.848016627	23255851.770767253	2477919.4060318572	20641231.52575592	6736067.132712001	4686060.664084684	3841584.109524231	3422943.5848964048	1735349.968105894	2824182.941039776	6660872.98114511	2918133.062526333	5179839.104256161	2533304.517072156	6463431.75634258	8001224.278762522	7663856.928893184
Com_2025_pos	1,2-dihydroxyheptadec-16-yn-4-yl acetate	--	C19 H34 O4	343.27214	6.282	--	--	--	LMFA05000645	--	--	--	Fatty Acyls [FA]	Fatty alcohols [FA05]	_	Invalid mass	Invalid mass	No results	344.27969	15742456.577060543	2649520.3661182486	4265532.40184186	13205422.580261566	4034549.8835649313	21196803.40056809	5628371.070254225	16513940.221880676	2198174.007782658	3080540.838211076	4635812.885290973	11718447.968606032	6060827.21760105	3599209.187937273	1576651.528565755	14544593.634957971	8657079.379162904	6977531.784986263	9020723.57266835	8020493.704023805	6995221.574493322
Com_2059_pos	Spermidine	Spermidine; N-(3-Aminopropyl)-1,4-butane-diamine	C7 H19 N3	145.15798	1.156	cpd:C00315	map00330 Arginine and proline metabolism;map00410 beta-Alanine metabolism;map00480 Glutathione metabolism;map01100 Metabolic pathways;map02010 ABC transporters;map04976 Bile secretion	HMDB0001257	--	Organic nitrogen compounds	Organonitrogen compounds	Amines	--	--	--	No results	No results	Full match	146.16531	12788536.159594111	16133627.89777342	15225310.588510942	4079520.3415509574	17903641.754382584	10660737.574181432	26089836.755303852	5658788.894345378	12445292.949200625	12335900.291477181	14266974.756972982	9204473.71329047	15806464.902257795	15414186.820678495	11735204.973834777	12399881.182026798	8277572.989655613	4445135.241052681	12637655.3722922	12663937.17598246	12559979.897206243
Com_2089_pos	NAT13-331713_POS	--	C26 H30 N4 O3	446.22948	5.69	--	--	--	--	--	--	--	--	--	--	Invalid mass	No results	No results	447.23676	708894.5865768055	3299822.448188266	3141928.641145717	4262652.733225937	3200222.2164363987	951861.5527307377	917484.2135792768	8960319.27291999	2908920.1786614833	2039979.355405741	1366312.9574730056	6135132.576461965	2793184.1941668754	2858249.138772907	21264187.9419674	3371625.1678330204	17837202.194248673	2258980.4823107007	4257381.21352952	4546603.546802926	4235624.618436939
Com_2178_pos	4-Acetamidobutyric Acid	--	C6 H11 N O3	145.07439	0.877	--	--	HMDB0003681	--	Organic acids and derivatives	Carboxylic acids and derivatives	Amino acids, peptides, and analogues	--	--	--	No results	No results	Full match	146.08167	14174677.745250883	10071086.550343828	5490585.646051708	18309402.65399054	11310576.908399614	9938058.658248143	7969307.675367623	14726629.505911969	15945170.461975835	9051237.856046138	13038717.709413119	6922586.203294126	12887227.214287784	18466547.267372508	7585226.386342502	4237502.368874174	14440240.86939773	10091825.812460037	12226513.1591011	15021244.663619198	16433942.568922175
Com_2192_pos	DL-Citrulline	--	C6 H13 N3 O3	175.09545	1.317	--	--	HMDB0000904	--	Organic acids and derivatives	Carboxylic acids and derivatives	Amino acids, peptides, and analogues	--	--	--	No results	No results	Full match	176.10246	3145796.624151911	5600444.946285597	7366444.007666541	9238549.420857368	5236767.431547976	4012443.551442859	6336577.623743657	19934676.445879098	6215790.628740026	2703788.056499283	2750083.451293698	3907594.584824702	3283689.2701370125	8186478.727193044	6666626.48579077	3195686.044026354	7581049.431985253	3248514.9921255	5443764.63367321	5044472.638239106	4067970.3392067356
Com_2201_pos	2,3,4-Trihydroxybenzoic acid	--	C7 H6 O5	170.02148	2.164	--	--	HMDB0059964	--	Benzenoids	Benzene and substituted derivatives	Benzoic acids and derivatives	--	--	--	No results	No results	Full match	171.02853	8875275.924147284	10419651.85494038	20098772.44150566	17234019.63203812	8757671.9527568	8291218.842241269	11172107.235561918	18233712.127488818	9647477.927455666	7308032.334550926	7841225.858013951	8621029.780918384	8371651.156816635	14165951.9376255	14069530.787238652	11916548.166928176	14236979.767246217	7413631.777382758	12741876.8503893	13729459.307593782	9699195.722465482
Com_2235_pos	N-Acetyl-D-lactosamine	--	C14 H25 N O11	383.14159	1.47	--	--	--	--	--	--	--	--	--	--	Full match	No results	No results	384.14886	6741836.27570311	13996243.625516266	10862062.350046352	8531776.662609344	9940697.334607497	10933926.972575853	14982673.302690022	10205415.349070331	15852919.579351284	20170354.552908394	16588354.82815828	8280608.022721381	14724652.560876083	8659891.910231708	11443813.57638666	7234574.63200277	6593178.274659964	11493880.92646566	9940261.71973138	11097393.520998612	11744370.695574364
Com_2351_pos	(1R,2S,3R,4R)-3-(Isobutylamino)-4-(3-pyridinyl)-1,2-cyclopentanediol	--	C14 H22 N2 O2	232.15726	5.495	--	--	--	--	--	--	--	--	--	--	Invalid mass	No results	No results	233.16452	958241.2756803321	19871142.424147822	3315415.476057655	3119799.6688146726	12457271.00231447	15220600.1009326	18061719.732225783	10510936.253657945	8806264.939083418	10925077.847228516	9786397.569223395	3943101.5594434994	4716066.730575097	16788854.99753053	9004571.729400057	8342386.515692851	8048080.52213582	2641215.9879062492	8748223.71171683	9335838.389123311	8233361.1515469365
Com_2374_pos	L-Threonine	L-Threonine; 2-Amino-3-hydroxybutyric acid	C4 H9 N O3	119.05841	1.315	cpd:C00188	map00260 Glycine, serine and threonine metabolism;map00290 Valine, leucine and isoleucine biosynthesis;map00860 Porphyrin and chlorophyll metabolism;map00970 Aminoacyl-tRNA biosynthesis;map01100 Metabolic pathways;map01230 Biosynthesis of amino acids;map02010 ABC transporters;map04974 Protein digestion and absorption;map04978 Mineral absorption	HMDB0000167	--	Organic acids and derivatives	Carboxylic acids and derivatives	Amino acids, peptides, and analogues	--	--	--	No results	No results	Full match	120.0658	5955292.4246885665	8000242.085340252	11697478.781234136	14882412.666446432	7244051.109018332	14713337.193874061	9723307.607488591	18065305.50307377	15533551.24401486	11425797.724171441	8973316.311885832	11763436.456199782	8862369.12865411	8895687.39947993	11626913.441822434	8393682.016422132	12807966.577245804	10003615.867205353	12112319.3653852	10994449.011687929	9312061.958643759
Com_2388_pos	PC (14:0e/18:0)	--	C40 H82 N O7 P	719.58476	11.755	--	--	--	--	--	--	--	--	--	--	No results	Full match	No results	720.59198	14090359.920377728	5291146.75199272	8551665.01978618	14027003.892095804	19193557.02529671	8690174.491280157	17631070.830740288	8691198.294087717	15792818.683278237	18511205.602608617	9650625.388857856	9207739.947604686	15596559.035829647	9848066.837018315	7669975.187177258	5508602.952317443	6702245.8902616305	9730302.4426266	8230060.89222061	7451699.6309613995	10874736.41924136
Com_2401_pos	4-oxo-5-phenylpentanoic acid	--	C11 H12 O3	209.10511	5.283	--	--	--	--	--	--	--	--	--	--	Invalid mass	No results	No results	210.11258	6503576.039209388	1020828.3236528696	1017037.852045102	15219181.992632136	2787776.8889607186	379374.09868975106	1739116.2159727875	847562.2640722747	894447.4572821134	523923.10726168205	416678.4660570483	14943889.640040684	184810.6867975276	1565255.9668885428	318195.27041209914	392730.5765561925	626154.0340794747	214655.63389848676	2484468.86137691	2384004.072055756	2432225.4911894146
Com_2403_pos	Cholest-4-en-3-one	Cholest-4-en-3-one; Cholestenone; 4-Cholesten-3-one	C27 H44 O	384.33912	9.622	cpd:C00599	--	HMDB0000921	LMST01010015	Lipids and lipid-like molecules	Steroids and steroid derivatives	Cholestane steroids	Sterols [ST]	Sterols [ST01]	Cholesterol and derivatives [ST0101]	Full match	No results	No results	385.34634	13659993.70630766	5440939.045656841	5317634.689014412	6643649.835502646	9029901.98363697	9475130.953621104	7359542.663128696	9500286.08795883	6995074.650341414	9448186.126255801	11826394.336117415	14925391.6003398	10775017.904222114	9860175.059092177	12231170.693119014	7677061.96691559	9956570.874184396	11779062.755809067	8191393.22884672	7801981.818788918	10566251.882434094
Com_2440_pos	12-oxo Phytodienoic Acid	--	C18 H28 O3	292.2014	8.376	--	--	--	--	--	--	--	--	--	--	Invalid mass	No results	No results	293.20868	9095816.251674213	16982801.718870804	6905712.886797659	12611667.04261733	13929575.9949805	7834694.631247647	20851528.722063225	13823689.718286358	17001004.739504103	1380347.783458818	1450997.4900035514	1072022.3320687413	988138.8517440445	1106980.2414744487	1502504.6276040368	924725.2325221492	980561.7190181742	1156950.6763384298	5953304.15216866	5722852.6526705045	5573628.5781299565
Com_2479_pos	Pectolinarin	--	C29 H34 O15	1244.38067	4.789	--	--	--	--	--	--	--	--	--	--	Invalid mass	No results	No results	623.19775	4914508.379042716	5497650.130581327	5828898.997705497	17969487.536414936	6764006.497738626	2505251.816186124	838588.3567715684	5047686.383366604	470436.334104897	4114825.053980394	5323802.912674705	678952.1322961932	656811.8428678532	192360.73731759496	403847.38406181836	5392384.111147211	1875634.0283955291	220883.89622172792	4638131.44051639	3242892.5505226026	3332981.3360676896
Com_2544_pos	N,5-Bis(3-nitrophenyl)oxazol-2-amine	--	C15 H10 N4 O5	326.06104	5.093	--	--	--	--	--	--	--	--	--	--	Invalid mass	No results	No results	327.0683	8510778.70204979	973996.8515589817	946207.76142525	17100377.51654077	1994438.8742477412	426019.8355360439	1732204.0154023813	449856.20206413395	409048.7443275862	170033.67284611837	169819.39661050722	9257929.533854129	110612.48441192793	1316727.5724321918	111424.2704211885	92885.20248381667	938355.1398973423	87161.16551887276	2602616.20376129	2320818.8271962134	2252841.6638906733
Com_2600_pos	DL-Norvaline	--	C5 H11 N O2	117.07917	10.287	--	--	HMDB0013716	--	Organic acids and derivatives	Carboxylic acids and derivatives	Amino acids, peptides, and analogues	--	--	--	No results	No results	Full match	118.0866	5675758.423254428	7312018.7921627	7114620.984422192	5712640.888810734	3529889.4225671315	4337829.693872736	6024847.603833643	5453695.450008482	4777178.29987571	8170434.380588417	5118692.374178378	8836396.482476635	8020389.4581613075	4564626.275341233	3303970.6610499574	12459794.550284	7643499.589822565	8923327.270646777	7396001.93077934	4014134.4984438913	7016129.047042335
Com_2625_pos	Spermine	Spermine; N,N'-Bis(3-aminopropyl)-1,4-butanediamine	C10 H26 N4	202.21546	1.256	cpd:C00750	map00330 Arginine and proline metabolism;map00410 beta-Alanine metabolism;map00480 Glutathione metabolism;map01100 Metabolic pathways;map04976 Bile secretion	HMDB0001256	--	Organic nitrogen compounds	Organonitrogen compounds	Amines	--	--	--	No results	Full match	Full match	203.22279	2258707.067973012	4545107.045626083	5239265.940807078	5005311.560791226	6339024.019291673	3168271.822092848	4222490.582948603	2799572.611736	6563888.963940911	4599477.605493122	4025897.230839716	2396938.7308369842	4038253.603569251	14355607.804642707	5088106.449452257	3208748.183632806	3408390.3910677885	1477650.0645236638	3986380.47763598	4174808.7870419025	4835741.612578413
Com_2668_pos	ACar 7:0	--	C14 H28 N O4	273.19353	5.478	--	--	--	--	--	--	--	--	--	--	No results	Invalid mass	No results	274.20074	4752466.37992474	2095630.0538299496	1706593.7401222065	9580704.405887185	2428866.4457217325	2486264.99826756	3349804.999959527	3328970.054998553	2805328.872993351	2117113.5228714016	1822275.0969748185	6629330.027513904	6120809.823522005	4301713.63777891	6631830.26470611	12037735.0894721	4553590.873883863	5184873.832265124	5109519.78525775	4450632.282551206	3923986.9727341556
Com_2761_pos	L-Asparagine	L-Asparagine; 2-Aminosuccinamic acid	C4 H8 N2 O3	132.05358	1.32	cpd:C00152	map00250 Alanine, aspartate and glutamate metabolism;map00970 Aminoacyl-tRNA biosynthesis;map01100 Metabolic pathways;map01230 Biosynthesis of amino acids;map04974 Protein digestion and absorption;map04978 Mineral absorption;map05230 Central carbon metabolism in cancer	HMDB0000168	--	Organic acids and derivatives	Carboxylic acids and derivatives	Amino acids, peptides, and analogues	--	--	--	No results	No results	Full match	155.04282	5256757.246331428	4067071.6141000492	6681022.297674169	5308327.9626662405	9585816.01641662	5048045.156977242	7066747.214499987	7228521.581289251	2720006.0811706125	8990209.615512963	6039096.194599135	4986074.517815175	9804296.522650553	8856363.732558696	15007620.27094042	4888731.046134049	8554673.53917382	10128277.706793794	6515070.03209563	9261260.705382476	6171877.9729619315
Com_2771_pos	PC (15:0/16:0)	--	C39 H78 N O8 P	719.54683	10.041	--	--	--	LMGP01010532	--	--	--	Glycerophospholipids [GP]	Glycerophosphocholines [GP01]	Diacylglycerophosphocholines [GP0101]	No results	Full match	No results	720.55371	4725920.211954808	4636052.166223144	2821714.7942961045	2298821.205479957	6813303.788727004	4069126.424632066	3280369.868052891	5988150.585344199	4439214.7177035175	4576049.580099011	14264356.158520719	3316144.186041158	5001858.287423948	2634755.242382914	5111901.072776556	2589506.7294239597	3459011.6687152535	2510331.462372428	4559404.7071055	3470627.69998733	2292622.7456043963
Com_2820_pos	4-methoxy-6-(prop-2-en-1-yl)-2H-1,3-benzodioxole	--	C11 H12 O3	192.07606	5.46	--	--	--	--	--	--	--	--	--	--	Invalid mass	No results	No results	193.08347	5876699.787372114	6271086.496984847	3356741.2504268326	3987499.470984914	9280662.06185897	4281172.073144412	7210034.902758169	3669733.105897115	12669643.744884182	1665056.9735315714	1454671.8701293939	11882410.511463052	2053183.4072466583	2862406.259880887	1352165.192408588	351100.4762558248	729519.4090571104	1041164.1524149876	5112753.06672429	4023440.3997980836	3445858.653649161
Com_2911_pos	1-hydroxy-1-(4-methoxyphenyl)propan-2-yl 4-methoxybenzoate	--	C18 H20 O5	338.11382	7.442	--	--	--	--	--	--	--	--	--	--	Invalid mass	No results	No results	339.12109	1490689.701713861	309856.3776020194	330214.3062993136	1757576.7719730837	846148.9947476349	284098.4532421716	310333.47469184845	307804.40386651695	300483.18476177816	467017.12050675874	249003.68918647294	11335961.87800329	170969.42853986783	1532764.7320866734	323967.0777705145	153357.00310025972	488653.10691495077	177456.9580131942	798313.166262186	1081895.2335239016	1181291.847828124
Com_2912_pos	DLK	--	C16 H30 N4 O6	374.21931	10.201	--	--	--	--	--	--	--	--	--	--	Invalid mass	No results	No results	375.22656	4051709.443177409	705082.2766345291	1475460.0330611926	1918540.4847334777	3216099.974223511	4783838.738746897	1947345.852676478	4144360.69415378	301612.06888297474	7524073.519259006	5734939.222680257	11333858.25071215	5228736.537962835	5887125.6764342245	10488024.675602114	5921071.940408657	5969612.259481556	5732120.498954841	4142223.65247695	4567049.205327878	5104089.465242799
Com_2913_pos	13-HPODE	--	C18 H32 O4	312.22959	7.067	--	--	HMDB0003871	LMFA02000034	Lipids and lipid-like molecules	Fatty Acyls	Lineolic acids and derivatives	Fatty Acyls [FA]	Octadecanoids [FA02]	Other Octadecanoids [FA0200]	No results	No results	Full match	335.21881	5552878.996250001	5845199.651847749	1389288.8000986956	5560632.552428646	3090774.283843749	1514810.9540886376	16110936.672019003	1787406.1355453066	2382237.6843969543	5049170.062685589	1941252.9577525319	2674386.466527703	2358326.4001181894	5161215.163866933	1682884.6633024553	1166975.2183889053	6325823.822449289	1444111.510720628	4777038.13162462	4582991.535476941	3711930.4849542086
Com_2919_pos	ethyl 1-(3-nitro-2-thienyl)piperidine-4-carboxylate	--	C12 H16 N2 O4 S	284.08708	5.472	--	--	--	--	--	--	--	--	--	--	Invalid mass	No results	No results	285.09457	302775.7022454453	571144.1220758099	503080.5448287485	9360627.291885735	2745458.0447043153	329818.07409403665	2178949.2838174696	1042232.2275633283	1010802.3233869103	1129770.0703194987	2300450.778924287	11263876.672764242	201106.52242343352	3949364.0129922926	564930.309476324	2804818.3630782985	1197837.367633143	132988.75923679123	3022392.9308323	2512477.0133902756	2058215.285784057
Com_2936_pos	DRH	--	C16 H26 N8 O6	448.18138	5.57	--	--	--	--	--	--	--	--	--	--	Invalid mass	No results	No results	449.18893	1241574.1934826893	2256677.997887305	973190.5933249345	1589007.1624588924	2211666.077647494	3237139.5326394546	557825.0998267492	769639.2300579387	410480.3504947023	4665796.200322909	7473071.334509635	2436546.0498338407	2609066.54384812	1407089.3574734773	1581865.5077156061	10502781.588100113	866428.2385504186	1320706.1076950782	2590008.79179885	2496332.454127606	2265086.0344791533
Com_2982_pos	7-Ketocholesterol	--	C27 H44 O2	400.33422	10.996	--	--	HMDB0000501	--	Lipids and lipid-like molecules	Steroids and steroid derivatives	Cholestane steroids	--	--	--	No results	No results	Full match	401.34155	1870118.7209071054	835711.5258144693	1027729.8639469901	2261162.0961269694	1490147.3266566703	739359.0388955405	888893.4335204232	1662413.9557988537	1003467.5464011894	2136465.129772532	2282670.8587245974	2593801.6397920656	3403373.041033142	2122880.8537792373	3075677.452005785	961574.5987862824	2505955.674021835	11417667.787886601	2525997.67685607	2204905.3669428146	2075130.7811420448
Com_3041_pos	(2R,3S,4S,5R,6R)-2-(hydroxymethyl)-6-(2-phenylethoxy)oxane-3,4,5-triol	--	C14 H20 O6	301.15221	4.677	--	--	--	--	--	--	--	--	--	--	Invalid mass	No results	No results	302.15979	4781722.914668234	529549.378482345	1205393.2600945074	7076530.447653047	877682.6725939646	596784.7293886056	2815795.7079151543	8363747.093283486	532919.5743473716	1857915.574204915	262853.81542621483	5136286.6976732975	2653143.7237192593	4665543.094080806	4525119.549252325	3180284.8313369574	10600884.965281334	2151379.644673488	4361774.74871713	4299254.334217922	3836025.786396476
Com_3101_pos	10-Nitrolinoleate	--	C18 H31 N O4	331.2357	5.738	--	--	HMDB0005049	--	Lipids and lipid-like molecules	Fatty Acyls	Lineolic acids and derivatives	--	--	--	Invalid mass	No results	No results	332.24289	12344998.155142471	2239803.80664352	1705473.5697954064	9061337.006358363	4517794.492243126	7108305.146340503	4014265.966957457	5121999.141800167	2235515.169695287	3306659.5875844723	2980892.79305253	6161752.000700801	7207371.168029592	5272844.599232769	6975810.052392203	8194106.504781312	4690338.2519394625	6424566.374609033	5365161.44173032	5308450.137219107	5191776.648966408
Com_3166_pos	Catechin	Catechin; (+/-)-Catechin	C15 H14 O6	312.05632	2.145	cpd:C17590	--	HMDB0002780	--	Phenylpropanoids and polyketides	Flavonoids	Flavans	--	--	--	Invalid mass	No results	No results	313.0636	9567452.47010499	2073999.3451486083	9519259.200768977	6338099.540849735	2659302.2255950333	3849423.5141639314	3291894.3618857516	4739857.51039427	7512516.612043452	9611530.408072785	11710916.876220886	2225115.5299618696	8336716.159190599	1878583.3658461622	3534868.931142392	4264975.4613654325	2990362.6995164906	6872696.516286581	5408124.18154861	4737946.602630576	3536816.4862986244
Com_3170_pos	4-[4-(1-phenyl-1H-1,2,4-triazol-5-yl)-1,3-thiazol-2-yl]pyridine	--	C16 H11 N5 S	305.07305	2.771	--	--	--	--	--	--	--	--	--	--	Full match	No results	No results	306.08032	4282082.758281689	4487687.854645098	9400764.106175898	4903277.114170628	4445161.520768733	5945029.393378213	14229568.785592321	3891332.931658836	6824942.711070113	6419453.24026223	6811328.679327966	8251509.065488265	3435065.9063819153	5178531.502961369	3183742.399255979	5819857.179322996	3431187.0582145234	5158472.5065869875	6307160.146507	4765582.724297655	5009520.424699309
Com_3204_pos	Stearamide	Octadecanamide; Stearamide; Stearic acid amide	C18 H37 N O	283.28718	6.677	cpd:C13846	--	HMDB0034146	LMFA08010003	Organic acids and derivatives	Carboximidic acids and derivatives	Carboximidic acids	Fatty Acyls [FA]	Fatty amides [FA08]	Primary amides [FA0801]	Full match	No results	No results	284.29465	11400732.57644247	3166260.5611455576	2674361.6378876455	5656253.093196539	3748776.6597535424	3182659.4066140535	3584646.632908046	3544812.546659187	3271875.2302456005	3073385.6845489885	2446668.8196406094	4227877.794914619	7407017.05525969	3380782.7126364596	2995455.8959697317	5329620.013954921	3247212.0388419423	10280424.70821677	4858421.98815931	4741177.908939917	4846288.4033748
Com_3220_pos	3-Methylindole	Skatole; 3-Methylindole	C9 H9 N	131.07383	5.583	cpd:C08313	--	HMDB0000466	--	Organoheterocyclic compounds	Indoles and derivatives	Indoles	--	--	--	No results	No results	Full match	132.08116	1412872.1403103292	3014190.786066499	1062360.5747776057	7052789.153337543	8481124.491625909	11048753.028058663	1781487.9651003238	9528901.660541037	3084814.5582952136	1223985.2226176858	1402578.6812588319	1036242.3876988203	701299.311287216	1295540.7684384438	2809298.110049601	762254.506377303	2512633.0073862015	783912.3125669934	2613825.58009029	3434737.433678942	3129540.711345557
Com_3256_pos	7-hydroxy-5-methoxy-2-phenyl-3,4-dihydro-2H-1-benzopyran-4-one	--	C16 H14 O4	292.06681	4.572	--	--	--	--	--	--	--	--	--	--	Invalid mass	No results	No results	293.07413	7466705.1633753665	4753016.13728517	9824493.069733704	4247182.067651719	5204148.6251064055	7266064.222280583	13699949.73031139	5055784.256893576	9067334.737331638	8836033.46914597	9150181.368684828	9247808.842095856	3968518.605955616	6423577.845630667	5626067.374635953	4612077.425332575	5554895.670263941	7645992.476280794	7519438.3289006	10147060.361914676	7357875.653879733
Com_3309_pos	PC (18:3e/2:0)	--	C28 H52 N O7 P	545.34792	9.301	--	--	--	--	--	--	--	--	--	--	No results	Full match	No results	546.35529	2097646.15730347	672880.1852507117	283714.0367359711	553142.9811802839	12614206.995896911	455010.9510059119	499579.00640737417	558075.3070536274	297060.6930532981	528982.3647943299	345596.3383816294	413393.86777717125	572039.9291932225	358183.4012710874	541083.9156311032	320013.07906678086	1354726.6249790606	596493.3324015014	1123944.56095264	1139673.4609406532	911148.1979460851
Com_3310_pos	5-Hydroxytryptophan	5-Hydroxytryptophan; 5-HTP	C11 H12 N2 O3	220.08447	5.408	cpd:C01017	--	HMDB0000472	--	Organoheterocyclic compounds	Indoles and derivatives	Tryptamines and derivatives	--	--	--	No results	No results	Full match	221.09189	1849716.7425982975	659248.8221399855	561202.0023152085	4144975.764443151	1470588.888290024	633885.8572676383	686859.3095596965	783670.8087912054	500326.79794461717	679780.4631773095	715079.5839336885	9359658.40712632	583620.7358261065	2490910.3970107357	850728.347364435	664827.6287437221	891637.8757997502	564357.1792757232	1285714.8550641	1436966.9362505751	1467702.453084494
Com_3513_pos	��-Aspartylphenylalanine	--	C13 H16 N2 O5	280.10552	5.289	--	--	--	--	--	--	--	--	--	--	Full match	No results	Full match	281.11282	2517899.476638048	9555218.126446135	6661475.544390824	10724844.10663433	5315492.579895225	3612004.793283538	4214940.095117851	5215987.722111199	5912430.561080536	5392951.03291693	4350968.955052641	5993422.124853194	3040347.722112962	5321375.801947639	3596705.5477995407	3088197.13299241	4193103.7181776753	2903337.5020331433	4247604.67053331	4440164.674730804	4169611.588770532
Com_3539_pos	PC (14:1e/4:0)	--	C26 H52 N O7 P	521.3484	9.33	--	--	--	--	--	--	--	--	--	--	No results	Full match	Full match	522.35596	6013207.72973287	6265890.002260871	4405028.679631617	5177568.916403596	8028480.719500966	2448162.1472509066	5110636.606483443	4475861.660096172	4739644.117821713	5637760.066067539	5871614.837470634	5781216.164783121	5452847.163923878	3023834.461995135	3232179.7803501575	3643800.059522868	5710447.1012163535	8914141.822876282	5708912.86535027	6031432.456695058	4103375.0088558407
Com_3689_pos	GNH	--	C12 H18 N6 O5	326.134	5.347	--	--	--	--	--	--	--	--	--	--	Full match	No results	No results	327.14127	1488679.9393904048	1906288.6396262508	777935.2014617778	2440022.7635003435	1614522.9449525985	833087.6042060732	929120.1419591999	1183176.8640505765	658422.6181339452	1055420.7208510297	804933.1301657769	7958153.992466189	551424.3375087982	622256.5106951914	620594.1347793993	727972.343039229	519352.5019256445	438586.76434396685	864994.91886992	799373.2461497018	999541.7187136625
Com_3710_pos	Orlistat	--	C29 H53 N O5	490.42365	11.554	--	--	HMDB0015215	--	Organic acids and derivatives	Carboxylic acids and derivatives	Amino acids, peptides, and analogues	--	--	--	Invalid mass	No results	No results	491.43042	534727.2445877276	616257.7585770759	538639.8812340224	659839.5703515732	1066181.6080739116	461070.1209031737	853504.2294129097	509756.85142339894	701150.2452140439	9728286.69777063	517814.72871650156	426040.88131407835	457370.11272363696	515327.79841079266	484397.86378494435	349738.5385903647	902476.3796144731	456605.6923299667	624526.053857229	537434.8722397814	574831.8903445242
Com_3712_pos	L-Tyrosinemethylester	L-Tyrosine methyl ester	C10 H13 N O3	195.08942	4.971	cpd:C03404	--	--	--	--	--	--	--	--	--	No results	No results	Full match	196.09689	6250540.444975326	8246983.519582369	2527661.045065403	7157214.233966647	8759005.419162715	4313553.552029974	3876843.0159482826	4320775.080722521	4136333.0172920893	4068189.5173747675	4059816.959906608	4433002.813365039	7603377.520887955	4586567.256888423	5288309.459846593	7419318.1042334605	6113909.397019429	6455410.98903726	5503731.69241406	3015433.133321202	3901387.0790674663
Com_3713_pos	3-(propan-2-yl)-octahydropyrrolo[1,2-a]pyrazine-1,4-dione	--	C10 H16 N2 O2	196.12078	5.348	--	--	--	--	--	--	--	--	--	--	Full match	No results	No results	197.12819	5457879.587868545	3773717.36568306	3766584.2490937444	5391238.3883985365	5049250.148815129	2615055.516833149	8012441.633128421	3977307.6262991354	5421037.939204593	4456682.005133381	4085117.8302236744	7906607.345944764	3294633.410918979	5162229.201030881	3855814.8218744444	4575200.800753532	4424976.933516129	3716027.0779771237	4007953.25867971	4299367.722182713	3884827.3187097586
Com_3722_pos	Mezlocillin	Mezlin; Mezlocillin	C21 H25 N5 O8 S2	556.14409	10.868	cpd:C07221	--	HMDB0015083	--	Organic acids and derivatives	Carboxylic acids and derivatives	Amino acids, peptides, and analogues	--	--	--	Invalid mass	No results	No results	557.15161	535524.6215373994	667094.5049176321	239199.51229405115	297232.46048850595	304086.08274520823	244257.98296067317	263094.45919276314	224041.48845890458	10714140.356327917	263152.14910821803	226464.38345928292	429541.09220361616	253680.65836357352	6157068.491910944	455208.11077336565	189712.80734042163	193954.61578400768	241916.39969602323	1220824.04166694	1314624.536040816	1185670.4578886607
Com_3746_pos	ACar 18:0	--	C25 H50 N O4	427.36621	7.651	--	--	--	--	--	--	--	--	--	--	No results	Invalid mass	No results	428.3736	4793979.191946519	4645561.924457441	2636888.2266695797	6697100.870203672	9227191.468665767	6375538.002534862	2681851.327507673	4633576.026257655	5878132.729909696	4443221.604257399	3343757.373143634	7803735.627993245	2870093.4756489145	3553851.21790082	5400365.776521246	4477969.682525579	6862529.319651045	3703610.3487618268	5464707.39252192	4912107.18987141	4851053.200320737
Com_3766_pos	Decanoylcarnitine	--	C17 H33 N O4	315.24098	5.953	--	--	HMDB0000651	LMFA07070059	Lipids and lipid-like molecules	Fatty Acyls	Fatty acid esters	Fatty Acyls [FA]	Fatty esters [FA07]	Fatty acyl carnitines [FA0707]	Full match	Invalid mass	No results	316.24847	703885.9641899647	909697.4240305809	3269869.764405094	3416580.7457466437	1753201.2481094159	531525.1723422365	5195140.092847333	1136529.9433117239	3553796.557919911	147389.9133765714	145525.62017128454	617261.3257048244	2591118.311942371	1505229.102448305	555951.9632133543	1534506.863314178	7720746.736165923	1092254.7353702853	1962030.88792934	1932080.9955478453	1854203.322650991
Com_3776_pos	PC (14:0e/17:0)	--	C39 H80 N O7 P	688.54977	10.93	--	--	--	--	--	--	--	--	--	--	No results	Invalid mass	No results	689.55975	9212537.526338866	8593910.958946692	8370096.809793472	7238949.514367312	6716094.595678894	8144515.20001667	8043366.155534389	5417837.842478073	9481373.864214543	8438389.944033297	6582574.172768203	5739497.374712584	5906935.83302278	5788201.56027681	5177363.893525426	5626295.637031312	5151463.701060109	4075252.478072281	7972440.81080463	8666371.61444738	5385423.427391982
Com_3817_pos	5,6-dimethyl-3-[5-(trifluoromethyl)pyridin-2-yl]-1,2,4-triazine	--	C11 H9 F3 N4	254.07633	5.093	--	--	--	--	--	--	--	--	--	--	Invalid mass	No results	No results	255.08379	3469545.23461462	210386.3750472671	1281259.4808153864	6286244.973668338	1297810.338981041	263025.9790929511	872712.205885892	593687.0100251308	162892.4646783372	429462.43811283796	665116.9023449777	7616222.039614852	766804.3977069666	1140286.478656017	541059.2104412221	88591.61900044688	538682.8869181167	946475.8846247802	1437938.63280365	905514.394945058	1555199.463146882
Com_3932_pos	Tramadol N-Oxide	--	C16 H25 N O3	257.19888	7.626	--	--	--	--	--	--	--	--	--	--	Invalid mass	No results	No results	258.20609	771581.1937086169	345459.0587442758	1079031.8647968026	723674.9139879992	532017.8814423401	1011156.3012659439	450560.3499023623	1033672.063893032	613134.5003536429	2246757.385263541	1945893.3150315853	2279539.1070321403	2767179.8716706326	3749510.3764155624	513793.46793712757	1196141.286245082	7263565.120022477	5635622.900848556	1715062.45666402	1623928.4574708417	1630147.533039472
Com_3966_pos	Azetidine-2-carboxylic acid	--	C4 H7 N O2	101.04779	1.33	--	--	HMDB0029615	--	Organic acids and derivatives	Carboxylic acids and derivatives	Amino acids, peptides, and analogues	--	--	--	No results	No results	Full match	102.05516	2744862.096544269	6162127.08584455	8242421.421980571	7165217.892345254	3231179.2125156913	6657257.668189374	8950386.279986463	5050447.25902401	9797815.484186443	5818744.847079825	5345276.919363478	4021748.805036415	3556582.682590607	4369783.26532198	7718248.540620657	3232554.8597062957	4202400.908271332	4240237.450437312	4287036.31356758	6245962.116888546	3552154.976161012
Com_4019_pos	Phenylpropiolic acid	--	C9 H6 O2	146.03717	2.408	--	--	HMDB0002359	--	Benzenoids	Benzene and substituted derivatives		--	--	--	No results	No results	Full match	147.04443	2561915.1098087477	2733952.51345428	3976039.7447160487	8784871.04875061	2512951.6768715046	2798725.5216535227	2726955.0379537717	2949189.318216079	3710103.6971197748	2408288.7306400267	2237973.274446811	2396820.537283542	2053106.9930944687	2890867.4095943775	2999419.315913882	2255210.139053122	424235.5910522765	1965541.4269622928	2723491.25673837	2703129.835353451	2333674.495533684
Com_4052_pos	5,7-dihydroxy-2-phenyl-4H-chromen-4-one	--	C15 H10 O4	254.05753	5.799	--	--	--	--	--	--	--	--	--	--	Full match	No results	No results	255.06474	3004498.9986786167	384001.59724819823	402229.54819158785	289147.942661987	452196.5215756405	309438.0037833853	408864.7572043561	328850.1954058314	631271.0507352073	323782.49842261255	369501.5093443437	6938904.932374321	890646.6254948695	538505.80451369	339911.4676141307	276404.05595968897	360664.127711792	683548.034979468	844448.999155042	674496.4933911546	579920.3268974322
Com_4055_pos	Tetramethylpyrazine	--	C8 H12 N2	136.1004	5.639	--	--	HMDB0036584	--	Organoheterocyclic compounds	Diazines	Pyrazines	--	--	--	Full match	No results	No results	137.10765	1461649.7169737562	3435113.2215167475	8354928.638031866	1884480.388413196	735876.5687934766	2508385.770267829	4519945.177960103	571112.8140974035	9302564.135879492	553334.5069114361	664391.1218131188	318761.61681572255	385088.86149970104	548235.024903891	532413.6352565521	408876.362688189	261087.50068621512	370565.39763117203	1785563.73881482	1655715.0902882016	1352748.2830024094
Com_4220_pos	4-acetyl-4-(ethoxycarbonyl)heptanedioic acid	--	C12 H18 O7	256.09194	5.373	--	--	--	--	--	--	--	--	--	--	Invalid mass	No results	No results	257.09921	303973.86855230515	689888.2781756229	199877.0770620062	321929.247032346	8787124.859752141	242379.7461839533	430703.7012111858	3544395.863061189	285915.3578006342	1710995.1015300239	680649.0556542458	309560.73544078233	312430.9392072793	239694.3675851232	502140.4685659507	257690.5227104601	398578.215312139	517997.0944746365	1044427.7154763	1032847.2118669584	922429.3201664401
Com_4262_pos	5-(2,5-dihydroxyhexyl)oxolan-2-one	--	C10 H18 O4	224.10244	5.996	--	--	--	--	--	--	--	--	--	--	Invalid mass	No results	No results	225.1098	970510.2658840446	6897230.9565276	3599058.784865015	4425470.134930668	7229283.84735747	3351046.8060022104	9175908.49603886	4277796.7924918365	6241221.970203626	2180357.640268814	1866425.110339708	5221449.837269074	1529272.2893658509	3721839.9576826715	2006810.8829902639	1230135.4409989836	3346555.1116530853	1161740.050995416	3698875.99706519	3631619.3651500074	2942020.537602504
Com_4263_pos	gamma-Glutamylleucine	--	C11 H20 N2 O5	260.13665	5.303	--	--	HMDB0011171	--	Organic acids and derivatives	Carboxylic acids and derivatives	Amino acids, peptides, and analogues	--	--	--	No results	Full match	Full match	261.14377	2193352.8960017427	8301418.429200968	2852235.052537071	6860673.616077316	8403645.663283985	5483219.04121923	2772341.284278624	4315689.507304733	5078728.494809738	4342722.027690579	2751258.832306832	3543718.49610661	1623827.3492012671	1816525.0731876893	1803549.9651738557	2761896.503671233	2945910.680036937	1143693.331623982	3692896.60393622	4079156.52763184	3200145.3755842596
Com_4372_pos	5-Methylcytosine	5-Methylcytosine	C5 H7 N3 O	125.05911	2.037	cpd:C02376	map00240 Pyrimidine metabolism	HMDB0002894	--	Organoheterocyclic compounds	Diazines	Pyrimidines and pyrimidine derivatives	--	--	--	No results	No results	Full match	126.06636	2508950.1697094333	2490084.126881129	2706453.2802157416	7713209.453365826	2122175.5428263014	2011053.102711848	556318.2440732246	2461205.4287005835	3654631.278936908	1262709.3064348376	1595413.8614072225	1239034.3849892803	1334846.0380381432	2399527.2558270535	1800683.1262333943	1554307.8181663558	1822593.1971600445	1298312.4811711893	2163584.83629231	2046648.4052023932	1863575.4193267007
Com_4382_pos	D-Raffinose	--	C18 H32 O16	526.15002	1.346	--	--	HMDB0003213	--	Organic oxygen compounds	Organooxygen compounds	Carbohydrates and carbohydrate conjugates	--	--	--	Invalid mass	No results	No results	527.15717	1933303.749968878	3904374.83365476	7419833.860800296	4486649.290490894	3005848.859253164	2673905.725579779	4722143.630727266	6579087.661269606	2328681.906783746	3307416.8573314506	3121361.774518325	1058578.4444272507	1241324.4774880663	1653407.221731563	2898320.4688272025	2645241.038061605	1041933.6251006128	2428964.7660986558	2988352.11391148	4147879.9826932205	2829867.7290065284
Com_4461_pos	4,4'-dimethoxy[1,1'-biphenyl]-2-carbonitrile	--	C15 H13 N O2	239.09416	4.832	--	--	--	--	--	--	--	--	--	--	Full match	No results	No results	240.10155	4912465.040156255	1891210.2553835213	2165746.9691849523	3639772.634317344	2717046.994329057	4942082.713851862	2355985.8249811707	3465485.476411671	638819.8842786691	2300299.4250054746	3124964.684129741	3602895.2362204893	5140064.420929423	2579793.803911153	3026731.0400735647	3542217.5251862095	2614414.2418326004	6254375.072242245	3727703.22397672	2965306.423847374	3081002.378768632
Com_4525_pos	3-Hydroxypicolinic acid	3-Hydroxypicolinic acid	C6 H5 N O3	139.02731	3.918	cpd:C18620	--	HMDB0013188	--	Organoheterocyclic compounds	Pyridines and derivatives	Pyridinecarboxylic acids and derivatives	--	--	--	No results	No results	Full match	140.03461	1978457.768806437	2061889.4072928445	3409345.1608319404	2917829.598687919	2358892.320147531	2613555.788316537	6273759.958492891	1699395.8017002149	4648284.067052469	4214599.304576079	3208151.7297268133	5858701.487474603	3193424.227450197	4462991.197323263	2182815.9398147087	1967293.2586238438	1851986.5902086173	4532708.0421948135	3402083.10922652	4038236.201259516	2830302.4346839013
Com_4640_pos	3-Indoleacetonitrile	3-Indoleacetonitrile; Indol-3-ylacetonitrile; Indole-3-acetonitrile; (Indol-3-yl)acetonitrile	C10 H8 N2	174.07947	5.403	cpd:C02938	map00380 Tryptophan metabolism	HMDB0006524	--	Organoheterocyclic compounds	Indoles and derivatives	Indoles	--	--	--	Invalid mass	No results	No results	175.08653	1623005.7124500829	857103.3377463631	576930.778146892	4241832.55360698	993603.2010041082	555835.3307702217	600133.1817998161	756984.3499174772	524252.97719780565	665463.2344484068	638252.2122633492	5622712.077513623	783400.9175874254	1024468.5255781563	782151.0252829993	911604.2984987752	780073.8236491426	620170.8623260926	1069266.08559916	1444901.2444044806	1092884.2684470129
Com_4649_pos	Oleoyl ethanolamide	--	C20 H39 N O2	325.29781	9.653	--	--	HMDB0002088	--	Organic nitrogen compounds	Organonitrogen compounds	Amines	--	--	--	Full match	No results	No results	326.30536	1289217.1288477948	3106217.4515373236	1664701.399763495	2659334.4905404043	1814820.8982182858	1360504.4757790796	2332132.9304390172	1685301.6491426765	7630480.67382978	1073607.5872212804	946502.3321411969	1242133.5345914953	584130.064770366	690677.1195139908	1249418.9819015313	322199.4415429652	1150696.370613029	572654.0954358787	1593824.69347773	1298638.7919337896	1229331.152693293
Com_4684_pos	3-(5-phenyl-1,3-oxazol-2-yl)-4-(trifluoromethyl)pyridine	--	C15 H9 F3 N2 O	290.06398	5.589	--	--	--	--	--	--	--	--	--	--	Invalid mass	No results	No results	291.07101	1174191.5091418528	1999040.5342046088	526938.2183848027	4406563.775465434	5678304.693025543	6252268.427015483	1140170.868249237	3822639.476823303	1536478.1809628715	639657.6948241711	945196.8553326147	343741.747604333	337087.0015009475	459317.8768079122	1463228.8394410536	319824.4164772801	639621.0796903103	388033.4073047136	1694604.05793979	1552435.5354610446	1224385.1381910779
Com_4709_pos	Epinephrine	--	C9 H13 N O3	183.08938	5.041	--	--	HMDB0000068	--	Benzenoids	Phenols	Benzenediols	--	--	--	Full match	No results	Full match	184.09665	2259884.3022865383	3418795.78538735	6111659.516216679	4392834.714822306	2038969.2321335438	5780242.422666267	3340854.0236177254	4397637.391831833	1273851.7768483802	2161522.8807399445	2482356.5540181915	5464431.672254907	1192661.849105498	4266903.3385745045	2867687.5167513876	1156289.859370635	3724659.7845201828	1254926.75240642	3537785.18877116	2988437.7454327475	2782276.731533925
Com_4722_pos	(11E,15Z)-9,10,13-trihydroxyoctadeca-11,15-dienoic acid	--	C18 H32 O5	310.21156	6.689	--	--	--	--	--	--	--	--	--	--	Invalid mass	No results	No results	311.2189	3359628.201919848	3586848.447276551	1481052.3576341283	3712223.2191481334	4535732.475087689	1931250.4378384138	7747363.746731614	3088303.861440404	5236816.698589257	392627.29048673424	291277.25007775344	238837.88234796945	231568.33004089535	321816.6896253219	251440.84557961495	224816.99253035785	300013.3347856523	182562.50451991273	1948219.19116509	1944340.6553261303	1768470.3989722682
Com_4747_pos	2-Phenylethylamine	Phenethylamine; 2-Phenylethylamine; beta-Phenylethylamine; Phenylethylamine	C8 H11 N	121.08944	5.006	cpd:C05332	map00360 Phenylalanine metabolism	HMDB0012275	--	Benzenoids	Benzene and substituted derivatives	Phenethylamines	--	--	--	No results	No results	Full match	122.09666	2055422.5259164781	1493657.2325784331	892200.9250474435	1128009.23932532	989063.8099220636	1099296.3157704647	1721377.0758028245	1579020.9264952028	1556640.0722863476	1987858.2544983036	2114482.4438663935	4353684.351421444	2618250.485804282	5887006.01521292	2717037.8947166335	2977359.7824126696	2266729.6445253124	2511879.4574733255	2400214.13542818	2359997.780933416	2230897.6173012895
Com_4761_pos	11��-Hydroxyandrosterone	3alpha,11beta-Dihydroxy-5alpha-androstane-17-one; 11beta-Hydroxyandrosterone	C19 H30 O3	306.219	6.552	cpd:C14606	--	--	--	--	--	--	--	--	--	Full match	No results	No results	307.22656	1146243.6135932845	991453.8262943459	713206.9331895582	852408.2987988442	1142119.8956750247	584422.5982816266	2927302.432599342	811709.045633464	986501.388003088	2450587.7651232104	2022053.4325699587	896767.110232224	896854.538671924	3078406.6722729015	1534269.8662314788	727070.0168660156	5361903.579454245	746106.372120445	1437049.95475854	1610756.1190388626	1341577.1592493518
Com_4774_pos	ACar 10:1	--	C17 H32 N O4	313.22515	5.827	--	--	--	--	--	--	--	--	--	--	No results	Invalid mass	No results	314.23245	6379100.21666212	426712.5721646438	1415915.8556132664	2576927.579364771	1046813.5812386443	110442.11240570582	1162590.2342749448	1630945.2657849393	2558377.4566369373	639592.926075796	175675.7236073689	2773718.1503421296	3956785.96165173	2641024.7981442804	3538251.7621024633	1509491.7436866495	1150921.7504995232	3233470.0351067516	1852142.47557825	1863025.718208821	1954126.6582542595
Com_4820_pos	D-Fructose 6-phosphate	D-Fructose 6-phosphate; D-Fructose 6-phosphoric acid; Neuberg ester	C6 H13 O9 P	260.02946	5.656	cpd:C00085	map00052 Galactose metabolism;map00500 Starch and sucrose metabolism;map01100 Metabolic pathways;map01200 Carbon metabolism;map04152 AMPK signaling pathway;map04922 Glucagon signaling pathway;map04931 Insulin resistance;map05230 Central carbon metabolism in cancer	HMDB0000124	--	Organic oxygen compounds	Organooxygen compounds	Carbohydrates and carbohydrate conjugates	--	--	--	No results	No results	Full match	261.03671	496407.1321291767	82150.4541090733	79483.95414804433	545050.8820506523	106163.29831686143	91539.492489394	111917.80452807604	117490.81384507485	114983.92956907829	113276.69160656132	101684.16530241002	5240561.082774691	107370.84415268547	476570.81285367906	116018.0632459867	101179.75765037551	115213.34635079725	104497.31675902724	478248.966843894	496102.8905243517	348523.2403229758
Com_4862_pos	Sedanolide	--	C12 H18 O2	194.13062	6.535	--	--	HMDB0034450	--	Organoheterocyclic compounds	Isobenzofurans		--	--	--	Full match	No results	No results	195.13806	4328391.1680716	6668653.856540005	2047655.4430528416	3929066.17163426	3783515.1072526667	1431647.053149132	6414170.045872121	3822336.984433594	5743733.124218361	788944.336958271	721884.2209845103	334636.9428450038	303385.1563915158	410829.72341984895	610553.6561876967	309549.01048236864	345494.9451914471	424903.0047882509	2510975.057754	1399239.7555780713	2051681.5958357002
Com_4924_pos	Tropolone	Tropolone	C7 H6 O2	122.03737	5.562	cpd:C15474	--	--	--	--	--	--	--	--	--	No results	No results	Full match	123.04465	2008269.442296422	641895.1929637357	524740.9424990274	1159342.2916354062	632272.0499399317	503997.40864517493	762679.0590373971	667829.5097175965	688458.110565701	637483.5023463196	576911.7221398258	5070672.864546322	588990.388030829	959073.6660412083	485420.1542672621	459897.0510034093	451743.5011481042	391863.4461207948	805158.659750299	902746.1073627279	691836.622031846
Com_4952_pos	��-Estradiol	Estradiol-17beta; Estradiol; beta-Estradiol	C18 H24 O2	290.18539	7.757	cpd:C00951	map00140 Steroid hormone biosynthesis;map01100 Metabolic pathways;map01522 Endocrine resistance;map04913 Ovarian steroidogenesis;map04915 Estrogen signaling pathway;map04917 Prolactin signaling pathway;map04961 Endocrine and other factor-regulated calcium reabsorption;map05200 Pathways in cancer;map05215 Prostate cancer;map05224 Breast cancer	--	--	--	--	--	--	--	--	Invalid mass	No results	No results	291.19269	1936130.2203892637	2071956.5056213113	3432711.4090693295	3358081.81257225	1967038.0560935002	5697738.022013577	3896442.303719996	3746147.868114676	2571951.4742382355	2588940.8210157696	2577075.9889994925	934938.4027984026	865880.1902335586	3255194.9788717036	3891534.2350388207	775733.4624867977	869400.992281737	984529.9264666209	2756656.81871068	2825183.7047165744	2123816.113198708
Com_5008_pos	17(S)-HETE	--	C20 H32 O3	320.23276	9.275	--	--	--	--	--	--	--	--	--	--	Invalid mass	No results	No results	321.23996	3376556.1181948786	6383257.1080381125	2259303.254364654	4060354.7002933254	3513780.521867757	2509794.253410001	6116747.046570542	3728952.137851346	5231018.528781952	887317.3052333066	922284.7437043003	654856.3531541895	664565.613957029	658266.1282884963	644276.7587079509	499243.85995735193	644446.6484651328	718278.974312352	2501835.3685153	2206726.8766984926	2055947.1137841125
Com_5010_pos	PC (17:2/18:5)	--	C43 H72 N O8 P	761.48942	11.084	--	--	--	--	--	--	--	--	--	--	No results	Invalid mass	No results	762.49664	2866360.0392431566	2438161.7517536804	2098917.614025621	1740619.5565016023	2737543.391653109	2330670.375397335	3747749.2136120936	1906147.7888195529	1157611.34725659	3298676.059069477	2805653.728752001	1738712.7237864467	1589867.3952414123	5406158.666112814	1344732.0692471713	1376228.349264212	3966019.3401528355	1761968.6353515042	2958001.7082235	3055761.60601199	1835168.9828390938
Com_5013_pos	5-Phenylvaleric Acid	--	C11 H14 O2	178.09924	5.514	--	--	HMDB0002043	--	Lipids and lipid-like molecules	Fatty Acyls	Fatty acids and conjugates	--	--	--	No results	No results	Full match	179.10667	2066463.6108760783	569269.06871787	426054.44816454366	818511.2373834818	729793.0687418389	534900.9465750469	722529.7986319893	551323.193653647	604294.9839410348	470698.51106882805	510071.615845637	4951609.16997777	355860.7947554051	621539.2958035741	340939.5882593943	426523.2909239507	372518.1877539558	314128.6724833889	741859.004145514	720587.6599506588	951302.5482979711
Com_5022_pos	Stearoyl ethanolamide	--	C20 H41 N O2	327.31342	10.276	--	--	HMDB0013078	--	Organic nitrogen compounds	Organonitrogen compounds	Amines	--	--	--	Full match	No results	No results	328.32111	2456531.764821607	3525467.2581796725	2137087.995549871	3637146.8245339403	3150163.7563708504	3332975.274191455	3412248.237438576	2543166.142386952	6715689.262399873	2346257.953058389	1848355.5108501697	3201591.9258522717	987322.7828760222	1890800.6446754083	2634067.882960568	684552.3568320458	4210954.987697146	1483698.264872347	3310039.7935803	3020844.793879257	2622040.3448683824
Com_5037_pos	Eucalyptol	1,8-Cineole; 1,8-Cineol; Eucalyptol	C10 H18 O	136.12532	0.358	cpd:C09844	map04750 Inflammatory mediator regulation of TRP channels	HMDB0004472	--	Organoheterocyclic compounds	Oxanes		--	--	--	Invalid mass	No results	No results	137.13261	12730.420715900205	1283206.8099826006	8332.211087202084	3075726.4834371633	4164156.6662113126	2085183.060613698	3076631.76340039	3251719.952132021	2526805.1247375268	1775286.4297045218	5749975.94038118	2973014.9275032887	3045524.091089876	3299363.4290390215	3877254.0359420716	3180523.446085583	3697273.58261075	3423808.4832816827	3250099.18442221	3648627.5412544743	3843649.0864401087
Com_5106_pos	XLR11 N-(2-fluoropentyl) isomer	--	C21 H28 F N O	329.22009	5.559	--	--	--	--	--	--	--	--	--	--	Invalid mass	No results	No results	330.22739	4950404.160320418	1103845.3941970808	769566.1077484364	2646853.3796202578	2226657.3331843773	2569158.5976919853	1677427.6915202048	1228898.954779147	1143152.104157896	2100994.394690164	2074028.4192237693	4797378.323057669	4170347.2386945602	2874101.249120524	3454779.4807836115	2623398.8944957796	2490069.893734457	3980200.1060707513	2834258.72234451	2673762.66035705	2335363.457165468
Com_5197_pos	L-(-)-alpha-Amino-epsilon-Caprolactam	--	C6 H12 N2 O	128.09547	1.129	--	--	--	--	--	--	--	--	--	--	No results	No results	Full match	129.10292	2386087.5758626508	2446933.1639569593	5605629.362592307	5413032.648765072	1955558.5551084962	1928330.0696065803	3827610.8509808443	4673681.954682035	3184501.8628803617	2917183.521133173	2399253.0907595605	2574383.9026713013	2181386.5747627765	3295003.625453154	3382717.349525896	2183172.4305908014	2900457.1242116536	2327070.9462362304	4270636.44898917	2384284.1777600213	2889049.485448585
Com_5289_pos	TAG (20:3-22:4-22:4)	--	C67 H108 O6	1030.80411	11.13	--	--	--	--	--	--	--	--	--	--	No results	Invalid mass	No results	1031.81091	4060338.614111394	3347796.1054822775	2854872.3946211627	4234114.060507576	2565663.783410125	4098550.1866847845	4746917.375731052	2431389.456188316	5318833.757756966	3476631.3174946443	1896200.3419475516	3799024.071225402	2225202.942300387	4576282.063615288	5517175.696531101	2504111.10406037	3323854.7989881937	1666535.5487133502	3865341.20066009	3908049.931431814	4280710.863660046
Com_5327_pos	L-Hydroxylysine	L-Hydroxylysine; 5-Hydroxy-L-lysine; L-erythro-5-Hydroxylysine; (5R)-5-Hydroxy-L-lysine	C6 H14 N2 O3	162.10046	1.13	cpd:C16741	map00310 Lysine degradation;map01100 Metabolic pathways	--	--	--	--	--	--	--	--	No results	No results	Full match	163.10788	5306342.89178165	947867.8834669865	3298889.714769818	2444392.1388169094	3282255.309104296	2890126.8876439715	3439473.2187924217	2125198.32364537	4034339.3425001255	3550115.2853301526	3476104.6823947914	2657655.402045494	2717216.855811538	3311460.1149872737	3342993.834071998	2625902.5310067893	3686460.882904401	2912714.794717131	3074028.44867605	3068258.439086409	2845659.585688066
Com_5424_pos	Quinoline-4-carboxylic acid	4-Quinolinecarboxylic acid; Quinoline-4-carboxylate; Quinoline-4-carboxylic acid; Cinchonic acid	C10 H7 N O2	173.04779	5.438	cpd:C06414	--	--	--	--	--	--	--	--	--	No results	No results	Full match	174.05507	1020696.134197321	1776522.0880961018	581829.5807371143	4224772.183202481	3420938.520083994	800096.546811467	572692.203306879	1019647.852361895	622585.0469170741	1132516.3298455095	879009.3514504065	4301642.332007167	465583.283862492	2377255.489228069	821519.5684901108	291145.8479373258	1033806.857501118	290015.6526318678	1379637.68474804	1316970.956461067	1246266.6599505635
Com_5436_pos	��-Estradiol	--	C18 H24 O2	250.19266	7.766	--	--	--	--	--	--	--	--	--	--	Invalid mass	No results	No results	251.19989	146514.75171200107	283786.0275543686	2599851.7107168427	2354990.3956835843	259479.42240407979	4854134.27195719	2153970.4324390492	2423021.303507965	1247499.2375088437	1879738.220390642	1616844.4130762212	168715.9186922649	265644.02177377697	2737182.2116862023	3199232.1865943014	120143.35298251125	198740.6228341298	166768.27859413894	1644752.04421811	1816850.020621407	1254920.0061252716
Com_5440_pos	N-[(4-hydroxy-3-methoxyphenyl)methyl]-8-methylnonanamide	--	C18 H29 N O3	307.21203	8.529	--	--	--	--	--	--	--	--	--	--	Invalid mass	No results	No results	308.21936	1085400.9940321024	1164433.6784906148	3442773.21967657	2673724.5031489762	774703.9900438967	1302471.7828769179	3190540.061794778	3452791.5661879876	5827509.083088667	1624328.8278608753	1545182.2503131274	2199792.5387210413	1617684.4135197322	2075376.5270189457	2023971.1577186075	1314238.9232344392	3924330.1122298986	1955503.1576800658	2188380.94825629	1712691.9714193535	2074251.6959906
Com_5458_pos	6-Methoxyquinoline N-oxide	--	C10 H9 N O2	175.06322	5.679	--	--	--	--	--	--	--	--	--	--	Full match	No results	Full match	176.07051	1915895.3177150558	3110199.794449389	2650093.436392547	3176914.589791683	4543997.804248637	2107923.1266507437	1889423.1090433602	4010526.370563449	2334833.6281434493	2330214.5456205863	1892338.7837015723	4264483.773608769	1516652.8809212928	2218576.3659112533	2002665.647333103	1317549.8640643405	2469429.725685818	1365493.8311273055	3600168.61014342	2545204.6424627826	2411872.6977783334
Com_5463_pos	Methyl dihydrojasmonate	--	C13 H22 O3	226.15652	6.533	--	--	HMDB0031740	--	Lipids and lipid-like molecules	Fatty Acyls	Lineolic acids and derivatives	--	--	--	Full match	No results	No results	227.16385	3893740.871065717	5149613.489161832	2279055.1687612324	3998553.2183426963	3518288.0214325283	2616625.89745237	6061595.46277382	3153284.4145705365	5033365.563851752	890846.2931414114	812101.4185910905	445603.4669559567	396515.09855956706	384011.9061877183	602020.1580108877	298127.7408282201	402705.1253820601	387934.454757762	2059287.66148254	1914376.9374386591	2022321.3618190063
Com_5489_pos	Lysopc 20:4	--	C28 H50 N O7 P	543.33037	9.325	--	--	--	--	--	--	--	--	--	--	No results	No results	Full match	544.33765	1687411.9427666494	2615226.2843276993	1955926.0752894913	2474255.091877719	3951821.779934667	1179850.1378621608	2624219.3812778364	2520538.928738927	2078793.3701449593	2703994.496463938	2548009.1880080383	2904732.0276721823	2824162.68317234	1380348.89376196	1422930.2494256268	2024263.2871106472	2890111.6604378615	4418503.213614602	2470074.69822197	3095312.824752216	1991703.266915759
Com_5543_pos	Glycohyocholic acid Sodium salt	--	C26 H42 N Na O6	487.29224	6.721	--	--	--	--	--	--	--	--	--	--	No results	No results	Full match	488.30057	4954880.338120873	1321669.0688553788	494894.3988773329	1540938.2735249712	1639745.1480534645	369952.5907867836	1302802.4544848413	533988.320537184	615503.1793991	1929712.1284065389	1929440.396591019	896717.0309592965	1188878.4642495872	998388.0285634038	1400441.2739895002	618787.5479964844	1307754.3765960552	1356547.025393517	1654400.0014747	1902783.2908439906	1485877.4056921303
Com_5559_pos	Thromboxane B2	Thromboxane B2; TXB2	C20 H34 O6	392.21513	5.052	cpd:C05963	map00590 Arachidonic acid metabolism;map01100 Metabolic pathways;map04726 Serotonergic synapse;map04976 Bile secretion	HMDB0003252	LMFA03030002	Lipids and lipid-like molecules	Fatty Acyls	Eicosanoids	Fatty Acyls [FA]	Eicosanoids [FA03]	Thromboxanes [FA0303]	Invalid mass	No results	No results	393.2222	807821.3918316975	2936368.884962001	1616809.240587057	2724541.701556865	2788430.516616753	3372830.8427063054	3615288.9669675124	4889678.517671746	5367075.576744529	2615919.425446145	2471687.908972086	2915185.8286347454	475502.2258967265	2588410.2465910623	1330390.065514705	3384710.6326353964	1130780.9491459127	531430.1599676765	3002557.31480301	2315821.467321839	2444674.4796500215
Com_5616_pos	5-Aminoimidazole-4-carboxamide-1-beta-d-ribofuranosyl 5-monophosphate	--	C9 H15 N4 O8 P	338.06209	5.176	--	--	--	--	--	--	--	--	--	--	No results	No results	Full match	339.06879	434523.5440338339	554751.962393091	753005.0254153593	551342.5659084851	449569.66846464167	429713.4612442205	639729.5564587848	532637.7478788386	405332.61585252476	445054.92968502926	558223.2749549681	4063278.8332658303	738498.5941330695	775948.5362915522	679392.1385417177	435812.2709336309	818513.2724141137	646870.9133745779	741711.463214121	776028.3429609919	721602.0385774026
Com_5656_pos	N-acetyl-L-ornithine	--	C7 H14 N2 O3	174.10025	2.07	--	--	HMDB0240589	--	Organic acids and derivatives	Carboxylic acids and derivatives	Amino acids, peptides, and analogues	--	--	--	No results	No results	Full match	175.10741	180033.4659832913	5185571.52839278	1691683.2618601194	395386.2964717832	3824849.926085061	718648.7339799516	1594764.6304118733	380667.9949313501	832952.6594332613	905136.1154757714	1430586.1936568797	407957.4884875297	467683.0240029089	462657.81035468203	513291.115881454	900937.1765201293	308958.96580091916	154725.92555073436	1043466.36724705	1155863.8212240487	893838.994552109
Com_5666_pos	NKK	--	C16 H32 N6 O5	776.49706	10.888	--	--	--	--	--	--	--	--	--	--	Invalid mass	No results	No results	389.25525	1895438.3033374602	4249466.402219724	4843004.704185884	2910659.612844937	2954611.4658249207	3891512.334976743	3764587.8376938216	1507318.9016888132	5062249.488004568	3387691.5996109787	2984743.7051466275	2944363.111317318	3183089.45116674	3858808.3774853502	2239996.273179273	1491959.2998427618	3905571.563288351	1665195.5401956064	3675898.87572857	3385322.0648883707	2358126.31718252
Com_5670_pos	Isoeugenyl acetate	--	C12 H14 O3	206.09403	5.456	--	--	HMDB0034135	--	Benzenoids	Phenol esters		--	--	--	Full match	No results	No results	207.10127	1318095.4193681465	770619.5447463669	500774.22130155296	928465.2908114289	860454.9891060205	717736.853682698	720964.8392134042	695081.8848702946	528790.49964624	637978.1895777939	647940.4348795662	4011649.859047036	451059.1175773687	705394.8755147108	488602.20862783154	573628.512481762	538592.3565541742	387694.78435618314	516163.117000648	772033.1584431971	907355.9654742986
Com_5684_pos	2-{[(4,5-dimethoxy-2-nitrophenethyl)imino]methyl}phenol	--	C17 H18 N2 O5	330.1285	5.635	--	--	--	--	--	--	--	--	--	--	Invalid mass	No results	No results	331.13577	4777743.802425569	181539.270467522	166994.2403192828	425188.5828192607	442398.586227949	190516.67556685282	471649.9623364544	222067.09159102108	218361.2266514841	157875.6280820764	153322.9373273644	373707.6673642899	180567.442945843	162433.03642981037	173542.16417997336	146041.72571128106	187944.55629272133	174922.7743733596	329475.314705431	418363.10659326584	274587.50847988017
Com_5721_pos	AMK	--	C14 H28 N4 O4 S	330.16892	4.992	--	--	HMDB0062497	--	Organic oxygen compounds	Organooxygen compounds	Carbonyl compounds	--	--	--	Invalid mass	No results	No results	331.17612	700208.8463748017	1717815.29413609	2198210.2172195036	819819.8013225106	886290.2939143222	4474830.746098528	1581330.941467433	930883.0271296968	2006244.4107071273	1513997.4947398207	1033318.2493139548	919517.4124984571	1144951.8732851963	1110454.2259964223	1021644.23937684	1165470.6277015703	1803333.9863992373	759616.3085669776	1502163.77615139	1137685.4280595186	938278.2630103389
Com_5769_pos	Indole-3-pyruvic acid	--	C11 H9 N O3	203.05812	5.639	--	--	HMDB0060484	--	Organoheterocyclic compounds	Indoles and derivatives	Indolyl carboxylic acids and derivatives	--	--	--	Full match	No results	No results	204.06516	1117917.7010967515	3278331.2938278764	3069250.930558876	1857682.4175205377	5258675.497464362	3168469.530079124	1358151.4697624752	3817186.1900712047	1129044.0975067848	3494408.1263015093	1458388.6961620115	2816366.4799028477	952645.2957704288	1383243.2109261763	1658360.285035457	1615114.7810248623	2980978.709636498	988195.7445553469	2248140.36020519	2228172.163421704	2009235.6333084363
Com_5801_pos	O6-CM-dG	--	C12 H15 N5 O6	325.10174	4.936	--	--	--	--	--	--	--	--	--	--	Full match	No results	No results	326.10892	1230479.8584095023	3558591.2399904495	572171.7792328208	4308124.310204638	1751703.1410468153	1478416.515525758	2472902.054696379	4577754.889548222	2181800.0776949828	1339368.6191218363	2060676.1794410625	1320075.7492431381	1515994.1366590518	1098805.5364233253	1184250.8908248988	1664347.2891920467	1138872.8718485644	1449175.3821387012	1173601.0494182	1138914.583115268	1216845.9160626912
Com_5802_pos	Lysopc 17:0	--	C25 H52 N O7 P	509.34823	9.777	--	--	--	--	--	--	--	--	--	--	No results	No results	Full match	510.35526	2203632.1198061015	2705675.246689731	848664.2546408129	1660231.8772858675	3920281.300671682	561876.0883334689	1209317.303652664	1021227.3607701154	1150222.0490840676	1172697.1955372489	1116719.9854535658	1104072.1228270973	1212856.0918931148	938674.9621902129	783824.4740695118	476002.17845643935	2210145.0627424987	4036903.2905836455	1907853.88625418	1439147.053684153	1431356.2410499263
Com_5899_pos	ACar 18:1	--	C25 H48 N O4	425.35024	7.267	--	--	--	--	--	--	--	--	--	--	No results	Invalid mass	No results	426.35748	573868.8584138411	2826079.391009916	1702609.6513947216	3303013.391737156	3414606.6657489035	1429004.2348352268	1170329.7940975693	2165520.1277262024	5088016.121081078	997824.8859104264	980609.1742037182	2568768.5443031685	452397.93928145606	781561.2063978446	1036114.3113871921	1056320.848380368	2503021.2018926195	833383.6291838571	2063867.80209314	1739387.6797844756	1567517.1833243144
Com_5944_pos	2-[(butylamino)(imino)methyl]-1-oxohydrazinium-1-olate	--	C5 H12 N4 O2	182.07883	1.088	--	--	--	--	--	--	--	--	--	--	Invalid mass	No results	No match	183.08623	995965.2900151009	2675651.5092342403	1956282.8680116723	1894746.6149957322	1273316.805229458	1272922.864521548	1719414.6706474011	2383774.5219099494	2467164.258074939	1320402.5319530503	680780.7254553037	1603351.3938360824	959191.2001591125	3583333.6569318427	1524045.1784139143	1112717.9445198495	3686724.1582298344	2676325.319166587	1608844.7873069	2399213.1779547664	1200991.3011322306
Com_5948_pos	1,4-dihydroxy-1,4-dimethyl-7-(propan-2-ylidene)-decahydroazulen-6-one	--	C15 H24 O3	252.17231	5.524	--	--	--	--	--	--	--	--	--	--	Full match	No results	No results	253.17963	822248.03646316	1020989.180791541	608014.2113670324	1189248.9377869877	1055851.2987758568	959349.6454642945	1029789.5785718283	988803.0928987373	981457.9408558556	844202.0015215969	986784.0566118055	3687820.0175650516	708449.8754635329	2848344.2858742764	909813.0935226812	764973.3479631203	926177.6977587107	701147.6419603921	1046082.23624475	1284028.3454692531	1228971.3178835965
Com_6018_pos	2-hydroxy-3,6-diphenylcyclohexyl acetate	--	C20 H22 O3	327.18299	5.216	--	--	--	--	--	--	--	--	--	--	Invalid mass	No results	No results	328.19028	388887.99414803874	484205.5257128237	308049.1735645027	2019976.7058821316	3047720.836267149	344260.8114638131	976419.2103364376	4291396.59740704	295291.55255623354	1211999.995395261	2760014.2235371755	700586.8345672099	713075.8268197594	518801.6266137782	1785423.6179767803	384908.0410597525	252201.32121105288	309557.6068228512	946953.327530494	1074872.4829580372	807417.0101977702
Com_6050_pos	1,3,5-Trimethylpyrazole	--	C6 H10 N2	110.08468	3.915	--	--	--	--	--	--	--	--	--	--	No results	No results	Full match	111.09195	511700.1655847242	1030654.2515746255	671333.7780038695	502127.03587564186	969773.429547574	728176.1126128861	1232245.1574456186	840042.4512463771	1130768.087393435	1313862.8536486018	1392996.0544158914	3305556.3055910803	888277.6864805772	3897015.359566792	1143069.036196104	1448562.073247399	1179460.849516344	1148314.835495849	1415137.58651668	1120803.3127572888	1394016.6371635343
Com_6108_pos	Riboflavin-5-phosphate	FMN; Riboflavin-5-phosphate; Flavin mononucleotide	C17 H21 N4 O9 P	456.10301	5.786	cpd:C00061	map00190 Oxidative phosphorylation;map00740 Riboflavin metabolism;map01100 Metabolic pathways;map04977 Vitamin digestion and absorption	HMDB0001520	--	Nucleosides, nucleotides, and analogues	Flavin nucleotides		--	--	--	No results	No results	Full match	457.11029	399136.4707036389	253880.94443093185	265932.2729506864	508890.67839756864	453998.9827593434	129929.44742854006	195779.54084754654	217417.84092623528	254564.4909276587	214067.355653754	175594.67078207576	3510782.011454818	588847.0466145212	787204.8197851381	224730.9517439375	182743.3095967814	238451.4804677874	449319.39640224417	315675.811793067	311693.55635865027	373069.12345033174
Com_6203_pos	Oleanolic acid	Oleanolic acid; 3beta-Hydroxyolean-12-en-28-oic acid; Astrantiagenin C; Caryophyllin; Oleanolate	C30 H48 O3	438.34771	8.457	cpd:C17148	--	HMDB0002364	LMPR0106150004	Lipids and lipid-like molecules	Prenol lipids	Triterpenoids	Prenol Lipids [PR]	Isoprenoids [PR01]	C30 isoprenoids (triterpenes) [PR0106]	Invalid mass	No results	No results	439.35471	2200481.024326718	3615495.5910394015	1444938.839311523	1938067.5313536027	2866497.940147377	1754015.9834994327	1850000.9519511114	2105210.700232274	1733671.3217946887	2171129.5520380004	2051881.6383708995	2128863.316611499	2947886.026459733	1862112.9387668672	3169913.3404867915	1649664.4517724235	1285135.620925059	1716777.5726880652	2722381.14385708	2863346.371499015	3678775.3202035986
Com_6244_pos	16(R)-HETE	16(R)-HETE; (5Z,8Z,11Z,14Z)-(16R)-16-Hydroxyeicosa-5,8,11,14-tetraenoic acid; (5Z,8Z,11Z,14Z)-(16R)-16-Hydroxyicosa-5,8,11,14-tetraenoic acid	C20 H32 O3	342.21672	8.062	cpd:C14778	map00590 Arachidonic acid metabolism	HMDB0004680	--	Lipids and lipid-like molecules	Fatty Acyls	Eicosanoids	--	--	--	Invalid mass	No results	No results	343.224	205182.4650142095	2078143.5117655455	1428979.3666851595	1114386.93341742	4563538.6815002635	2623962.086433394	355620.3283637185	3291437.221689541	3212058.5130898114	1613279.5793946702	861229.4332319082	992715.8181496849	187437.14039397915	540390.8552034936	508201.73894738825	255069.35730460632	606846.9933542402	125080.81785720034	1292494.37851934	1318536.935092742	1267990.546173741
Com_6294_pos	Methyltestosterone	Methyltestosterone	C20 H30 O2	302.22408	7.801	cpd:C07198	--	HMDB0015655	--	Lipids and lipid-like molecules	Steroids and steroid derivatives	Androstane steroids	--	--	--	No results	No results	Full match	303.23135	389944.64867624507	414732.96851660963	387282.5205012234	606071.0182306862	1315205.260389699	380127.5271154029	569389.1288752501	820060.2884713381	402978.2054675639	967779.0968828547	633227.4571645595	1206913.6712413132	592990.4110254819	1837974.194165978	420612.9560069372	333668.8801051742	3324746.7621950503	344853.99566671526	913878.40168993	778360.9459859681	725567.40682665
Com_6300_pos	Pro-Leu	--	C11 H20 N2 O3	228.14749	5.073	--	--	--	--	--	--	--	--	--	--	No results	No results	Full match	229.1548	1669554.8069932894	2601722.813132532	2012650.091665565	2711252.719968207	4477011.49396108	3091508.570683183	1391969.808365192	1728658.595973246	3871566.358085069	3286099.3360747485	2653123.288898246	2814293.0346915647	2119036.4915217264	2283140.839838901	2309412.854750997	1976744.5235534345	2431322.262039951	1559312.9377833698	2833946.83573601	2529467.3213670854	2073653.2583031466
Com_6369_pos	Isophorone	Isophorone; 1,1,3-Trimethyl-3-cyclohexene-5-one	C9 H14 O	138.10475	0.336	cpd:C14743	--	HMDB0031195	--	Organic oxygen compounds	Organooxygen compounds	Carbonyl compounds	--	--	--	No results	No results	Full match	139.11206	18977.58648205368	599390.2874437167	5522.8367497548725	2410049.5056780386	4379647.227932114	3394598.3348764656	2499617.6549648237	2961352.469353385	3050371.975932629	2286701.7173248366	2958196.125415376	2942226.019634615	2580241.6138645844	3105175.2857373906	3348705.4661013638	2388882.382799305	2762403.915339079	2903193.90014459	3148405.22508185	3080284.868051515	2969399.9175672224
Com_6456_pos	2,4-dihydroxyheptadec-16-en-1-yl acetate	--	C19 H36 O4	350.24282	8.623	--	--	--	LMFA05000640	--	--	--	Fatty Acyls [FA]	Fatty alcohols [FA05]	_	Invalid mass	No results	No results	351.25009	2841854.852643423	3154782.3311726293	1615565.8295779848	2780047.5771596455	2292111.650386609	1587126.3677489294	4429396.3177049095	3741425.985583256	3676096.0482283714	752698.0997755257	751971.4246759732	625567.5606224409	604572.161585181	599330.9407130082	656688.3655035606	607067.9805908953	453299.6787754931	862955.2917137645	1639582.57759215	1787794.316071817	1525949.0336665139
Com_6535_pos	PC (19:0/20:5)	--	C47 H84 N O8 P	821.58507	10.078	--	--	--	--	--	--	--	--	--	--	No results	Invalid mass	No results	822.59235	224445.56358355025	270675.97168461926	145012.1590008974	100148.64086925815	198904.634619769	61669.80716583349	85587.69017871072	94380.18140927189	78875.09232785247	60438.29417546945	139200.2838886592	53535.12118112582	118449.2907747418	381129.8306323198	163936.8916711872	477923.36462410673	3072720.873819228	359461.86045086355	78294.5347830494	123925.4014315233	147158.3575637254
Com_6546_pos	TPH	--	C15 H23 N5 O5	335.15896	5.8	--	--	--	--	--	--	--	--	--	--	Invalid mass	No match	No results	336.16599	3667246.7627844354	496093.82074262854	2060388.6968399193	952580.851601365	657404.5615532498	884242.138699022	647280.6998762275	1201213.5976001527	1116350.2110761576	1158844.0326930732	2485538.3260033373	536230.6300630652	469271.6482850274	246426.09305517844	338409.24309670506	2390947.5594822816	289815.8070051939	646122.959113023	850104.679324987	1071899.6959882283	1141422.2050557858
Com_6596_pos	4,7,8-trimethoxyfuro[2,3-b]quinoline	--	C14 H13 N O4	281.067	7.838	--	--	--	--	--	--	--	--	--	--	Invalid mass	No results	No results	282.07428	324963.62610277336	453230.9436500239	430381.71406184474	292906.5592458706	571906.1610833757	428237.14945591317	418688.1861575773	360614.8109008034	379649.3929951878	663748.7289223153	914894.3894524183	414698.15315221227	461438.5685081869	2068716.4305966932	1138364.7907975025	461184.35641478916	3018015.822588845	382600.74645927676	559977.917034898	616559.7676360373	793099.3541646767
Com_6631_pos	4-(2,3-dihydro-1,4-benzodioxin-6-yl)butanoic acid	--	C12 H14 O4	244.07132	5.746	--	--	--	--	--	--	--	--	--	--	Invalid mass	No results	No results	245.0786	151729.73009102867	169124.79952139454	141034.18003503114	636110.6928110225	825419.4796715961	164792.5362899045	255980.80016700586	3539218.947073267	151376.34352486575	248783.48496023982	93146.97239453578	106136.837875066	92644.08159129746	205370.76928669403	392843.7902072715	98969.21386797747	318656.24511228857	101956.3953265618	356541.833416222	362806.4500407054	220076.71782596386
Com_6659_pos	SM (d17:0/15:1)	--	C37 H75 N2 O6 P	674.53649	5.878	--	--	--	--	--	--	--	--	--	--	No results	Full match	No results	675.54376	2068387.4587103669	2158190.3119827663	2856639.65468935	821225.332729497	517190.33086704434	1203692.2892447277	1514798.9762666482	2805363.8136000545	1385728.8475860667	842845.2511698521	1677319.356448152	1879801.0530865071	2406423.9129775288	2331682.7274726625	2290201.2804886275	1548004.0011253785	1597931.7761114729	1808614.6943819623	1842001.47734048	1764738.63028319	3186023.6691029435
Com_6663_pos	trans-Cinnamaldehyde	--	C9 H8 O	132.05805	5.592	--	--	HMDB0003441	--	Phenylpropanoids and polyketides	Cinnamaldehydes		--	--	--	Full match	No results	No results	133.06532	1211149.8596606078	612349.2792074253	417629.0132916188	1040941.131121297	640888.8138060038	571167.9716508575	582701.8842481927	634658.1602706212	543744.2834951621	525203.7916256214	518795.4868979721	2956734.206637924	409500.0814036223	634140.3793067741	398459.628105561	479661.38763078407	417532.7867912305	396084.2368436027	494523.177880592	657264.2418760549	663125.9095278953
Com_6727_pos	16-Heptadecyne-1,2,4-triol	--	C17 H32 O3	306.21907	7.626	--	--	--	--	--	--	--	--	--	--	Invalid mass	No results	No results	307.22656	775563.1289078586	867976.4945382464	568049.7509222928	992184.9586880049	1928746.877741226	507546.1856698897	2062936.3284956275	797112.5554637859	721131.3766118896	2018023.2143846343	891871.631781367	813876.0633102233	911113.9628034206	1962246.7059440883	853894.4907834191	444586.2957278477	2891634.787286836	917969.8284815048	1062290.24572113	1777313.0732308654	953143.084086199
Com_6732_pos	LPE 16:0	--	C21 H44 N O7 P	453.28562	9.024	--	--	--	LMGP02050036	--	--	--	Glycerophospholipids [GP]	Glycerophosphoethanolamines [GP02]	Monoacylglycerophosphoethanolamines [GP0205]	No results	Full match	Full match	454.29208	1247343.0505263752	2214472.7785148383	1589356.2861693026	3600660.6106102797	3376834.4653662154	504706.01291199547	1275037.8111692423	842038.4069966767	3559323.528704518	1186827.899355771	1058323.136947325	1474242.0357044642	687687.3061186125	623695.5150190003	756895.7930327192	1028370.1001925956	1922269.2493665242	1264078.0457159928	1557657.26755417	1703221.5400369032	1258249.0211201815
Com_6738_pos	Melatonin	Melatonin; N-Acetyl-5-methoxytryptamine	C13 H16 N2 O2	232.121	5.322	cpd:C01598	map00380 Tryptophan metabolism;map01100 Metabolic pathways;map04080 Neuroactive ligand-receptor interaction;map04713 Circadian entrainment	HMDB0001389	--	Organoheterocyclic compounds	Indoles and derivatives	Indoles	--	--	--	No results	No results	Full match	233.12828	1021023.2260257981	1128877.1534461156	1859152.4255187751	1589782.684388793	956097.6383035429	1611677.9828466706	1240573.1405401141	1562158.1454294382	701949.8243892471	1556166.7507030473	1792244.2870831902	2289654.2210204345	1524007.8805399134	1733735.9535057186	1581147.931662144	2701478.113606374	1689836.7278370732	1526510.9641874884	1979482.05736472	1849874.8702402913	1655223.7486444493
Com_6751_pos	(5-methyl-3-isoxazolyl)[4-(5-propyl-2-pyrimidinyl)piperazino]methanone	--	C16 H21 N5 O2	315.16814	5.072	--	--	--	--	--	--	--	--	--	--	Full match	No results	No results	316.17535	1197453.7880838166	140543.6853219184	171367.44799899065	3572483.4875719748	391671.16591743083	149713.78655712912	473572.88232501934	174079.20245585832	175223.80331982864	132519.31857045623	126623.15713186492	1983036.9349389286	141899.05962059915	339091.37508498307	198842.3609655864	147635.19599779465	203290.33300169153	139492.2171012586	461439.143964377	455404.0771602606	487673.38404767966
Com_6907_pos	cyclohexyl{4-[4-nitro-2-(1H-pyrrol-1-yl)phenyl]piperazino}methanone	--	C21 H26 N4 O3	364.18624	5.842	--	--	--	--	--	--	--	--	--	--	Invalid mass	No results	No results	365.19351	1055826.6096079992	1533354.7232487442	823915.2551651719	392894.1178829872	1566213.0462254563	442823.82614773564	812762.1139906964	578929.3985665288	574998.0729629435	596344.3116531265	697759.5160649652	2750424.4227336706	777159.8166103619	892577.4517231109	735186.0240072086	479451.1944233526	811719.9307698829	1178651.4552138993	1219469.35213159	923941.1049701715	789474.259513249
Com_6952_pos	3-amino-2-phenyl-2H-pyrazolo[4,3-c]pyridine-4,6-diol	--	C12 H10 N4 O2	242.08001	5.81	--	--	--	--	--	--	--	--	--	--	Full match	No results	No results	243.08737	1204936.7717870718	1076320.0910606221	1535933.808668388	1140715.0899203406	1183248.59221032	1430639.661362655	3067181.1196908047	1546545.1088472041	2629629.1226660744	2038476.944414739	1483434.7155324523	1877511.1519792413	911450.7323956039	2960831.262138384	2166230.7605471197	938924.4324970794	1546123.6434092326	1986000.472298447	1900136.69727582	2260064.977719597	2620103.6065383414
Com_6967_pos	Linoleoyl Ethanolamide	--	C20 H37 N O2	323.28011	6.887	--	--	HMDB0013624	--	Organic nitrogen compounds	Organonitrogen compounds	Amines	--	--	--	Invalid mass	No results	No results	324.28738	3230309.4661437315	1734629.5379056975	1067061.9724765145	1671386.4528880112	813998.5998766724	1843185.5461954244	2080438.7191745068	2665550.2320562215	3533911.8552657776	1734987.9945871776	947108.4975164642	1482804.6190339364	1333609.1341772738	1568694.865008806	1343982.3541359422	807661.0216497063	1118463.513338501	1692469.1375181722	1392097.97466923	1848136.1544910478	1781726.0399478998
Com_7084_pos	N-Acetyl-L-leucine	N-Acetyl-L-leucine	C8 H15 N O3	173.105	5.489	cpd:C02710	--	HMDB0011756	--	Organic acids and derivatives	Carboxylic acids and derivatives	Amino acids, peptides, and analogues	--	--	--	No results	No results	Full match	174.11229	1712154.4788439127	3354039.810551895	2015938.013786715	1845056.677715611	2179692.768753263	1611598.7360800186	3697456.3620528826	2243784.807878594	2852428.111052246	991777.8885251082	1109778.5815732467	886603.2428329218	982518.3376607278	974524.3082080232	885123.8782009266	1059485.7368035591	817090.3621823681	2312230.4875399685	1438736.24078529	1308416.1668359435	1158715.833412786
Com_7169_pos	tetranor-12(R)-HETE	--	C16 H26 O3	248.17474	7.934	--	--	--	--	--	--	--	--	--	--	Invalid mass	No results	No results	249.18217	355536.91640215076	522600.0289618789	974893.9071155263	655509.6624877667	389071.17417929514	2404267.022055461	1689955.3218525732	3025562.877108371	784194.1287445619	1799918.9276388357	1663872.192975132	381300.54226814694	353062.18429143575	1574157.1162683757	2371162.3577541825	347821.7524838124	345993.74275449413	302006.98867824714	1097087.72089449	1219580.5309721394	1029924.7019737583
Com_7339_pos	4-methoxy-6-[2-(4-methoxyphenyl)ethyl]-2H-pyran-2-one	--	C15 H16 O4	260.10193	5.85	--	--	--	--	--	--	--	--	--	--	Invalid mass	No results	No results	261.10925	337856.5820929666	282759.786320019	323268.75792769704	174098.87468715417	3298797.46927164	145546.75856375197	337740.96839335153	1322755.5148904074	263571.18485034624	251234.15369229295	231515.23972546958	384437.8846072951	604959.5624428334	283527.205789202	282580.5446127506	184710.9709565272	225978.0809440717	436574.32711969625	451527.585168416	317915.51028827246	333413.76743593643
Com_7362_pos	Etiocholanolone	Etiocholanolone; 3alpha-Hydroxy-5beta-androstan-17-one; Etiocholan-3alpha-ol-17-one; 3alpha-Hydroxyetiocholan-17-one	C19 H30 O2	307.25074	8.912	cpd:C04373	map00140 Steroid hormone biosynthesis	HMDB0000490	--	Lipids and lipid-like molecules	Steroids and steroid derivatives	Androstane steroids	--	--	--	Invalid mass	No results	No results	308.258	645158.6145923464	1701063.217471361	461122.06946180796	392941.54234954	238079.67948164706	443493.7922613354	2735896.6992356353	224954.83572676443	3318229.0123165017	521812.3363482675	650187.0307546457	148700.58385751882	241191.60000549175	315847.298630091	464827.685382313	272943.69693524396	217013.21907411548	260990.62833718924	783574.260952835	865584.2552597515	635889.9944515999
Com_7432_pos	3-[3,5-bis(trifluoromethyl)phenyl]-N'-hydroxyprop-2-enimidamide	--	C11 H8 F6 N2 O	320.03081	5.638	--	--	--	--	--	--	--	--	--	--	Invalid mass	No results	No results	321.03809	565951.648622606	185656.5789148559	149949.77967810046	882580.3400444727	219444.88929388084	194837.59145270585	172970.63709785065	227103.57052876177	223313.656617447	167210.53458134749	156800.2996820889	2390642.2349581295	184662.71035679925	380679.652413879	177478.09835392228	149353.9502750665	192207.1365447051	178890.02076971027	373598.012633255	404206.33568816143	427130.47042327665
Com_7509_pos	ethyl 4-methyl-2-(1H-pyrrol-1-yl)-1,3-thiazole-5-carboxylate	--	C11 H12 N2 O2 S	236.06186	1.194	--	--	--	--	--	--	--	--	--	--	Full match	No results	No results	237.06903	1825990.2631600094	1975728.6117013982	1680615.9068815736	2112094.3977050004	1919273.4313817369	1630073.902872554	2496869.571284119	1875349.9249442255	1907543.418764466	1627810.1553973192	1132046.0712561088	2339587.9785977653	1251103.1010878826	2437957.4394994285	1700155.2541619975	1164628.0553021627	1758762.894394931	1732866.5186349773	1997634.09562468	1974784.6920138877	1498752.246666769
Com_7648_pos	Ergocalciferol	Vitamin D2; Ergocalciferol	C28 H44 O	396.33862	8.4	cpd:C05441	map00100 Steroid biosynthesis;map01100 Metabolic pathways	HMDB0000900	LMST03010001	Lipids and lipid-like molecules	Steroids and steroid derivatives	Vitamin D and derivatives	Sterols [ST]	Secosteroids [ST03]	Vitamin D2 and derivatives [ST0301]	No results	No results	Full match	397.34576	1818608.5557506406	935757.4736463778	1342561.391408542	1118820.6823379325	2507441.137121513	1528369.573256994	1642386.6930166585	2663662.784809267	2056550.925573328	1811070.594639657	1057539.1550848088	935287.1823740985	1393008.4162947226	580080.9307279459	1705355.862899123	1439815.7388013373	768069.8585879928	1504306.9658784848	1847904.89905785	2072771.6060438363	1250550.5651192106
Com_7718_pos	N(6)-OH-Me-Adenosine	--	C11 H15 N5 O5	297.10709	5.039	--	--	--	--	--	--	--	--	--	--	Full match	No results	Full match	298.11459	1080702.8876761573	1477768.4646256508	2595470.852901402	1004101.697492773	1565972.1676550463	590027.1359292781	1841829.1952270453	825438.732667879	1590333.4604039649	1611750.7561207928	1825430.4037079972	1255273.5273362456	2091782.894729071	1049658.4140770028	443872.3777289348	1446294.6535859946	787706.220434621	2297373.15695299	1563384.65248075	1209700.4843262483	1370838.6199039074
Com_7807_pos	Delta-Tridecalactone	--	C13 H24 O2	212.17748	5.704	--	--	--	--	--	--	--	--	--	--	No results	No results	Full match	213.18475	283738.600105195	168075.7464812934	141524.51188670823	283547.0146951044	223601.05983097185	92150.0697185184	146737.88679538164	157791.16994629908	124964.34907291809	125299.67587762924	155302.65651112364	2147289.4449522914	135066.81392729311	266233.3855492691	224091.647472395	113863.0159840654	125777.93213813359	125053.65813279527	300548.07258233	237402.68369093255	305272.5143565013
Com_7902_pos	LPE 17:0	--	C22 H46 N O7 P	467.30122	9.653	--	--	--	LMGP02050030	--	--	--	Glycerophospholipids [GP]	Glycerophosphoethanolamines [GP02]	Monoacylglycerophosphoethanolamines [GP0205]	No results	Full match	Full match	468.30865	1253189.4305021998	1737282.8355758006	664614.6542088649	1250628.3720509738	2342415.266851637	264247.39062369725	442013.43563714664	738459.2646892929	1318870.5535988999	1005459.8256996685	708861.9521656695	879780.2710231787	905829.9591758577	644378.213653973	370882.1467479837	268820.1893588217	924841.8253372713	2190473.7249188884	1063282.42464678	952076.2597541404	1146227.3581211925
Com_8062_pos	3,5-Diiodo-L-thyronine	--	C15 H13 I2 N O4	524.89495	1.086	--	--	HMDB0000582	--	Organic acids and derivatives	Carboxylic acids and derivatives	Amino acids, peptides, and analogues	--	--	--	No results	No results	Full match	525.90222	1040814.671322714	692451.4974697555	2407094.9439503984	1389690.2012942845	301687.2227777028	768954.1494677181	1604190.4373339915	1475720.575985445	876458.1028863194	624153.0322693059	432846.00584157713	755838.907671335	623294.0590770972	1213858.6864879841	812424.2087913179	866063.7033812826	984265.2099474842	611879.3571879325	1426247.16973599	696154.850733481	1288717.0529278107
Com_8109_pos	D-Gluconic acid	D-Gluconic acid; D-Gluconate; D-gluco-Hexonic acid	C6 H12 O7	196.05806	1.104	cpd:C00257	map00030 Pentose phosphate pathway;map01100 Metabolic pathways;map01200 Carbon metabolism	HMDB0000625	--	Organic oxygen compounds	Organooxygen compounds	Carbohydrates and carbohydrate conjugates	--	--	--	No results	No results	Full match	197.06555	1240711.4565944327	839534.9668151952	1800617.2372813046	1550946.0024624756	1240764.3557941357	1107762.0300590347	1771531.4902276641	1518067.5061335466	1233683.6820528454	1376313.3000749988	1274807.0759875665	902771.0517601072	1021504.512935026	1501265.9928465902	1306113.0097252023	1345002.5875413246	1957637.4927022285	1177195.3619917878	1245072.32533138	1418002.4384514128	1378112.5006218324
Com_8178_pos	dopaquinone	Dopaquinone	C9 H9 N O4	195.05336	5.113	cpd:C00822	map00350 Tyrosine metabolism;map01100 Metabolic pathways	HMDB0039119	--	Organic acids and derivatives	Carboxylic acids and derivatives	Amino acids, peptides, and analogues	--	--	--	No results	No results	Full match	196.06081	511257.19113602233	678881.7009531668	577408.0047618173	629096.979576482	1280020.298149787	574064.5857791129	621138.1481531381	637451.7595073337	594962.3928415698	462425.4541546447	526316.2810015043	744346.5845617632	556187.2518236532	2100783.402908589	597120.0018242119	594522.8889385605	523498.6655964815	530724.6103375866	748437.825776474	598032.263763981	667390.1540828154
Com_8186_pos	p-Mentha-1,3,8-triene	--	C10 H14	134.10975	0.267	--	--	HMDB0037013	--	Lipids and lipid-like molecules	Prenol lipids	Monoterpenoids	--	--	--	No results	No results	Full match	135.117	847804.2997057762	362652.4193965959	592889.0805911778	459532.29569074104	1151259.7323256957	785806.78676012	2302.149390641767	12271.381477792644	712129.6996461685	803125.7398388113	967578.5543932382	979243.9520659411	895273.0639488357	990879.4835005599	1131097.2367413419	889651.8839993628	4790.864866658952	2012982.0002625417	814758.40501513	997720.7541082575	920017.541901921
Com_8236_pos	Mupirocin	Mupirocin	C26 H44 O9	1044.56662	5.753	cpd:C11758	--	HMDB0014554	--	Lipids and lipid-like molecules	Fatty Acyls	Fatty acids and conjugates	--	--	--	Invalid mass	No results	No results	523.29059	2268089.6348337634	133831.66114538713	146939.27645248637	513278.7514432019	132767.89948895937	173268.04749765602	160909.27953184495	161840.02878367552	154407.4992141751	181396.94365547012	170289.33599124238	171127.16794218367	185189.18771971113	119515.82210616107	164382.83223018414	144155.59973718753	362019.12415366835	148506.63899329922	126391.913212379	122783.95057022813	138645.93550928455
Com_8246_pos	2-Aminobenzenesulfonic acid	2-Aminobenzenesulfonate; 2-Aminobenzenesulfonic acid; o-Aminobenzenesulfonic acid; Orthanilic acid	C6 H7 N O3 S	173.01508	5.067	cpd:C06333	--	--	--	--	--	--	--	--	--	No results	No results	Full match	174.02238	616849.1975702984	1608107.7888426573	1118448.1564240176	1325267.845396565	1421232.9409380239	2142827.503737809	870639.6289218758	1513273.553834807	1105192.7905471153	803477.2928072957	835055.1044428309	414210.18442798086	458135.1839399199	383195.8471960614	293064.63197342295	560720.8573953405	821343.2841228083	433060.03712297755	949857.603272997	851571.9381880623	784899.3720821253
Com_8288_pos	Ethyl oleate	--	C20 H38 O2	310.28694	7.361	--	--	HMDB0034451	LMFA07010880	Lipids and lipid-like molecules	Fatty Acyls	Fatty acid esters	Fatty Acyls [FA]	Fatty esters [FA07]	Wax monoesters [FA0701]	Full match	No results	Full match	311.29422	74180.19304715612	77262.85321287377	69699.1088817375	68486.79638671961	65698.07603082851	56727.96391210929	74977.6112043705	61459.3727437606	66854.1550287268	2297031.1531683668	59612.75001361977	53197.13430199043	49677.106025182846	52774.28286534489	57008.631903317895	45307.65464266616	48609.032620679536	52073.85876514477	73861.4049258773	56135.72976216773	51167.42577835449
Com_8313_pos	4-(pentyloxy)benzene-1-carbohydrazide	--	C12 H18 N2 O2	222.13653	5.062	--	--	--	--	--	--	--	--	--	--	Full match	No results	No results	223.14383	521769.91955666046	736796.5645617206	417884.2824915606	436557.58015072654	722998.6854757245	984413.3284712826	511327.99635139597	581252.7337217386	165794.16118602356	1107844.18904644	1386136.4114721308	896177.2320376032	787539.3089006601	751548.9057619168	964969.9547447393	1737900.3950566023	798950.851109511	884714.8362939632	878507.163543716	781748.9754061949	601679.0443761114
Com_8500_pos	Oxymatrine	Ammothamnine; Oxymatrine; Matrine N-oxide	C15 H24 N2 O2	264.1808	7.983	cpd:C10749	--	--	--	--	--	--	--	--	--	Invalid mass	No results	No results	265.18808	77499.73002111273	2263297.64108768	73228.45510235328	68302.05075329101	70927.26891632601	61099.85425248859	78549.2175277838	67127.2985122873	71179.78562994929	70314.7244287591	62188.15649926128	54803.213022037424	48369.66780132264	53727.168292417104	60125.855359512316	45556.583319437734	50921.35049732878	61879.77784076232	138916.648502684	113424.27902691693	83644.74230255959
Com_8571_pos	Eicosapentaenoic acid ethyl ester	--	C22 H34 O2	347.28535	6.794	--	--	HMDB0039530	--	Lipids and lipid-like molecules	Fatty Acyls	Fatty acid esters	--	--	--	Invalid mass	No results	No results	348.29248	2064006.52288741	563559.148014998	375599.57547995413	723886.2180801572	699998.6560951038	389924.60171551874	734306.1285355004	1315740.9727951775	905788.306723622	587779.6887374581	358840.3285173845	432049.3105532505	722931.0403075257	570121.7852083336	347263.0922707369	486528.6814429504	448248.4494421861	1199730.4195614015	862763.367618158	628205.5595388993	637653.0223962498
Com_8668_pos	alpha-Farnesene	alpha-Farnesene; (3E,6E)-alpha-Farnesene	C15 H24	204.18737	0.288	cpd:C09665	--	HMDB0036066	--	Lipids and lipid-like molecules	Prenol lipids	Sesquiterpenoids	--	--	--	No results	No results	Full match	205.19463	884189.2369293116	1203188.741980554	5735.392357076606	704299.6318401868	1257298.482782027	1063954.6889261522	1719.5471522651244	922937.6474571261	579088.8099934362	1035400.8752568722	362511.37662759156	924196.3636108199	967394.2616788129	987175.0988648069	1165951.327519217	861543.0989522355	92922.25744483457	922222.0446184189	1366846.82519077	1945050.6012342651	1053285.6878854511
Com_8698_pos	15-epi Cloprostenol	--	C22 H29 Cl O6	446.15517	6.142	--	--	--	--	--	--	--	--	--	--	Invalid mass	No results	No results	447.16245	239651.57471560442	80412.7347567166	84891.94999946539	163030.7697123423	85460.59696368844	76325.51115212141	92795.92553049927	77849.40372224181	100595.85998578077	64618.63405070871	75113.63260957786	1665581.5832975595	67133.70900833438	211384.29778149034	77687.48179369015	58442.54462362773	72919.64720772492	72679.36685540098	102034.644686004	102489.49456763113	138616.3857268956
Com_8821_pos	Hydroquinone	Hydroquinone; p-Hydroquinone; Quinol; Reduced quinone	C6 H6 O2	110.03704	0.262	cpd:C15603	--	HMDB0002434	--	Benzenoids	Phenols	Benzenediols	--	--	--	No results	No results	Full match	111.0444	596759.0801834029	31317.868072760215	294339.94799737755	115033.31517197755	699401.0846640433	610354.3995439933	5655.808699643439	14419.666787712746	643773.1174736129	303435.913079048	643383.8987917495	819423.7312323503	519432.1396114282	696657.2881712501	874950.7327401672	514836.8713990685	6674.419844046356	1679538.7548324603	596995.889105367	821012.9304247895	641555.5594642
Com_8899_pos	Limonin	Limonin; Evodin	C26 H30 O8	452.18149	6.681	cpd:C03514	--	HMDB0035921	--	Lipids and lipid-like molecules	Prenol lipids	Triterpenoids	--	--	--	Invalid mass	No results	No results	453.18875	84326.10026973313	92932.9458268619	89932.79441499064	74860.47822385386	86785.33027061858	83353.68926112758	72049.21581042753	68505.23285171966	71930.12470290535	1107092.152360244	698722.6412085698	840382.884565127	548299.5174821619	871999.7800787864	719186.7012566151	526184.417348571	1569641.6719558567	615842.8925171016	458422.264730834	478723.42614336323	368529.8861145985
Com_8931_pos	Methyl palmitate	Methyl palmitate	C17 H34 O2	270.25499	0.336	cpd:C16995	--	HMDB0061859	--	Lipids and lipid-like molecules	Fatty Acyls	Fatty acid esters	--	--	--	Full match	No results	No results	271.26227	12185.79242944791	471941.73335059395	2709.2466037542545	1376950.4154524475	2102132.8213228965	1713320.7877954133	1896118.7286331302	1541881.8125090126	1863341.599183128	1699202.2355511622	1475140.1479245194	1308128.1119643338	1273383.1147672136	1328779.3337512605	1521117.8818908841	1263189.1672863453	1066284.4988658337	1068646.9007231148	1057722.02690102	1420031.4462913836	1170632.4194287804
Com_9046_pos	(S)-beta-Aminoisobutyric Acid	--	C4 H9 N O2	103.06381	1.313	--	--	HMDB0002166	--	Organic acids and derivatives	Carboxylic acids and derivatives	Amino acids, peptides, and analogues	--	--	--	No results	No results	Full match	104.07109	681482.101335704	1057757.950977606	1828651.649367252	1393347.7712839402	963128.5800986511	738408.2470898095	1783140.058383524	1764039.8179872164	1337921.3555766249	1184980.587096606	1170068.0373253208	697632.309456302	661572.9764405015	1311901.2250058872	1499307.1511416745	735709.1489149708	775046.649117677	712425.2161453157	764011.929179279	1398776.7957174785	1457076.41120775
Com_9119_pos	4-(benzoylamino)-3-hydroxybutanoic acid	--	C11 H13 N O4	223.08413	5.461	--	--	--	--	--	--	--	--	--	--	Full match	No results	Full match	224.09145	1780611.0046670928	921685.712392009	534955.4355169036	647266.9227705786	1040961.9983841404	755077.9295401246	939049.3412347334	805509.0879179785	804216.6984733219	670401.9353407001	680803.7112614281	1221723.2180535647	483819.5773801498	938596.5091467288	565161.5030741341	593699.7800260755	557437.7086426737	465982.9598133197	535793.988455537	867394.1686317418	691090.0678386062
Com_9136_pos	diethyl 2-(3-chloroanilino)malonate	--	C13 H16 Cl N O4	323.03365	5.605	--	--	--	--	--	--	--	--	--	--	Invalid mass	No results	No results	324.04092	138608.40817111105	490044.98607221857	164242.960108628	402530.06069624255	1157786.3285931265	224067.52617507434	428953.66460605676	1760997.5234799844	197208.04867891446	191018.37679721913	156969.1386112383	192104.11769477744	165641.37866031888	168981.5467483095	182711.9034840308	136532.7007638822	242915.7178340647	151707.02332522845	342861.959959959	235834.92454724954	291713.38265704655
Com_9243_pos	PC (18:4e/20:5)	--	C46 H76 N O7 P	785.52633	10.46	--	--	--	--	--	--	--	--	--	--	No results	Invalid mass	No results	786.53326	40565.722021172754	40615.87806480826	36658.11973427266	37540.64292125871	46920.447857557374	33889.585467691235	38259.06264951586	35004.9634740165	42438.75119063756	301333.81733379303	398649.10962526145	840652.7511087084	221320.34954958054	619174.7342627617	478232.15612040256	23333.96026922019	1431938.9864583	25633.394046724683	31041.7451910266	31718.43001164939	42326.22849740142
Com_9307_pos	11-Oxoetiocholanolone	--	C19 H28 O3	286.19051	8.913	--	--	HMDB0006031	--	Lipids and lipid-like molecules	Steroids and steroid derivatives	Androstane steroids	--	--	--	Invalid mass	No results	No results	287.19775	1022864.7432708242	1035528.3521589299	541417.9229251705	914871.5340717828	1626491.1169379207	786819.2058066067	1232083.7593400143	1667109.0367866184	900497.6361518492	317441.59659307275	178794.14344045194	814887.3118817359	269523.9959562617	691304.1547992215	121665.5420320367	314358.96652022516	608746.1384995291	195823.58524130643	664841.897595704	620560.1247885387	693184.5003113624
Com_9388_pos	5-(3-phenylprop-2-enylidene)-2-thioxohexahydropyrimidine-4,6-dione	--	C13 H10 N2 O2 S	258.04596	5.95	--	--	--	--	--	--	--	--	--	--	Full match	No results	No results	259.05319	122376.87722778379	551224.9793932848	140368.04338757345	342098.9331708696	1845425.335291743	165087.70598264944	236444.14405153284	977753.8346169854	201080.9395202479	195600.6559967176	176774.14287741506	134555.16520114033	149687.1812107967	115431.97563377874	145266.31421145803	149358.7351298681	168552.1562863811	127402.74339673707	193126.297719635	229256.79984281247	205461.06799197232
Com_9396_pos	(5-L-Glutamyl)-L-Amino Acid	--	C8 H14 N2 O5	218.08968	2.075	--	--	--	--	--	--	--	--	--	--	No results	No results	Full match	219.09695	296437.1801453526	393436.11212735844	1362354.640791975	1510770.3188675866	246126.5888888256	279792.927802717	293881.1774247493	963711.5179121817	328744.0503473306	306790.12531534437	314259.2038936576	576346.2785259195	193102.76584046	857368.4021635688	789353.6335683535	226482.24414559625	1367398.4942669615	325455.5158291357	498158.599537647	534779.223998674	498778.2555441668
Com_9413_pos	N1-(2,3-dihydro-1,4-benzodioxin-2-ylmethyl)-2,2-dimethylpropanamide	--	C14 H19 N O3	249.13373	5.972	--	--	--	--	--	--	--	--	--	--	Invalid mass	No results	No results	250.14088	216950.9041519553	227151.67114024947	176352.08939988926	137481.47608946104	112296.2275407335	204983.08597988606	323919.5519122341	85096.81825475398	226794.13045041478	201062.45916050504	561286.7330058162	327481.4517818113	162159.79964635058	555641.820846258	1668146.2766360985	96897.70028207633	870506.6273479601	146989.38257244762	370581.585009778	334008.1188203949	309666.2714870999
Com_9428_pos	L-Pipecolate	L-Pipecolate; Pipecolinic acid; Pipecolic acid; 2-Piperidinecarboxylic acid; (S)-Piperidine-2-carboxylic acid	C6 H11 N O2	129.07875	1.403	cpd:C00408	map00310 Lysine degradation;map01100 Metabolic pathways	HMDB0000716	--	Organic acids and derivatives	Carboxylic acids and derivatives	Amino acids, peptides, and analogues	--	--	--	No results	No results	Full match	130.08603	412278.73298586044	677992.4484989445	842178.4788900465	881450.8589411466	759122.5979706072	546888.1816874738	618901.7613360604	1487851.2638432616	476247.49956420896	486905.0627961652	634925.03093809	1099783.2807376054	456919.80261574086	157913.63435280856	1156380.998693869	331662.8300840597	1351758.020751968	846247.1109541811	775923.574608835	677199.0685018066	738544.5425741714
Com_9446_pos	INK	--	C16 H31 N5 O5	188.11566	3.906	--	--	--	--	--	--	--	--	--	--	Invalid mass	No match	No match	189.12294	199244.75359671214	1105073.1178609245	300593.2689342734	205274.95939345504	1194346.2701165152	385026.9764540124	537526.477333964	209732.75428229247	470045.4164087287	1044181.383558942	1578885.1114857397	314401.576544038	155787.5461630257	119527.31938067752	194744.24661355384	695649.7088652843	114243.99762228783	55176.56261703144	498892.919249123	467627.3003029071	489749.3622656012
Com_9448_pos	PC (18:3e/18:4)	--	C44 H76 N O7 P	761.52318	11.157	--	--	--	--	--	--	--	--	--	--	No results	Invalid mass	No results	762.53046	287982.9278594898	313755.3585338016	243668.26558742553	224802.0733150259	277113.6628647903	245444.7172888581	295317.2365850157	225495.0442404533	308622.1135589174	261233.8302570089	266340.255685375	622642.4716085227	840936.5469812657	231856.15192777794	1653573.5512194154	185594.44366236398	190658.8879853712	871460.9159393834	277497.402704925	240706.12556786122	217440.14210141552
Com_9462_pos	D-Erythrose 4-phosphate	D-Erythrose 4-phosphate	C4 H9 O7 P	200.00851	1.228	cpd:C00279	map00030 Pentose phosphate pathway;map00400 Phenylalanine, tyrosine and tryptophan biosynthesis;map00750 Vitamin B6 metabolism;map01100 Metabolic pathways;map01200 Carbon metabolism;map01230 Biosynthesis of amino acids	HMDB0001321	--	Organic oxygen compounds	Organooxygen compounds	Carbohydrates and carbohydrate conjugates	--	--	--	No results	No results	Full match	201.01602	644662.8831406456	1306517.6187491023	906507.0921958142	1046155.119802716	1806951.3497670603	1064484.3269126865	1367233.467565596	1320159.8884775983	1393235.5690141781	1117072.9763698438	991169.79682131	720896.119499812	985556.3427459695	809313.6564688504	1595431.3335967516	756542.8429985582	1101480.8147508677	972231.9635222036	1065570.93216887	864119.7492726366	1372024.5744780586
Com_9503_pos	Methyl EudesMate	--	C11 H14 O5	226.08416	5.473	--	--	--	--	--	--	--	--	--	--	No results	No results	Full match	227.09152	176480.38687425197	455453.21197322017	331985.99564931873	554982.4164473548	458510.6862566267	424592.63129095547	421489.35686419514	476129.2687635477	312526.89237731526	377384.9260311094	397591.39776837034	1327601.3913941565	266781.6981984327	324223.82076757995	288922.50999272155	339027.1506482836	318320.0068168019	199297.2239037511	266773.432704482	392977.7124296008	319124.3200533895
Com_9530_pos	Melanin	Melanin	C18 H10 N2 O4	318.0642	1.069	cpd:C05606	map04916 Melanogenesis	HMDB0004068	--	Benzenoids	Anthracenes		--	--	--	No results	No results	Full match	319.07172	815706.9513324803	539838.5830238247	855312.9160895955	1035095.3690308158	649308.2016255943	459888.6276514651	934823.6847885284	705397.7601100632	672121.0475315946	845538.3353339742	626285.1030242622	592982.9924609159	768027.5977895819	775419.3624228096	428965.6627945591	1238646.083666562	1211605.0994292253	1232230.2522482434	755931.588491912	730879.2884109308	1113310.2535244399
Com_9559_pos	2-(methylsulfonyl)-1,2,3,4-tetrahydroisoquinoline	--	C10 H13 N O2 S	211.0663	4.717	--	--	--	--	--	--	--	--	--	--	Full match	No results	No results	212.07339	1006210.9944661466	1398190.4905396043	1353867.871587659	1435576.4190249857	1526518.5120445478	550148.7838548074	1215010.9448136673	1488790.014132525	571516.0748931809	1088744.8020135534	1388076.0263738558	494874.97195486655	764334.9474423344	718719.9138003762	655650.2149576939	1229453.6559982342	769507.4774742922	618292.2448141226	886989.634821411	899450.3536957937	933493.9688902806
Com_9577_pos	N-(5-acetamidopentyl)acetamide	--	C9 H18 N2 O2	186.13699	5.103	--	--	--	--	--	--	--	--	--	--	Full match	No results	No results	187.14398	154686.51646049428	239847.09534002093	237704.23012521223	195893.41810049058	195443.6876003465	204680.2009945681	178378.5472287618	213470.55075503388	1776823.4044682044	291222.09278627415	247185.13299865383	314754.0766542271	271937.35007533396	641876.347730888	375658.18946425273	275508.23439495615	266203.9882816129	210179.896862307	297440.977696881	252743.45360106352	348793.392916217
Com_9599_pos	KPH	--	C17 H28 N6 O4	362.20661	6.927	--	--	--	--	--	--	--	--	--	--	Invalid mass	No results	No results	363.21371	466507.48542285786	376358.924655249	202120.61542138024	361459.9847216863	343101.92903934006	200225.8434938277	612199.1526792895	287853.8333725087	233981.33239757456	637527.1875219069	672988.3301773113	279010.605786939	386426.6256712539	840474.8572283769	706354.136658451	154698.42817611646	1298872.8231647233	391417.2184647297	570883.634213131	430628.53815440286	485984.147593335
Com_9703_pos	4-Pregnen-17alpha,20alpha-Diol-3-One	--	C21 H32 O3	332.23482	6.11	--	--	--	--	--	--	--	--	--	--	No results	No results	Full match	333.2421	189298.0297895733	237447.99091614145	212607.54278977035	188934.4805125975	245617.25383912606	175786.9161644892	176735.52514778136	193040.2201739322	215842.57601575757	166020.20224715123	173324.262764627	1269510.764144068	141406.3807840864	237705.58121004337	178340.67108203456	119952.30701283357	110875.74456074534	150764.47821408266	232456.969102906	214103.64163146057	209142.79210879756
Com_9929_pos	gamma-Nonanolactone	--	C9 H16 O2	156.11501	0.291	--	--	--	--	--	--	--	--	--	--	No results	No results	Full match	157.12236	8119.446529035529	561249.175839363	2074.2019906579276	835345.835989793	976958.1099476072	910984.9973133474	2351.8561813811593	1023354.4679546901	71195.12257599409	1032383.9346333088	280385.70629705884	618836.6472768877	683340.1681421839	836185.9571356525	961492.6119937416	717469.9657281917	35584.02530730577	778499.0303888712	1389219.69217108	744404.5896813025	833127.4732744412
Com_9985_pos	4-methyl-5-oxo-2-pentyl-2,5-dihydrofuran-3-carboxylic acid	--	C11 H16 O4	212.10425	6.217	--	--	--	--	--	--	--	--	--	--	Full match	No results	No results	213.11153	1393637.0398093406	108529.97393495326	95738.74101835793	327596.80389717396	311327.3843033016	143004.96906015291	190026.71174876162	113616.4702401348	175919.4035317541	84474.28331100973	96650.71993034183	88692.62910976572	83969.67734031937	81567.92067474418	99812.6282566223	65802.35676361067	87752.20034762929	78845.38328627587	178415.460810415	234240.6346925751	186721.1199679012
Com_10035_pos	Pipecolic acid	L-Pipecolate; Pipecolinic acid; Pipecolic acid; 2-Piperidinecarboxylic acid; (S)-Piperidine-2-carboxylic acid	C6 H11 N O2	112.05275	0.272	cpd:C00408	map00310 Lysine degradation;map01100 Metabolic pathways	HMDB0000716	--	Organic acids and derivatives	Carboxylic acids and derivatives	Amino acids, peptides, and analogues	--	--	--	Invalid mass	Invalid mass	No results	113.06003	470292.9826247994	198956.9210207783	376103.16840740805	280937.2813911725	693260.1277445954	1303526.1088611884	426615.75937379606	511786.86648838496	357346.24723813875	385725.6535818522	442682.5693884814	556608.689240231	434475.65649293305	476883.70185441105	650013.1443787442	396066.67982240184	6903.933199079449	443589.1477854653	552791.843850905	484533.2047460681	415213.37025641283
Com_10042_pos	1-(3,4-dimethoxyphenyl)ethan-1-one oxime	--	C10 H13 N O3	217.07364	5.159	--	--	--	--	--	--	--	--	--	--	Invalid mass	No results	No results	218.08113	854249.4589794793	1272877.2563045076	1320281.9977883347	1143836.5031668653	904904.7266920845	774370.4728722061	541655.6125484217	700887.8885395059	769760.2954680194	607423.1642395387	513079.342090252	726177.6449536029	564998.2390983185	587857.8871454988	462813.05493032845	1077130.4344161486	352237.2153778567	539538.56785776	684286.552885251	654914.0413807746	598647.7034741445
Com_10073_pos	4-Methyl-2-pentanone	--	C6 H12 O	100.08882	0.333	--	--	HMDB0002939	--	Organic oxygen compounds	Organooxygen compounds	Carbonyl compounds	--	--	--	No results	No results	Full match	101.09609	2056.7864586178766	3585.596720197584	2471.1340285224655	1010456.0356975956	1478897.007623133	1202882.4108122583	742515.5699909594	1143859.2884691113	1064799.2893880198	554047.3923182358	1035270.3126831702	974670.3911726226	1157200.3305964756	999106.0987905669	1220878.988238624	862246.487954854	944587.0504019547	1091446.2082030654	1070740.74671908	1317572.90362024	1150248.800350772
Com_10159_pos	Epitestosterone	--	C19 H28 O2	288.20842	6.931	--	--	HMDB0000628	LMST02020051	Lipids and lipid-like molecules	Steroids and steroid derivatives	Androstane steroids	Sterols [ST]	Steroids [ST02]	C19 steroids (androgens) and derivatives [ST0202]	Full match	No results	Full match	289.21573	399726.3262246042	290099.6280127772	197351.23741509402	288454.1010769218	416577.6668754508	171261.362489028	1021749.6267738132	239529.21039572477	228599.08935682455	502584.8848881587	648140.0003899209	359265.9316293291	338106.6134460733	635047.39060606	440536.2662070991	172032.63553664437	1108833.263653029	171001.21532866269	506801.640549505	445358.86563876696	375333.36303336825
Com_10197_pos	ACar 15:0	--	C22 H44 N O4	385.31865	6.787	--	--	--	--	--	--	--	--	--	--	No results	Invalid mass	No results	386.32565	820489.1114921864	277851.09925264196	304639.23098430206	731465.509712612	782380.5119426647	183385.511985386	401716.6173150951	215910.90040302472	295977.1250524114	374438.51101895433	270831.70577072445	369732.40593596257	619887.3348655631	392705.3496487291	297330.0606861063	1027009.4413680553	979195.4996385908	716403.8377266696	507423.168855595	442023.9322199832	448757.1839120927
Com_10267_pos	gamma-Glutamylglutamic acid	--	C10 H16 N2 O7	276.09517	4.734	--	--	HMDB0011737	--	Organic acids and derivatives	Carboxylic acids and derivatives	Amino acids, peptides, and analogues	--	--	--	No results	No results	Full match	277.10242	789079.9062737564	565198.2408185803	750014.5779767751	1339901.1891124505	681864.9976678642	726914.4629810565	728703.1084664	367576.9648672847	1368659.1406315751	897196.3988334832	791705.0357117839	374558.84691888274	545426.1224756292	491294.2865967125	545683.1326623183	453610.24400945875	211164.3956979475	653170.3874357232	662177.432438445	544347.1244867786	487329.1610792527
Com_10412_pos	ACar 18:2	--	C25 H46 N O4	423.3343	6.955	--	--	--	--	--	--	--	--	--	--	No results	Invalid mass	No results	424.34171	175755.4341592712	408370.2970884067	191708.44222665223	929313.1667584061	798303.7927149052	129417.74880229596	400514.3785390197	200225.264540209	383797.74595115887	202595.59518159152	286226.83926678705	362644.3895390583	154080.39171647295	350761.5601244967	107747.83178639408	233300.19620178803	1027150.7277449061	137844.18187295186	306219.415620329	330010.2386566807	247978.0377101628
Com_10424_pos	5-Methyl-dl-tryptophan	--	C12 H14 N2 O2	218.10532	5.51	--	--	--	--	--	--	--	--	--	--	No results	No results	Full match	219.11259	508170.8903991277	359744.0898190698	850259.6448053822	290582.7965924842	999655.6615949507	498710.78207700857	299422.7801859992	573769.304625708	506354.14785374864	609481.5353242299	628611.817410081	618549.2704423687	328583.564623034	1116045.7986986074	1160981.3582020882	595966.2466522508	751780.1874246626	578724.5080664875	551012.927126325	573030.9518748178	606051.5257694607
Com_10476_pos	L-arginine	--	C6 H14 N4 O2	174.11127	1.366	--	--	HMDB0062762	--	Organic acids and derivatives	Carboxylic acids and derivatives	Amino acids, peptides, and analogues	--	--	--	No results	No results	Full match	175.11855	585929.3741554067	77196.61927824924	100040.38278987771	65039.775263600095	59111.83164945019	84848.57162072303	62817.39595220856	1197774.3107681966	50208.82181825773	285163.70970115915	58236.474463883875	290932.36805914936	241679.5523886817	139737.06305490236	178335.7210764666	272986.3624031664	78052.78783009431	301768.9111043022	237060.427646573	305904.14963471657	302442.0405995809
Com_10545_pos	5-Hydroxyindole	--	C8 H7 N O	133.053	1.397	--	--	HMDB0059805	--	Organoheterocyclic compounds	Indoles and derivatives	Hydroxyindoles	--	--	--	No results	No results	Full match	134.06027	178446.18273486212	117171.52493414762	112266.03273366642	173835.4661381055	139984.77064494125	200829.46836270843	118331.30486267016	146877.39991538302	114690.4008437236	141311.95408087326	137195.9258697539	174533.85457127582	166380.28787121334	145523.61027291382	1211770.2769925962	172810.10083915218	163750.15629297163	170128.8341628583	184635.68041767	153069.51406026562	145297.63531299925
Com_10634_pos	N-[3-(1H-imidazol-1-yl)propyl]-5-methoxy-1H-indole-2-carboxamide	--	C16 H18 N4 O2	320.12319	5.103	--	--	--	--	--	--	--	--	--	--	Invalid mass	No results	No results	321.13046	771731.1856809363	244543.59853531115	570475.6617784248	1197646.6808391463	375815.68532048527	614107.4068280881	459881.8611755149	461675.0289606261	271209.77681995346	373084.0499776428	330052.5929100775	532211.7193364211	278468.11249901965	231358.39372887273	141244.02962416832	457117.2635295605	204924.18966902432	306147.6100092779	489366.324287315	496503.8590738669	381302.58940377505
Com_10635_pos	Indirubin	--	C16 H10 N2 O2	262.0732	6.58	--	--	--	--	--	--	--	--	--	--	Full match	No results	No results	263.08047	80692.17922945227	84853.43489948208	72373.94430365258	76263.2220425749	76996.47227499545	63106.454090440166	83859.12379367829	73588.88659445393	84573.97100871269	116292.85026930006	114228.36827548624	61870.4017786978	61447.49016933596	178876.39174882046	77813.58578687029	53201.990986972625	111412.5694596384	1005074.8511700605	89767.5167540216	80707.15971953276	73358.24388259204
Com_10834_pos	1-(1-adamantyl)-2-[(2-chloro-4-fluorophenyl)thio]ethan-1-one	--	C18 H20 Cl F O S	338.0893	5.777	--	--	--	--	--	--	--	--	--	--	Full match	No results	No results	339.09668	123535.12637798424	117575.71561293618	202548.3359560385	94107.6893967568	238387.6588400723	79873.02122941824	153982.42787607646	237265.02915232466	263584.85271815886	412368.7131376478	288971.4189876935	463015.9393799234	319239.7093024483	561856.9829005549	636853.8012766702	843356.2760218057	433253.9648904793	411037.7696375228	361404.49454864	349601.61770430184	327197.6987759369
Com_10890_pos	5-amino-1-(4-chlorobenzyl)-1H-1,2,3-triazole-4-carboxamide	--	C10 H10 Cl N5 O	251.05277	5.647	--	--	--	--	--	--	--	--	--	--	Invalid mass	No results	No results	252.06004	278681.62420158257	184723.67997678596	92387.97224823247	491678.2354261047	244408.05599396126	999554.6903968306	362484.6880925662	650047.1555814992	241044.6544046841	200463.43441145358	174460.24080373178	140583.51500473084	109980.67340117821	288142.1889973669	929140.6703223276	103639.1021116685	359941.51453178085	107037.30008335387	413141.434162151	329578.30587675964	219667.2075847946
Com_10915_pos	ACar 20:1	--	C27 H52 N O4	453.38191	7.788	--	--	--	--	--	--	--	--	--	--	No results	Invalid mass	No results	454.38913	78208.3511953819	606069.650753348	527660.6135857415	351935.4973066969	628249.5905177919	605161.0773487446	296323.8517169248	488093.5622361641	1191815.8190992859	314514.21707413415	208196.12358206027	706240.1915916909	114396.23705711855	153078.62217329466	644420.5574537206	64058.43891806679	523161.1066501885	71937.7741954433	381502.935445558	378444.7262472838	386722.2967386517
Com_10961_pos	D-Xylonic Acid Lithium Salt	--	C5 H10 O6	166.04806	0.295	--	--	--	--	--	--	--	--	--	--	No results	No results	Full match	167.05534	7319.488857276658	987235.7832388073	1175.5401017392267	1073929.1599663408	852698.1188488337	725750.7869500722	1332.8987568177406	227134.59982450385	166196.46873448192	924422.3852654858	8204.634408057627	720538.4142343531	612668.4111714088	757820.381241737	874154.1483699386	676025.8029348196	726642.3574908018	797381.7656322545	751648.787636749	651702.1659480624	853401.3002614462
Com_11029_pos	Lysopc 16:1	--	C24 H48 N O7 P	493.31727	8.674	--	--	--	--	--	--	--	--	--	--	No results	No results	Full match	494.32446	704655.2820788653	619503.4750615681	542484.0723258959	629779.6695381103	946177.903615723	479360.0241977945	374136.68593444664	513495.45961915207	633284.6958043727	492501.3223359212	546333.8218421807	540598.9385235629	274018.40638074296	221858.11599154337	224420.94382005578	396783.438580617	839320.7872772391	705793.0974535203	565361.360460673	424476.12949632003	466786.26426725206
Com_11056_pos	3,3-dimethyl-5-oxo-5-[(3-phenyl-1H-pyrazol-5-yl)amino]pentanoic acid	--	C16 H19 N3 O3	323.12956	5.258	--	--	--	--	--	--	--	--	--	--	Invalid mass	No results	No results	324.13684	281701.25140971714	1073679.0348359947	867982.5751347975	626264.5903150957	909347.8297164601	469219.96817500715	490516.5452466499	660249.2466191159	474418.82703759853	534956.9064932998	453362.5225156613	374610.4176220807	183626.6151407616	361696.04391708726	346675.29729730997	410015.89497742563	682392.3125675126	173140.763112927	415603.771113616	394095.4161562031	359097.4691133871
Com_11153_pos	ALK	--	C15 H30 N4 O4	330.22661	5.382	--	--	--	--	--	--	--	--	--	--	Full match	No results	No results	331.23389	161405.0493033998	301438.0005261661	195086.921058738	195244.21728463654	282973.0601230132	233348.35768841338	428611.9679037449	266197.42673635995	1071776.0706232786	224840.39467131597	384180.1121620366	806056.5199648489	560512.709443904	405796.36730093585	224698.6773697949	438686.51974255004	227207.72497730664	473812.0956779484	226565.681059032	341773.46206844674	314164.9078000349
Com_11190_pos	Tetradecanedioic acid	--	C14 H26 O4	258.18241	6.423	--	--	HMDB0000872	LMFA01170018	Lipids and lipid-like molecules	Fatty Acyls	Fatty acids and conjugates	Fatty Acyls [FA]	Fatty Acids and Conjugates [FA01]	Dicarboxylic acids [FA0117]	No results	No results	Full match	259.18982	570481.5192937214	978151.5689471803	513332.70775738754	782628.7316171366	797712.3712273481	811669.1586494265	1019953.1989615784	720707.4772557869	1084981.0604434884	129884.44827302286	148819.86967653045	171381.58154094414	112969.0857173762	121571.94383901898	113949.23089432024	69023.95177098866	149686.77462635364	88610.25465547682	372096.501481109	448733.4178736598	324015.41113643406
Com_11222_pos	Docosahexaenoic acid	(4Z,7Z,10Z,13Z,16Z,19Z)-Docosahexaenoic acid; 4,7,10,13,16,19-Docosahexaenoic acid; Docosahexaenoic acid; Docosahexaenoate	C22 H32 O2	328.23967	8.41	cpd:C06429	map01040 Biosynthesis of unsaturated fatty acids	HMDB0002183	LMFA01031176	Lipids and lipid-like molecules	Fatty Acyls	Fatty acids and conjugates	Fatty Acyls [FA]	Fatty Acids and Conjugates [FA01]	Unsaturated fatty acids [FA0103]	Full match	No results	No results	329.24695	99560.624634615	161048.22028055313	170918.69011685005	123849.16892729365	1061032.3620606277	517905.76654830686	106937.76956714471	659125.9477077433	158176.23577971527	474080.4506367043	150159.3330983604	149375.87693702953	62993.985944716245	105623.5751132258	342735.1612426494	56521.87223044279	209761.10625358668	61651.25122709648	298537.316032529	322227.1933695981	210032.929784498
Com_11437_pos	ethyl 4-hydroxy-2-[(4-methoxyphenoxy)methyl]pyrimidine-5-carboxylate	--	C15 H16 N2 O5	304.10591	5.538	--	--	--	--	--	--	--	--	--	--	Full match	No results	No results	305.11276	257926.85797701168	432437.34027701983	285958.44739449717	330738.4787821544	453824.65242203185	420286.1715155523	395333.59898235917	408901.4887917731	367589.40170916973	415341.56601634814	420860.9313075824	729409.39027232	278864.69614676666	308796.239874078	283872.69407229935	333840.5406654482	293697.07187438477	263195.85644122236	302574.032757642	358588.81795364147	319187.30847396574
Com_11443_pos	N-Acetylvaline	--	C7 H13 N O3	159.08989	5.432	--	--	HMDB0011757	--	Organic acids and derivatives	Carboxylic acids and derivatives	Amino acids, peptides, and analogues	--	--	--	No results	No results	Full match	160.09717	444915.67235686915	300013.63400882226	211164.40429102068	392430.6555116989	299251.7917816668	221914.65065637638	361602.52132469765	236325.86305369294	243590.3248185694	246182.36927294527	242211.520498007	727392.3585624266	237014.4023200033	253146.40046902208	261815.74566755953	223704.53875697125	366699.76035196334	277366.216436074	277272.886209053	278775.9869491956	302158.51990007237
Com_11449_pos	Anthranilic acid	Anthranilate; Anthranilic acid; o-Aminobenzoic acid; Vitamin L1; 2-Aminobenzoate	C7 H7 N O2	137.04796	0.282	cpd:C00108	map00380 Tryptophan metabolism;map00400 Phenylalanine, tyrosine and tryptophan biosynthesis;map01100 Metabolic pathways;map01230 Biosynthesis of amino acids	HMDB0001123	--	Benzenoids	Benzene and substituted derivatives	Benzoic acids and derivatives	--	--	--	No results	No results	Full match	138.05524	324864.88391690794	342860.46689531824	198081.1757323742	123438.24111242773	325312.43509815814	334501.8982815291	2339.8822351979866	237803.102830788	510817.7765597129	217548.61198508998	247717.49729216323	261560.83169148193	752096.2153333956	306573.7416959498	300060.57730686304	226747.62913017243	2499.822463716157	192090.12511181564	298479.98741949	331679.23460151383	263139.9895812256
Com_11468_pos	Styrene	Styrene; Phenylethylene	C8 H8	104.06278	0.357	cpd:C07083	map01100 Metabolic pathways	HMDB0034240	--	Benzenoids	Benzene and substituted derivatives	Styrenes	--	--	--	No results	No results	Full match	105.06999	1224.2529842537635	265384.98984153086	1249.2980817998337	333897.84563629236	502573.811646795	208775.42600943235	777874.222033561	854400.5368659872	276147.0883469775	344029.4545107471	341833.1933272054	427468.24933230825	364960.8769000469	376075.1678546859	477280.8553462731	278378.5226643784	370300.52055820526	279374.8046861961	208101.999979277	383964.6644527461	418746.0309296869
Com_11476_pos	Hexadecanamide	--	C16 H33 N O	255.25566	0.337	--	--	HMDB0012273	LMFA08010009	Lipids and lipid-like molecules	Fatty Acyls	Fatty amides	Fatty Acyls [FA]	Fatty amides [FA08]	Primary amides [FA0801]	Full match	No results	No results	256.26294	3848.2625617142803	131866.97578057434	2673.303085872686	422757.23993287416	789474.91823671	600798.5764364753	719055.097579851	660272.192472276	716970.7749750802	765423.1187189682	778137.946933596	718370.5498050392	600189.7239397074	764161.6405064501	838578.966394749	602236.3012944658	577371.1473438299	562998.9717698	360040.134882226	580657.3264410385	675230.4406026759
Com_11492_pos	Cyclohexaneacetic acid	--	C8 H14 O2	142.09971	0.095	--	--	HMDB0031403	--	Organic acids and derivatives	Carboxylic acids and derivatives	Carboxylic acids	--	--	--	No results	No results	Full match	143.10693	787.4050446433918	853.5028893015423	148508.70102809364	12107.373992816209	962207.8671231602	681.3199561211828	936.1547617942124	754.6057048704216	872.8534650244931	817.3612091808697	789.1220683661822	652.1018610259007	149379.29963401015	1259.0897344190516	112710.27553067064	4323.49544187188	634.24623103482	669.9276338391808	769.334243757451	765.5903501173013	667.5195555381121
Com_11895_pos	Lysopa 16:0	--	C19 H39 O7 P	410.24358	6.891	--	--	--	--	--	--	--	--	--	--	No results	No results	Full match	411.25085	78053.7747633203	784866.6140949934	84663.28137883286	133579.6357961847	436187.63271015754	82362.00026282627	81930.9430191041	275907.1139978498	166398.2306240231	128912.91643942776	341026.7410876389	145732.32941684482	80703.78765573888	73002.73386872659	125888.64534941035	41279.559248593825	120366.36049796257	63284.048774412	171048.750694697	144872.21473350536	150593.6603736003
Com_12025_pos	(3beta,9xi)-3-(beta-D-Glucopyranosyloxy)-14-hydroxycard-20(22)-enolide	--	C29 H44 O9	518.28624	7.046	--	--	--	--	--	--	--	--	--	--	Invalid mass	No results	No results	519.29352	81448.98135727188	65191.63787417093	55177.260605889	61410.43681553408	141559.34572631176	52775.9408900265	62943.74627067602	65690.19516611224	64097.474475087874	56295.72428105701	53035.54943220235	572059.5251037457	43417.43097498112	135340.6794739482	50746.68125713698	40334.96416291985	46805.08726507399	45550.396668535876	115155.482526021	78628.50574394125	73998.87022166642
Com_12555_pos	Orsellinic acid ethyl ester	--	C10 H12 O4	196.07347	5.279	--	--	--	--	--	--	--	--	--	--	No results	No results	Full match	197.08075	97881.77353044381	544586.4040962489	203864.42780183043	184208.4358000782	461235.10713204887	237995.53396105542	248797.48310107616	334888.5014584324	188097.43631242687	271338.3130351802	229952.39534180055	342996.50739528483	93138.22361367855	156588.45966418565	175839.00534388082	207966.32384851275	108447.45405031397	56493.81110983682	210800.579964921	199891.21384688723	182139.72060504594
Com_12801_pos	5-Hydroxytryptophol	--	C10 H11 N O2	177.07882	2.643	--	--	HMDB0001855	--	Organoheterocyclic compounds	Indoles and derivatives	Hydroxyindoles	--	--	--	No results	No results	Full match	178.08626	13457.767589178435	131488.85184206688	14571.634734465235	15453.25980109743	13262.689633486296	13200.016576651282	15947.310662523263	12945.344560059568	15677.27110147691	12858.978099882148	13750.676411620188	339648.78140503546	12938.12213392755	14045.655692288192	13971.517992605433	13561.306074929058	12487.257666329557	14800.069797820408	14551.2869620319	13254.647174594922	13285.654834847483
Com_94_pos	Cer-NS (d18:1/16:0)	--	C34 H67 N O3	537.51262	10.668	--	--	--	--	--	--	--	--	--	--	No results	Full match	No results	538.51996	541722836.000115	522269336.4941211	830820903.7295034	243426869.0811867	341961928.0138798	417032390.9795854	476677432.1102876	311008059.948038	528369783.6205006	358382636.7126063	417300264.3966815	244986061.58511606	233139852.4923711	330111277.655992	429496360.6771788	262695609.954073	399039225.4997179	289769793.03470176	547787198.58592	341747958.0593569	372230082.8329684
Com_308_pos	Uric acid	Urate; Uric acid	C5 H4 N4 O3	168.02837	4.797	cpd:C00366	map00230 Purine metabolism;map01100 Metabolic pathways;map04976 Bile secretion	HMDB0000289	--	Organoheterocyclic compounds	Imidazopyrimidines	Purines and purine derivatives	--	--	--	Full match	No results	Full match	169.0356	116267606.072803	117621121.822704	129939596.95377274	152594817.0947867	135197186.19335684	96211753.15402013	151408167.24326673	40764960.65648464	48017585.330984	231096025.9154754	209458137.70411912	72711695.07344179	57302596.84809787	108879665.87962244	172695955.63386574	36892431.111045025	29142740.312568773	37462687.07695716	124806525.683872	122318735.81628606	100101655.81959228
Com_312_pos	Hippuric acid	Hippurate; Hippuric acid; N-Benzoylglycine; Benzoylaminoacetic acid	C9 H9 N O3	179.05821	5.373	cpd:C01586	map00360 Phenylalanine metabolism	HMDB0000714	--	Benzenoids	Benzene and substituted derivatives	Benzoic acids and derivatives	--	--	--	Full match	No results	Full match	180.06561	38863058.43968393	17740938.999834113	11153245.53590256	24431058.10820787	164141222.01653618	19494448.336716287	25727837.33036645	35702517.38312127	19577434.033927172	25076272.88266424	17975926.74871127	166099520.4366328	13375080.451950978	197825879.31437916	13620468.67475987	3204618.5538912416	29052403.214311376	8831870.920482341	39220385.3828812	38599724.26125515	43305790.4948967
Com_426_pos	D-2-Aminoadipic acid	--	C6 H11 N O4	161.06894	1.397	--	--	--	--	--	--	--	--	--	--	No results	No results	Full match	162.07622	119224803.91734864	99657560.15209797	110734914.01892404	155006047.1089016	112296269.20737743	102651570.20102985	108719371.99766845	85781822.64743125	94840566.17076282	90937625.11697283	90193713.92514609	29583508.353563745	113558185.23147199	120825164.618157	114930171.44621812	65209975.71196116	31405757.557689566	103449790.89662498	69907016.5899093	82575002.71967447	101398831.6841257
Com_457_pos	Phe-Phe	--	C18 H20 N2 O3	312.1474	5.592	--	--	HMDB0013302	--	Organic acids and derivatives	Carboxylic acids and derivatives	Amino acids, peptides, and analogues	--	--	--	No results	No results	Full match	313.15469	63638515.700132705	121425199.46504465	32384019.555092014	9036654.27289884	106601663.1134181	10810496.139677836	22587215.333980836	37551598.772896126	17772949.01660093	32939881.683601923	36443985.809728555	29530862.611848783	115329569.4067086	17651066.170168463	9521421.722829279	28389756.15553045	24529489.123272356	47080647.58946011	38499711.7234985	41659233.94001109	39560900.70263076
Com_543_pos	trans-2-Butene-1,4-dicarboxylic Acid	--	C6 H8 O4	144.0425	1.4	--	--	HMDB0000393	--	Lipids and lipid-like molecules	Fatty Acyls	Fatty acids and conjugates	--	--	--	No results	No results	Full match	145.04982	67779515.43056782	57280355.738063976	65700750.37867299	105779603.3116141	64775740.022600815	58304698.06421564	63791061.862763315	46066818.71555325	54788608.62723182	51706316.688910656	51616078.854249015	24536362.92470647	63660512.51763564	75276383.15794942	112908873.77480076	65033034.39125587	30575821.723400027	59118188.75209342	66849137.7313304	79413340.9138988	67015591.88804553
Com_577_pos	N6-Succinyl Adenosine	--	C14 H17 N5 O8	383.10759	5.023	--	--	--	--	--	--	--	--	--	--	No results	No results	Full match	384.11548	22653389.316056885	44250809.4610362	42386819.65316752	34966232.177572	41280434.23353826	11613975.939400438	24705549.549349967	12535197.296668377	21694761.717240296	20830720.806691676	19790162.52169215	87589597.40693454	19573648.371538978	27376877.151916716	16984623.328358028	17575587.356331367	37140610.4018077	42891173.83509833	33804462.8935078	31697018.18167864	27589930.898870952
Com_600_pos	L-Glutamic acid monosodium salt	--	C5 H8 N Na O4	169.03474	1.304	--	--	--	--	--	--	--	--	--	--	No results	No results	Full match	170.04222	15553622.051642796	48617247.080463	26205866.814438123	33791456.26653737	50323085.16881899	24539392.62900261	65799445.07569772	12392718.76338572	114189427.40969685	36505756.19785254	29824824.847160537	17597776.123775028	8251743.163341794	24539933.283796728	19428108.952736277	13093184.048840614	9688276.757507369	10083323.49157226	23038998.5995931	23824439.41180171	22903458.80080029
Com_766_pos	8-Hydroxyguanosine	--	C10 H13 N5 O6	299.08623	2.823	--	--	HMDB0002044	--	Nucleosides, nucleotides, and analogues	Purine nucleosides		--	--	--	No results	No results	Full match	300.09363	41128770.64192305	41494485.862190135	45541669.78491963	50519341.13025295	41766304.90945098	40534527.05788227	61917262.48485488	25569367.25772419	70254448.45143579	76411673.30440824	55982067.56304284	47213143.74055589	47153175.27147716	51768941.73221328	32924756.513254944	35298392.38406843	27598311.258863635	57656827.95618398	43134481.4012223	38240566.65773842	55948926.57987473
Com_966_pos	Indole-3-acrylic acid	--	C11 H9 N O2	187.06329	5.583	--	--	HMDB0000734	--	Organoheterocyclic compounds	Indoles and derivatives	Indoles	--	--	--	Full match	No results	Full match	188.07036	8635289.097621812	15304168.650396418	7689124.484605331	35700412.66157775	36436318.95079866	53687932.243729666	9008078.392111763	42051732.8788502	18758801.61982907	6901743.821461492	8747406.600756744	6929979.901758608	4910552.92868546	7443587.9298416125	13664458.592087815	7921059.963335207	11232227.132053688	4143060.4689187026	14383060.2912451	10718745.588263799	15974297.902200578
Com_1729_pos	12,13-EODE	--	C18 H32 O3	296.23537	7.966	--	--	--	--	--	--	--	--	--	--	No results	No results	Full match	297.24231	5369999.380492919	7374771.000106466	3849359.34582148	7026867.310250224	10899535.770623043	3983736.6297914516	16067350.71209897	4958825.029178926	5964021.337291954	7742147.580758343	8289449.009693334	5123394.084163767	3181173.3249818976	9816646.514391981	5057673.900901263	1616211.6977356775	22842940.440322075	2329254.439316012	7638410.65927295	6612012.159862961	6362771.948283285
Com_1741_pos	L-Fucose	6-Deoxy-L-galactose; L-Fucose	C6 H12 O5	164.06834	1.447	cpd:C01019	map00051 Fructose and mannose metabolism;map00520 Amino sugar and nucleotide sugar metabolism;map01100 Metabolic pathways	HMDB0000174	--	Organic oxygen compounds	Organooxygen compounds	Carbohydrates and carbohydrate conjugates	--	--	--	No results	No results	Full match	165.07545	18490040.00071922	8848446.945105867	20148734.939530917	5536812.809700672	15992063.474006299	2253648.009495647	8249472.222811857	5955600.380469709	4097581.2453878154	8250582.394744747	5617481.464927584	1472450.689387989	21998588.714886293	8263064.726355339	9464171.758744678	1954562.6011235532	4827718.91336318	23763578.648187418	8055245.62307445	8725931.110085474	7958763.05851891
Com_1852_pos	LPE 22:5	--	C27 H46 N O7 P	527.30138	9.077	--	--	--	LMGP02050070	--	--	--	Glycerophospholipids [GP]	Glycerophosphoethanolamines [GP02]	Monoacylglycerophosphoethanolamines [GP0205]	No results	Full match	No results	528.30908	16086967.894111844	4396804.134612244	5444836.2794965785	6755950.21754704	6290474.188275062	15274451.914337324	4285436.924119876	7075410.6379948715	2033629.904456456	12745498.28097244	9216578.884200608	18004447.37086584	12824818.129962899	4802991.869887179	8097545.59081977	19827663.710510563	10784877.371084295	15580194.500708159	11802995.8123837	10789778.005379539	10777775.13553312
Com_1966_pos	Ureidoisobutyric Acid	--	C5 H10 N2 O3	146.0692	1.358	--	--	HMDB0002031	--	Organic acids and derivatives	Organic carbonic acids and derivatives	Ureas	--	--	--	No results	No results	Full match	147.07634	5922524.756094318	11874519.614920365	7803948.015703244	9678773.875684036	12170763.504374083	2629445.311438297	3398166.2452671407	20984655.451300565	15287508.26182819	6729265.479198209	9644747.009822678	5639705.270363034	9028796.059031688	4820935.998354232	14029145.329072306	2749226.254665098	19498390.28116254	5136079.879635693	8685838.3029786	9543985.796171198	8571476.727450361
Com_2285_pos	O-Acetyl-L-carnitine	O-Acetylcarnitine; O-Acetyl-L-carnitine	C9 H17 N O4	203.11598	2.401	cpd:C02571	map04931 Insulin resistance	HMDB0000201	--	Lipids and lipid-like molecules	Fatty Acyls	Fatty acid esters	--	--	--	No results	No results	Full match	204.12326	19057753.483708497	8348139.84359824	4615980.745185755	608844.004208796	9922291.538323333	11905196.60773329	7306686.308874049	7041467.045886532	6616153.503708152	9034010.921894405	9458349.728356633	9871190.921371996	9416517.620996341	390147.4770603247	9095190.131625509	10428486.864340806	439226.8310385078	9307811.248860976	9664626.26528678	10076127.345950728	7879153.7759779
Com_4240_pos	Asp-Phe methyl ester	--	C14 H18 N2 O5	294.12141	5.325	--	--	--	--	--	--	--	--	--	--	No results	No results	Full match	295.12866	2299174.381356397	8353230.618974684	5048856.001574588	6878726.823728467	6309317.9172562985	4565150.151080819	2509328.5085833007	4786942.854679899	4251013.83758852	4412862.264826551	3473182.904957679	2693680.958825688	4890619.559181646	1968893.5089317576	1482346.5375127178	4610819.842193819	3875869.0337580224	2587644.7103165803	4130014.7523969	4381158.044576726	4260089.95660527
Com_4389_pos	1-Methylguanine	--	C6 H7 N5 O	165.06514	4.694	--	--	HMDB0003282	--	Organoheterocyclic compounds	Imidazopyrimidines	Purines and purine derivatives	--	--	--	Full match	No results	Full match	166.07242	7322524.572678076	3377848.4290983067	3816703.3385763983	3988036.775733945	2760655.3269078215	2365261.3565777084	4471704.995778079	3465805.996145072	3606793.8306699023	3478873.91743059	5049119.6889500795	3563549.160798849	1757800.8218091293	2787377.6438378245	2723620.485220517	3722462.6280898354	1570344.2600395165	2912580.6350649754	3650290.78628907	2531870.456502345	2692344.3051810325
Com_4793_pos	DL-Panthenol	--	C9 H19 N O4	205.13119	5.047	--	--	--	--	--	--	--	--	--	--	No results	No results	Full match	206.13818	6326857.466845506	1150465.9618544243	4725212.424589054	1084498.2069980437	303536.86706256703	353777.8797526549	333152.7931144923	1539713.982977216	4157805.653361837	1756384.0298856066	391566.75733373413	794096.3157761617	931978.6057379097	621283.2590153267	985422.2846027231	785439.6672611595	874328.1812504671	402044.57688785985	1088505.9568846	979784.160604832	878799.7449953046
Com_7286_pos	N-Formylkynurenine	L-Formylkynurenine; N-Formyl-L-kynurenine; N-Formylkynurenine	C11 H12 N2 O4	236.07969	5.275	cpd:C02700	map00380 Tryptophan metabolism;map01100 Metabolic pathways	HMDB0060485	--	Organic oxygen compounds	Organooxygen compounds	Carbonyl compounds	--	--	--	No results	No results	Full match	237.08698	836493.184193466	3054553.165154841	1222670.933916356	2291337.677024095	2587040.6344586764	1334902.9760665349	1488781.2954637464	1891819.459356234	1055027.476124963	1651983.280052716	1289789.4838044625	2477667.9593036934	592985.3131253298	878295.4761562938	992527.9883976266	1166470.8997120343	651940.7622353642	362339.6173957985	1358044.32444375	1144540.6990163785	1021610.9985298677
Com_10717_pos	N-Methylhydantoin	N-Methylhydantoin; N-Methylimidazolidine-2,4-dione	C4 H6 N2 O2	114.04306	1.524	cpd:C02565	map00330 Arginine and proline metabolism;map01100 Metabolic pathways	HMDB0003646	--	Organoheterocyclic compounds	Azolines	Imidazolines	--	--	--	No results	No results	Full match	115.05034	892858.7239856177	747813.8524250693	512006.3947851716	1014685.7985157227	883456.5807982265	397133.18801280565	821475.9703681023	682712.3273743992	834272.2786572647	962786.0289326474	1094849.2447607373	635849.1695484192	970694.1083908096	720514.227619719	747736.532002897	385720.61043066636	571419.1289469363	682469.8579660666	616661.530752148	482162.99711721385	608196.2930023038
