# Supplementary material for: Semen quality and seminal plasma metabolites in male rabbits (Oryctolagus cuniculus) under heat stress
Source: PeerJ. 2023 Apr 7;11:e15112. doi: 10.7717/peerj.15112 (PMC10103697; doi:10.7717/peerj.15112)
Supplement: Supplemental Information 2 [file peerj-11-15112-s002.zip › peerj-75361-Raw_data_result/Raw data/Result-X101SC21103966-Z01-J001-B1-42/2.MetAnnotation/KEGG/meta_neg_kegg_anno.xls]

ID	Name	Kegg_ID	Kegg_name	Formula	Kegg_map
Com_211_neg	L-Aspartic acid	cpd:C00049	L-Aspartate; L-Aspartic acid; 2-Aminosuccinic acid; L-Asp	C4H7NO4	map00220 Arginine biosynthesis;map00250 Alanine, aspartate and glutamate metabolism;map00260 Glycine, serine and threonine metabolism;map00270 Cysteine and methionine metabolism;map00340 Histidine metabolism;map00410 beta-Alanine metabolism;map00760 Nicotinate and nicotinamide metabolism;map00770 Pantothenate and CoA biosynthesis;map00970 Aminoacyl-tRNA biosynthesis;map01100 Metabolic pathways
Com_549_neg	Adrenic acid	cpd:C16527	7,10,13,16-Docosatetraenoic acid; (7Z,10Z,13Z,16Z)-Docosa-7,10,13,16-tetraenoic acid; Adrenic acid	C22H36O2	map01040 Biosynthesis of unsaturated fatty acids;map04216 Ferroptosis
Com_1390_neg	trans-Cinnamic acid	cpd:C00423	trans-Cinnamate; trans-Cinnamic acid; (E)-Cinnamate; (2E)-3-Phenylprop-2-enoate	C9H8O2	map00130 Ubiquinone and other terpenoid-quinone biosynthesis;map00360 Phenylalanine metabolism;map01100 Metabolic pathways
Com_87_neg	Ascorbic acid	cpd:C00072	Ascorbate; Ascorbic acid; L-Ascorbate; L-Ascorbic acid; Vitamin C	C6H8O6	map00053 Ascorbate and aldarate metabolism;map00480 Glutathione metabolism;map01100 Metabolic pathways;map04066 HIF-1 signaling pathway;map04977 Vitamin digestion and absorption
Com_753_neg	7-Methylxanthine	cpd:C16353	7-Methylxanthine	C6H6N4O2	map00232 Caffeine metabolism;map01100 Metabolic pathways
Com_238_neg	D-Sedoheptulose 7-phosphate	cpd:C05382	Sedoheptulose 7-phosphate; D-Sedoheptulose 7-phosphate; D-altro-Heptulose 7-phosphate; altro-Heptulose 7-phosphate	C7H15O10P	map00030 Pentose phosphate pathway;map01100 Metabolic pathways;map01200 Carbon metabolism;map01230 Biosynthesis of amino acids
Com_465_neg	N-Acetylneuraminic acid	cpd:C00270	N-Acetylneuraminate; N-Acetylneuraminic acid; 5-Acetamido-3,5-dideoxy-D-glycero-D-galacto-2-nonulosonic acid; Neu5Ac	C11H19NO9	map00520 Amino sugar and nucleotide sugar metabolism;map01100 Metabolic pathways
Com_3827_neg	Prostaglandin A2	cpd:C05953	Prostaglandin A2; PGA2; Medullin	C20H30O4	map00590 Arachidonic acid metabolism;map01100 Metabolic pathways;map04726 Serotonergic synapse
Com_7280_neg	5'-Adenylic acid	cpd:C00020	AMP; Adenosine 5'-monophosphate; Adenylic acid; Adenylate; 5'-AMP; 5'-Adenylic acid; 5'-Adenosine monophosphate; Adenosine 5'-phosphate	C10H14N5O7P	map00230 Purine metabolism;map01100 Metabolic pathways;map01523 Antifolate resistance;map04022 cGMP-PKG signaling pathway;map04024 cAMP signaling pathway;map04068 FoxO signaling pathway;map04150 mTOR signaling pathway;map04151 PI3K-Akt signaling pathway;map04152 AMPK signaling pathway;map04211 Longevity regulating pathway;map04740 Olfactory transduction;map04742 Taste transduction;map04923 Regula…
Com_6_neg	alpha-Ketoglutaric acid	cpd:C00026	2-Oxoglutarate; Oxoglutaric acid; 2-Ketoglutaric acid; alpha-Ketoglutaric acid	C5H6O5	map00020 Citrate cycle (TCA cycle);map00040 Pentose and glucuronate interconversions;map00053 Ascorbate and aldarate metabolism;map00220 Arginine biosynthesis;map00250 Alanine, aspartate and glutamate metabolism;map00340 Histidine metabolism;map00430 Taurine and hypotaurine metabolism;map00471 D-Glutamine and D-glutamate metabolism;map00630 Glyoxylate and dicarboxylate metabolism;map00650 Butanoa…
Com_2838_neg	APS	cpd:C00224	Adenylyl sulfate; Adenosine 5'-phosphosulfate; APS; 5'-Adenylyl sulfate	C10H14N5O10PS	map00230 Purine metabolism;map00920 Sulfur metabolism;map01100 Metabolic pathways
Com_2860_neg	Xylitol	cpd:C00379	Xylitol	C5H12O5	map00040 Pentose and glucuronate interconversions;map01100 Metabolic pathways;map02010 ABC transporters
Com_319_neg	Glutaric Acid	cpd:C00489	Glutarate; Glutaric acid; Pentanedioic acid; 1,3-Propanedicarboxylic acid	C5H8O4	map00071 Fatty acid degradation;map00310 Lysine degradation
Com_376_neg	D-Threose	cpd:C06463	D-Threose; D-threo-Tetrose	C4H8O4
Com_3_neg	Citric acid	cpd:C00158	Citrate; Citric acid; 2-Hydroxy-1,2,3-propanetricarboxylic acid; 2-Hydroxytricarballylic acid	C6H8O7	map00020 Citrate cycle (TCA cycle);map00250 Alanine, aspartate and glutamate metabolism;map00630 Glyoxylate and dicarboxylate metabolism;map01100 Metabolic pathways;map01200 Carbon metabolism;map01210 2-Oxocarboxylic acid metabolism;map01230 Biosynthesis of amino acids
Com_1475_neg	Gluconolactone	cpd:C00198	D-Glucono-1,5-lactone; Gluconic lactone; Gluconic acid lactone; 1,5-Gluconolactone; delta-Gluconolactone; D-Gluconolactone; Gluconolactone	C6H10O6	map00030 Pentose phosphate pathway;map01100 Metabolic pathways;map01200 Carbon metabolism
Com_8925_neg	Flavin adenine dinucleotide	cpd:C00016	FAD; Flavin adenine dinucleotide	C27H33N9O15P2	map00740 Riboflavin metabolism;map01100 Metabolic pathways;map04977 Vitamin digestion and absorption
Com_58_neg	L-Glutamic acid	cpd:C00025	L-Glutamate; L-Glutamic acid; L-Glutaminic acid; Glutamate	C5H9NO4	map00220 Arginine biosynthesis;map00250 Alanine, aspartate and glutamate metabolism;map00330 Arginine and proline metabolism;map00340 Histidine metabolism;map00430 Taurine and hypotaurine metabolism;map00471 D-Glutamine and D-glutamate metabolism;map00480 Glutathione metabolism;map00524 Neomycin, kanamycin and gentamicin biosynthesis;map00630 Glyoxylate and dicarboxylate metabolism;map00650 Butan…
Com_4206_neg	Vitamin B2	cpd:C00255	Riboflavin; Lactoflavin; 7,8-Dimethyl-10-ribitylisoalloxazine; Vitamin B2	C17H20N4O6	map00740 Riboflavin metabolism;map01100 Metabolic pathways;map04977 Vitamin digestion and absorption
Com_728_neg	S-Sulfo-L-cysteine	cpd:C05824	S-Sulfo-L-cysteine	C3H7NO5S2	map00270 Cysteine and methionine metabolism;map01230 Biosynthesis of amino acids
Com_99_neg	Citraconic acid	cpd:C02226	2-Methylmaleate; Citraconate; Citraconic acid; Methylmaleic acid	C5H6O4	map00290 Valine, leucine and isoleucine biosynthesis;map01100 Metabolic pathways;map01210 2-Oxocarboxylic acid metabolism
Com_4338_neg	Daidzein	cpd:C10208	Daidzein	C15H10O4
Com_22_neg	Glutaconic acid	cpd:C02214	(E)-Glutaconate; trans-Glutaconate; trans-Glutaconic acid; Glutaconic acid	C5H6O4
Com_1719_neg	Orotic acid	cpd:C00295	Orotate; Orotic acid; Uracil-6-carboxylic acid	C5H4N2O4	map00240 Pyrimidine metabolism;map01100 Metabolic pathways
Com_463_neg	D-Glucuronic acid	cpd:C16245	D-Glucuronic acid	C6H10O7
Com_1019_neg	Biopterin	cpd:C06313	Biopterin; 2-Amino-6-(1,2-dihydroxypropyl)-4(1H)-pteridinone	C9H11N5O3
Com_1358_neg	Catechol	cpd:C15571	Catechol	C6H6O2
Com_1962_neg	Thymidine	cpd:C00214	Thymidine; Deoxythymidine	C10H14N2O5	map00240 Pyrimidine metabolism;map01100 Metabolic pathways
Com_4567_neg	cis-Aconitic acid	cpd:C00417	cis-Aconitate; cis-Aconitic acid	C6H6O6	map00020 Citrate cycle (TCA cycle);map00630 Glyoxylate and dicarboxylate metabolism;map01100 Metabolic pathways;map01210 2-Oxocarboxylic acid metabolism
Com_8149_neg	Nervonic acid	cpd:C08323	(15Z)-Tetracosenoic acid; Nervonic acid; (Z)-15-Tetracosenoic acid	C24H46O2	map01040 Biosynthesis of unsaturated fatty acids
Com_2167_neg	Stearic acid	cpd:C01530	Octadecanoic acid; Stearate; Stearic acid	C18H36O2	map00061 Fatty acid biosynthesis;map01040 Biosynthesis of unsaturated fatty acids
Com_929_neg	N-Acetyl-L-phenylalanine	cpd:C03519	N-Acetyl-L-phenylalanine	C11H13NO3	map00360 Phenylalanine metabolism
Com_3449_neg	Octanedioic acid	cpd:C08278	Suberic acid; Cork acid; 1,8-Octanedioic acid; Octanedioic acid; 1,6-Hexanedicarboxylic acid	C8H14O4
Com_134_neg	Xanthosine	cpd:C01762	Xanthosine	C10H12N4O6	map00230 Purine metabolism;map00232 Caffeine metabolism;map01100 Metabolic pathways
Com_1_neg	Isocitric acid	cpd:C00311	Isocitrate; Isocitric acid; 1-Hydroxytricarballylic acid; 1-Hydroxypropane-1,2,3-tricarboxylic acid	C6H8O7	map00020 Citrate cycle (TCA cycle);map00630 Glyoxylate and dicarboxylate metabolism;map01100 Metabolic pathways;map01200 Carbon metabolism;map01210 2-Oxocarboxylic acid metabolism;map01230 Biosynthesis of amino acids;map04922 Glucagon signaling pathway;map05230 Central carbon metabolism in cancer
Com_553_neg	Uridine	cpd:C00299	Uridine	C9H12N2O6	map00240 Pyrimidine metabolism;map01100 Metabolic pathways
Com_9221_neg	Hydrocortisone	cpd:C00735	Cortisol; Hydrocortisone; 11beta,17alpha,21-Trihydroxy-4-pregnene-3,20-dione; Kendall's compound F; Reichstein's substance M	C21H30O5	map00140 Steroid hormone biosynthesis;map01100 Metabolic pathways;map04080 Neuroactive ligand-receptor interaction;map04927 Cortisol synthesis and secretion;map04934 Cushing's syndrome;map04960 Aldosterone-regulated sodium reabsorption;map04976 Bile secretion;map05200 Pathways in cancer;map05215 Prostate cancer
Com_383_neg	acetoacetate	cpd:C00164	Acetoacetate; 3-Oxobutanoic acid; beta-Ketobutyric acid; Acetoacetic acid	C4H6O3	map00072 Synthesis and degradation of ketone bodies;map00280 Valine, leucine and isoleucine degradation;map00310 Lysine degradation;map00350 Tyrosine metabolism;map00640 Propanoate metabolism;map00650 Butanoate metabolism;map01100 Metabolic pathways
Com_5291_neg	Inositol	cpd:C00137	myo-Inositol; D-myo-Inositol; 1D-myo-Inositol; L-myo-Inositol; 1L-myo-Inositol; meso-Inositol; Inositol; Dambose; Cyclohexitol; Meat sugar; Bios I	C6H12O6	map00052 Galactose metabolism;map00053 Ascorbate and aldarate metabolism;map00562 Inositol phosphate metabolism;map01100 Metabolic pathways;map02010 ABC transporters;map04070 Phosphatidylinositol signaling system
Com_2001_neg	Dodecanedioic acid	cpd:C02678	Dodecanedioic acid	C12H22O4
Com_2958_neg	Saccharin	cpd:C12283	Saccharin	C7H5NO3S	map04742 Taste transduction
Com_379_neg	Homovanillic acid	cpd:C05582	Homovanillate; Homovanillic acid; 3-Methoxy-4-hydroxyphenylacetate	C9H10O4	map00350 Tyrosine metabolism;map01100 Metabolic pathways;map04728 Dopaminergic synapse
Com_1804_neg	Allantoin	cpd:C01551	Allantoin; 5-Ureidohydantoin; Glyoxyldiureide	C4H6N4O3
Com_4285_neg	Prostaglandin F3��	cpd:C06476	Prostaglandin F3alpha	C20H32O5
Com_118_neg	Elaidic acid	cpd:C01712	(9E)-Octadecenoic acid; 9-Octadecenoic acid, (E)-; (E)-Oleic acid; D9-trans-Octadecenoic acid; 9-trans-Octadecenoic acid; trans-D9-Octadecenoic acid; trans-9-Octadecenoic acid; trans-Elaidic acid; trans-Oleic acid; Elaidic acid; Acide elaidique; Elaidinsaure	C18H34O2
Com_3021_neg	L-Ascorbate	cpd:C00072	Ascorbate; Ascorbic acid; L-Ascorbate; L-Ascorbic acid; Vitamin C	C6H8O6	map00053 Ascorbate and aldarate metabolism;map00480 Glutathione metabolism;map01100 Metabolic pathways;map04066 HIF-1 signaling pathway;map04977 Vitamin digestion and absorption
Com_4684_neg	Cholic acid	cpd:C00695	Cholic acid; Cholate; 3alpha,7alpha,12alpha-Trihydroxy-5beta-cholanate; 3alpha,7alpha,12alpha-Trihydroxy-5beta-cholanic acid	C24H40O5	map00120 Primary bile acid biosynthesis;map01100 Metabolic pathways;map04976 Bile secretion
Com_221_neg	Inosine	cpd:C00294	Inosine	C10H12N4O5	map00230 Purine metabolism;map01100 Metabolic pathways
Com_7180_neg	Lauric Acid	cpd:C02679	Dodecanoic acid; Dodecanoate; Dodecylcarboxylate; Lauric acid	C12H24O2	map00061 Fatty acid biosynthesis;map01100 Metabolic pathways
Com_7254_neg	5-Methyl-2'-deoxycytidine	cpd:C03592	5-Methyl-2'-deoxycytidine	C10H15N3O4
Com_2682_neg	4-Hydroxybenzoic acid	cpd:C00156	4-Hydroxybenzoate; Hydroxybenzoic acid; 4-Hydroxybenzoic acid; Hydroxybenzenecarboxylic acid	C7H6O3	map00130 Ubiquinone and other terpenoid-quinone biosynthesis;map00360 Phenylalanine metabolism;map00790 Folate biosynthesis;map01100 Metabolic pathways
Com_135_neg	3-Methyl-2-oxobutanoic acid	cpd:C00141	3-Methyl-2-oxobutanoic acid; 3-Methyl-2-oxobutyric acid; 3-Methyl-2-oxobutanoate; 2-Oxo-3-methylbutanoate; 2-Oxoisovalerate; 2-Oxoisopentanoate; alpha-Ketovaline; 2-Ketovaline; 2-Keto-3-methylbutyric acid	C5H8O3	map00280 Valine, leucine and isoleucine degradation;map00290 Valine, leucine and isoleucine biosynthesis;map00770 Pantothenate and CoA biosynthesis;map01100 Metabolic pathways;map01210 2-Oxocarboxylic acid metabolism;map01230 Biosynthesis of amino acids
Com_590_neg	Guanosine	cpd:C00387	Guanosine	C10H13N5O5	map00230 Purine metabolism;map01100 Metabolic pathways
Com_232_neg	Palmitic acid	cpd:C00249	Hexadecanoic acid; Hexadecanoate; Hexadecylic acid; Palmitic acid; Palmitate; Cetylic acid	C16H32O2	map00061 Fatty acid biosynthesis;map00062 Fatty acid elongation;map00071 Fatty acid degradation;map01040 Biosynthesis of unsaturated fatty acids;map01100 Metabolic pathways;map01212 Fatty acid metabolism
Com_243_neg	Phenylpyruvic acid	cpd:C00166	Phenylpyruvate; Phenylpyruvic acid; alpha-Ketohydrocinnamic acid; keto-Phenylpyruvate; 3-Phenyl-2-oxopropanoate; 2-Oxo-3-phenylpropanoate	C9H8O3	map00360 Phenylalanine metabolism;map00400 Phenylalanine, tyrosine and tryptophan biosynthesis;map01100 Metabolic pathways;map01210 2-Oxocarboxylic acid metabolism;map01230 Biosynthesis of amino acids
Com_256_neg	Arachidonic acid	cpd:C00219	Arachidonate; Arachidonic acid; (5Z,8Z,11Z,14Z)-Icosatetraenoic acid; cis-5,8,11,14-Eicosatetraenoic acid	C20H32O2	map00590 Arachidonic acid metabolism;map00591 Linoleic acid metabolism;map01040 Biosynthesis of unsaturated fatty acids;map01100 Metabolic pathways;map04216 Ferroptosis;map04217 Necroptosis;map04270 Vascular smooth muscle contraction;map04611 Platelet activation;map04664 Fc epsilon RI signaling pathway;map04666 Fc gamma R-mediated phagocytosis;map04723 Retrograde endocannabinoid signaling;map0472…
Com_466_neg	4-Oxoproline	cpd:C01877	4-Oxoproline; 4-Oxo-L-proline	C5H7NO3	map00330 Arginine and proline metabolism
Com_366_neg	o-Toluic Acid	cpd:C07215	o-Toluate; o-Methylbenzoate; o-Toluic Acid; 2-Methylbenzoic acid	C8H8O2	map01100 Metabolic pathways
Com_3424_neg	Asparagine	cpd:C16438	Asparagine	C4H8N2O3
Com_6160_neg	Xanthohumol	cpd:C16417	Xanthohumol	C21H22O5
Com_6161_neg	Prostaglandin E3	cpd:C06439	Prostaglandin E3	C20H30O5
Com_1439_neg	Fumaric acid	cpd:C00122	Fumarate; Fumaric acid; trans-Butenedioic acid	C4H4O4	map00020 Citrate cycle (TCA cycle);map00190 Oxidative phosphorylation;map00220 Arginine biosynthesis;map00250 Alanine, aspartate and glutamate metabolism;map00350 Tyrosine metabolism;map00360 Phenylalanine metabolism;map00620 Pyruvate metabolism;map00650 Butanoate metabolism;map00760 Nicotinate and nicotinamide metabolism;map01100 Metabolic pathways
Com_7747_neg	Pentadecanoic acid	cpd:C16537	Pentadecanoic acid; Pentadecylic acid; n-Pentadecanoic acid	C15H30O2
Com_8194_neg	Arachidic acid	cpd:C06425	Icosanoic acid; Eicosanoic acid; Arachidic acid	C20H40O2	map01040 Biosynthesis of unsaturated fatty acids
Com_27_neg	2-Furoic acid	cpd:C01546	2-Furoate; 2-Furoic acid; 2-Furancarboxylic acid; Pyromucic acid	C5H4O3
Com_6117_neg	��-Muricholic acid	cpd:C17726	beta-Muricholate; beta-Muricholic acid; 3alpha,6beta,7beta-Trihydroxy-5beta-cholan-24-oic acid; 5beta-Cholanic acid-3alpha,6beta,7beta-triol	C24H40O5
Com_1064_neg	Theophylline	cpd:C07130	Theophylline; 1,3-Dimethylxanthine	C7H8N4O2	map00232 Caffeine metabolism;map01100 Metabolic pathways
Com_2336_neg	Porphobilinogen	cpd:C00931	Porphobilinogen	C10H14N2O4	map00860 Porphyrin and chlorophyll metabolism;map01100 Metabolic pathways
Com_2953_neg	13(S)-HOTrE	cpd:C16316	13(S)-HOT; (9Z,11E,15Z)-(13S)-Hydroxyoctadeca-9,11,15-trienoate; (9Z,11E,15Z)-(13S)-13-Hydroxyoctadeca-9,11,15-trienoic acid; (9Z,11E,13S,15Z)-13-Hydroxyoctadeca-9,11,15-trienoic acid; 13(S)-HOTrE	C18H30O3	map00592 alpha-Linolenic acid metabolism
Com_34_neg	Taurine	cpd:C00245	Taurine; 2-Aminoethanesulfonic acid; Aminoethylsulfonic acid	C2H7NO3S	map00120 Primary bile acid biosynthesis;map00430 Taurine and hypotaurine metabolism;map00920 Sulfur metabolism;map01100 Metabolic pathways;map02010 ABC transporters;map04080 Neuroactive ligand-receptor interaction
Com_5017_neg	Nonadecanoic acid	cpd:C16535	Nonadecanoic acid; Nonadecylic acid	C19H38O2
Com_1358_neg	Catechol	cpd:C00090	Catechol; 1,2-Benzenediol; o-Benzenediol; 1,2-Dihydroxybenzene; Brenzcatechin; Pyrocatechol	C6H6O2	map01100 Metabolic pathways
Com_1631_neg	D-Proline	cpd:C00763	D-Proline	C5H9NO2	map00330 Arginine and proline metabolism;map01100 Metabolic pathways
Com_2453_neg	4-Methylphenol	cpd:C01468	4-Cresol; p-Cresol; 4-Hydroxytoluene; 4-Methylphenol	C7H8O	map01100 Metabolic pathways;map04974 Protein digestion and absorption
Com_325_neg	L-Malate	cpd:C00149	(S)-Malate; L-Malate; L-Apple acid; L-Malic acid; L-2-Hydroxybutanedioic acid; Malate; Malic acid	C4H6O5	map00020 Citrate cycle (TCA cycle);map00620 Pyruvate metabolism;map00630 Glyoxylate and dicarboxylate metabolism;map01100 Metabolic pathways;map01200 Carbon metabolism
Com_2469_neg	Sebacic acid	cpd:C08277	Sebacic acid; Decanedioic acid	C10H18O4
Com_8057_neg	9-KODE	cpd:C14766	9-OxoODE; 9-KODE; (10E,12Z)-9-Oxooctadeca-10,12-dienoic acid	C18H30O3	map00591 Linoleic acid metabolism
Com_2015_neg	L-Phenylalanine	cpd:C00079	L-Phenylalanine; (S)-alpha-Amino-beta-phenylpropionic acid	C9H11NO2	map00360 Phenylalanine metabolism;map00400 Phenylalanine, tyrosine and tryptophan biosynthesis;map00970 Aminoacyl-tRNA biosynthesis;map01100 Metabolic pathways;map01210 2-Oxocarboxylic acid metabolism;map01230 Biosynthesis of amino acids;map02010 ABC transporters;map04974 Protein digestion and absorption;map04978 Mineral absorption
