# Supplementary material for: Semen quality and seminal plasma metabolites in male rabbits (Oryctolagus cuniculus) under heat stress
Source: PeerJ. 2023 Apr 7;11:e15112. doi: 10.7717/peerj.15112 (PMC10103697; doi:10.7717/peerj.15112)
Supplement: Supplemental Information 2 [file peerj-11-15112-s002.zip › peerj-75361-Raw_data_result/Raw data/Result-X101SC21103966-Z01-J001-B1-42/2.MetAnnotation/KEGG/meta_neg_kegg_anno_category.xls]

KO_Pathway_Level1	KO_Pathway_Level2	Meta_Num	Metabolites
Cellular Processes	Cell growth and death	2	Com_256_neg Com_549_neg
Environmental Information Processing	Membrane transport	4	Com_2860_neg Com_2015_neg Com_5291_neg Com_34_neg
Environmental Information Processing	Signal transduction	4	Com_87_neg Com_3021_neg Com_5291_neg Com_7280_neg
Environmental Information Processing	Signaling molecules and interaction	2	Com_34_neg Com_9221_neg
Genetic Information Processing	Translation	3	Com_2015_neg Com_211_neg Com_58_neg
Metabolism	Amino acid metabolism	18	Com_3_neg Com_466_neg Com_1631_neg Com_379_neg Com_1390_neg Com_135_neg Com_99_neg Com_2682_neg Com_929_neg Com_319_neg Com_383_neg Com_2015_neg Com_243_neg Com_58_neg Com_6_neg Com_1439_neg Com_728_neg Com_211_neg
Metabolism	Biosynthesis of other secondary metabolites	4	Com_134_neg Com_58_neg Com_1064_neg Com_753_neg
Metabolism	Carbohydrate metabolism	15	Com_3_neg Com_2860_neg Com_1475_neg Com_465_neg Com_1_neg Com_87_neg Com_383_neg Com_238_neg Com_4567_neg Com_325_neg Com_6_neg Com_5291_neg Com_3021_neg Com_58_neg Com_1439_neg
Metabolism	Energy metabolism	4	Com_2838_neg Com_1439_neg Com_34_neg Com_58_neg
Metabolism	Global and overview maps	47	Com_4684_neg Com_3827_neg Com_379_neg Com_135_neg Com_2015_neg Com_5291_neg Com_753_neg Com_58_neg Com_553_neg Com_590_neg Com_34_neg Com_1390_neg Com_1475_neg Com_366_neg Com_4206_neg Com_87_neg Com_7280_neg Com_383_neg Com_325_neg Com_728_neg Com_1064_neg Com_1631_neg Com_1719_neg Com_99_neg Com_134_neg Com_2336_neg Com_1439_neg Com_8925_neg Com_232_neg Com_2838_neg Com_238_neg Com_3021_neg Com…
Metabolism	Lipid metabolism	15	Com_4684_neg Com_3827_neg Com_2167_neg Com_319_neg Com_8149_neg Com_2953_neg Com_383_neg Com_8057_neg Com_232_neg Com_256_neg Com_8194_neg Com_549_neg Com_34_neg Com_9221_neg Com_7180_neg
Metabolism	Metabolism of cofactors and vitamins	9	Com_1390_neg Com_135_neg Com_4206_neg Com_2336_neg Com_8925_neg Com_58_neg Com_2682_neg Com_1439_neg Com_211_neg
Metabolism	Metabolism of other amino acids	6	Com_87_neg Com_3021_neg Com_58_neg Com_6_neg Com_34_neg Com_211_neg
Metabolism	Nucleotide metabolism	8	Com_1719_neg Com_134_neg Com_7280_neg Com_2838_neg Com_590_neg Com_553_neg Com_1962_neg Com_221_neg
Organismal Systems	Aging	1	Com_7280_neg
Organismal Systems	Circulatory system	1	Com_256_neg
Organismal Systems	Digestive system	8	Com_4684_neg Com_2453_neg Com_87_neg Com_4206_neg Com_8925_neg Com_2015_neg Com_3021_neg Com_9221_neg
Organismal Systems	Endocrine system	4	Com_256_neg Com_7280_neg Com_9221_neg Com_1_neg
Organismal Systems	Excretory system	1	Com_9221_neg
Organismal Systems	Immune system	1	Com_256_neg
Organismal Systems	Nervous system	3	Com_256_neg Com_379_neg Com_3827_neg
Organismal Systems	Sensory system	3	Com_256_neg Com_2958_neg Com_7280_neg
