# Supplementary material for: Semen quality and seminal plasma metabolites in male rabbits (Oryctolagus cuniculus) under heat stress
Source: PeerJ. 2023 Apr 7;11:e15112. doi: 10.7717/peerj.15112 (PMC10103697; doi:10.7717/peerj.15112)
Supplement: Supplemental Information 2 [file peerj-11-15112-s002.zip › peerj-75361-Raw_data_result/Raw data/Result-X101SC21103966-Z01-J001-B1-42/2.MetAnnotation/KEGG/meta_pos_kegg_anno.xls]

ID	Name	Kegg_ID	Kegg_name	Formula	Kegg_map
Com_3231_pos	Glycyl-L-leucine	cpd:C02155	Glycyl-leucine; Glycyl-L-leucine	C8H16N2O3
Com_4372_pos	5-Methylcytosine	cpd:C02376	5-Methylcytosine	C5H7N3O	map00240 Pyrimidine metabolism
Com_486_pos	Dulcitol	cpd:C01697	Galactitol; Dulcitol; Dulcose	C6H14O6	map00052 Galactose metabolism;map01100 Metabolic pathways
Com_5037_pos	Eucalyptol	cpd:C09844	1,8-Cineole; 1,8-Cineol; Eucalyptol	C10H18O	map04750 Inflammatory mediator regulation of TRP channels
Com_2625_pos	Spermine	cpd:C00750	Spermine; N,N'-Bis(3-aminopropyl)-1,4-butanediamine	C10H26N4	map00330 Arginine and proline metabolism;map00410 beta-Alanine metabolism;map00480 Glutathione metabolism;map01100 Metabolic pathways;map04976 Bile secretion
Com_6369_pos	Isophorone	cpd:C14743	Isophorone; 1,1,3-Trimethyl-3-cyclohexene-5-one	C9H14O
Com_11449_pos	Anthranilic acid	cpd:C00108	Anthranilate; Anthranilic acid; o-Aminobenzoic acid; Vitamin L1; 2-Aminobenzoate	C7H7NO2	map00380 Tryptophan metabolism;map00400 Phenylalanine, tyrosine and tryptophan biosynthesis;map01100 Metabolic pathways;map01230 Biosynthesis of amino acids
Com_19_pos	Choline	cpd:C00114	Choline; Bilineurine	C5H14NO	map00260 Glycine, serine and threonine metabolism;map00564 Glycerophospholipid metabolism;map01100 Metabolic pathways;map02010 ABC transporters;map04725 Cholinergic synapse;map04976 Bile secretion;map05231 Choline metabolism in cancer
Com_129_pos	L-Tyrosine	cpd:C00082	L-Tyrosine; (S)-3-(p-Hydroxyphenyl)alanine; (S)-2-Amino-3-(p-hydroxyphenyl)propionic acid; Tyrosine	C9H11NO3	map00130 Ubiquinone and other terpenoid-quinone biosynthesis;map00350 Tyrosine metabolism;map00360 Phenylalanine metabolism;map00400 Phenylalanine, tyrosine and tryptophan biosynthesis;map00730 Thiamine metabolism;map00970 Aminoacyl-tRNA biosynthesis;map01100 Metabolic pathways
Com_6738_pos	Melatonin	cpd:C01598	Melatonin; N-Acetyl-5-methoxytryptamine	C13H16N2O2	map00380 Tryptophan metabolism;map01100 Metabolic pathways;map04080 Neuroactive ligand-receptor interaction;map04713 Circadian entrainment
Com_5790_pos	Glycitein	cpd:C14536	Glycitein; 7,4'-Dihydroxy-6-methoxyisoflavone	C16H12O5
Com_41_pos	Cholecalciferol	cpd:C05443	Vitamin D3; Cholecalciferol; Calciol	C27H44O	map00100 Steroid biosynthesis;map01100 Metabolic pathways;map04977 Vitamin digestion and absorption;map05323 Rheumatoid arthritis
Com_56_pos	L-Iditol	cpd:C01507	L-Iditol	C6H14O6
Com_3166_pos	Catechin	cpd:C17590	Catechin; (+/-)-Catechin	C15H14O6
Com_312_pos	Hippuric acid	cpd:C01586	Hippurate; Hippuric acid; N-Benzoylglycine; Benzoylaminoacetic acid	C9H9NO3	map00360 Phenylalanine metabolism
Com_1212_pos	Diosgenin	cpd:C08898	Diosgenin; (3beta,25R)-Spirost-5-en-3-ol	C27H42O3
Com_3343_pos	8-Hydroxyquinoline	cpd:C19434	8-Hydroxyquinoline; Oxyquinoline	C9H7NO
Com_8821_pos	Hydroquinone	cpd:C00530	Hydroquinone; p-Benzenediol; 1,4-Benzenediol; 1,4-Dihydroxybenzene; Benzene-1,4-diol; Quinol; 4-Hydroxyphenol	C6H6O2	map00350 Tyrosine metabolism;map01100 Metabolic pathways
Com_8178_pos	dopaquinone	cpd:C00822	Dopaquinone	C9H9NO4	map00350 Tyrosine metabolism;map01100 Metabolic pathways
Com_2202_pos	L-Kynurenine	cpd:C00328	L-Kynurenine; 3-Anthraniloyl-L-alanine	C10H12N2O3	map00380 Tryptophan metabolism;map01100 Metabolic pathways;map05143 African trypanosomiasis
Com_197_pos	Pantothenic acid	cpd:C00864	Pantothenate; Pantothenic acid; (R)-Pantothenate	C9H17NO5	map00410 beta-Alanine metabolism;map00770 Pantothenate and CoA biosynthesis;map01100 Metabolic pathways;map04977 Vitamin digestion and absorption
Com_4640_pos	3-Indoleacetonitrile	cpd:C02938	3-Indoleacetonitrile; Indol-3-ylacetonitrile; Indole-3-acetonitrile; (Indol-3-yl)acetonitrile	C10H8N2	map00380 Tryptophan metabolism
Com_7084_pos	N-Acetyl-L-leucine	cpd:C02710	N-Acetyl-L-leucine	C8H15NO3
Com_5327_pos	L-Hydroxylysine	cpd:C16741	L-Hydroxylysine; 5-Hydroxy-L-lysine; L-erythro-5-Hydroxylysine; (5R)-5-Hydroxy-L-lysine	C6H14N2O3	map00310 Lysine degradation;map01100 Metabolic pathways
Com_2059_pos	Spermidine	cpd:C00315	Spermidine; N-(3-Aminopropyl)-1,4-butane-diamine	C7H19N3	map00330 Arginine and proline metabolism;map00410 beta-Alanine metabolism;map00480 Glutathione metabolism;map01100 Metabolic pathways;map02010 ABC transporters;map04976 Bile secretion
Com_421_pos	Uracil	cpd:C00106	Uracil	C4H4N2O2	map00240 Pyrimidine metabolism;map00410 beta-Alanine metabolism;map00770 Pantothenate and CoA biosynthesis;map01100 Metabolic pathways
Com_3712_pos	L-Tyrosinemethylester	cpd:C03404	L-Tyrosine methyl ester	C10H13NO3
Com_124_pos	Adenine	cpd:C00147	Adenine; 6-Aminopurine	C5H5N5	map00230 Purine metabolism;map01100 Metabolic pathways
Com_6244_pos	16(R)-HETE	cpd:C14778	16(R)-HETE; (5Z,8Z,11Z,14Z)-(16R)-16-Hydroxyeicosa-5,8,11,14-tetraenoic acid; (5Z,8Z,11Z,14Z)-(16R)-16-Hydroxyicosa-5,8,11,14-tetraenoic acid	C20H32O3	map00590 Arachidonic acid metabolism
Com_51_pos	Adenosine	cpd:C00212	Adenosine	C10H13N5O4	map00230 Purine metabolism;map01100 Metabolic pathways;map04022 cGMP-PKG signaling pathway;map04024 cAMP signaling pathway;map04071 Sphingolipid signaling pathway;map04080 Neuroactive ligand-receptor interaction;map04270 Vascular smooth muscle contraction;map04923 Regulation of lipolysis in adipocytes;map04924 Renin secretion;map05012 Parkinson's disease;map05032 Morphine addiction;map05034 Alcoh…
Com_1621_pos	Eicosapentaenoic acid	cpd:C06428	(5Z,8Z,11Z,14Z,17Z)-Icosapentaenoic acid; (5Z,8Z,11Z,14Z,17Z)-Eicosapentaenoic acid; Eicosapentaenoic acid; 5,8,11,14,17-Icosapentaenoic acid; (5Z,8Z,11Z,14Z,17Z)-Eicosapentaenoate	C20H30O2	map01040 Biosynthesis of unsaturated fatty acids
Com_1138_pos	Cytosine	cpd:C00380	Cytosine	C4H5N3O	map00240 Pyrimidine metabolism;map01100 Metabolic pathways
Com_1664_pos	Cytidine	cpd:C00475	Cytidine	C9H13N3O5	map00240 Pyrimidine metabolism;map01100 Metabolic pathways
Com_3220_pos	3-Methylindole	cpd:C08313	Skatole; 3-Methylindole	C9H9N
Com_7362_pos	Etiocholanolone	cpd:C04373	Etiocholanolone; 3alpha-Hydroxy-5beta-androstan-17-one; Etiocholan-3alpha-ol-17-one; 3alpha-Hydroxyetiocholan-17-one	C19H30O2	map00140 Steroid hormone biosynthesis
Com_4820_pos	D-Fructose 6-phosphate	cpd:C00085	D-Fructose 6-phosphate; D-Fructose 6-phosphoric acid; Neuberg ester	C6H13O9P	map00052 Galactose metabolism;map00500 Starch and sucrose metabolism;map01100 Metabolic pathways;map01200 Carbon metabolism;map04152 AMPK signaling pathway;map04922 Glucagon signaling pathway;map04931 Insulin resistance;map05230 Central carbon metabolism in cancer
Com_2008_pos	1-Methyladenosine	cpd:C02494	1-Methyladenosine	C11H15N5O4
Com_358_pos	Indole	cpd:C00463	Indole; 2,3-Benzopyrrole	C8H7N	map00380 Tryptophan metabolism;map00400 Phenylalanine, tyrosine and tryptophan biosynthesis;map01100 Metabolic pathways;map04974 Protein digestion and absorption
Com_8821_pos	Hydroquinone	cpd:C15603	Hydroquinone; p-Hydroquinone; Quinol; Reduced quinone	-
Com_1160_pos	Indole-3-acetic acid	cpd:C00954	Indole-3-acetate; Indole-3-acetic acid; (Indol-3-yl)acetate; Indoleacetate; Indoleacetic acid; IAA	C10H9NO2	map00380 Tryptophan metabolism;map01100 Metabolic pathways
Com_2612_pos	L-Histidine	cpd:C00135	L-Histidine; (S)-alpha-Amino-1H-imidazole-4-propionic acid	C6H9N3O2	map00340 Histidine metabolism;map00410 beta-Alanine metabolism;map00970 Aminoacyl-tRNA biosynthesis;map01100 Metabolic pathways;map01230 Biosynthesis of amino acids;map02010 ABC transporters;map04974 Protein digestion and absorption;map05230 Central carbon metabolism in cancer
Com_8236_pos	Mupirocin	cpd:C11758	Mupirocin	C26H44O9
Com_24_pos	D-threo-Isocitric acid	cpd:C00451	(1R,2S)-1-Hydroxypropane-1,2,3-tricarboxylate; D-threo-Isocitric acid	C6H8O7
Com_6200_pos	Nicotinuric acid	cpd:C05380	Nicotinurate; Nicotinuric acid; Nicotinylglycine	C8H8N2O3	map00760 Nicotinate and nicotinamide metabolism
Com_7_pos	Betaine	cpd:C00719	Betaine; Trimethylaminoacetate; Glycine betaine; N,N,N-Trimethylglycine; Trimethylammonioacetate	C5H11NO2	map00260 Glycine, serine and threonine metabolism;map01100 Metabolic pathways;map02010 ABC transporters
Com_1643_pos	N,N-Dimethylaniline	cpd:C02846	N,N-Dimethylaniline; Dimethylaminobenzene; N,N-Dimethylbenzenamine	C8H11N
Com_1894_pos	Isoquinoline	cpd:C06323	Isoquinoline; 2-Benzazine; Benzo[c]pyridine	C9H7N
Com_3722_pos	Mezlocillin	cpd:C07221	Mezlin; Mezlocillin	C21H25N5O8S2
Com_6294_pos	Methyltestosterone	cpd:C07198	Methyltestosterone	C20H30O2
Com_9462_pos	D-Erythrose 4-phosphate	cpd:C00279	D-Erythrose 4-phosphate	C4H9O7P	map00030 Pentose phosphate pathway;map00400 Phenylalanine, tyrosine and tryptophan biosynthesis;map00750 Vitamin B6 metabolism;map01100 Metabolic pathways;map01200 Carbon metabolism;map01230 Biosynthesis of amino acids
Com_7286_pos	N-Formylkynurenine	cpd:C02700	L-Formylkynurenine; N-Formyl-L-kynurenine; N-Formylkynurenine	C11H12N2O4	map00380 Tryptophan metabolism;map01100 Metabolic pathways
Com_2285_pos	O-Acetyl-L-carnitine	cpd:C02571	O-Acetylcarnitine; O-Acetyl-L-carnitine	C9H18NO4	map04931 Insulin resistance
Com_3737_pos	Coumarin	cpd:C05851	Coumarin; Coumarine; Cumarin; 2H-1-Benzopyran-2-one; 1,2-Benzopyrone; 2-Propenoic acid, 3-(2-hydroxyphenyl)-, delta-lactone; 5,6-Benzo-2-pyrone; Benzo-alpha-pyrone; cis-o-Coumarinic acid lactone; Coumarinic anhydride; o-Hydroxycinnamic acid lactone; Rattex; Tonka bean camphor	C9H6O2
Com_157_pos	Creatine	cpd:C00300	Creatine; alpha-Methylguanidino acetic acid; Methylglycocyamine	C4H9N3O2	map00260 Glycine, serine and threonine metabolism;map00330 Arginine and proline metabolism;map01100 Metabolic pathways
Com_8500_pos	Oxymatrine	cpd:C10749	Ammothamnine; Oxymatrine; Matrine N-oxide	C15H24N2O2
Com_3310_pos	5-Hydroxytryptophan	cpd:C01017	5-Hydroxytryptophan; 5-HTP	C11H12N2O3
Com_11468_pos	Styrene	cpd:C07083	Styrene; Phenylethylene	C8H8	map01100 Metabolic pathways
Com_343_pos	Kynurenic acid	cpd:C01717	4-Hydroxy-2-quinolinecarboxylic acid; Kynurenic acid; Kynurenate	C10H7NO3	map00380 Tryptophan metabolism;map01100 Metabolic pathways
Com_9428_pos	L-Pipecolate	cpd:C00408	L-Pipecolate; Pipecolinic acid; Pipecolic acid; 2-Piperidinecarboxylic acid; (S)-Piperidine-2-carboxylic acid	C6H11NO2	map00310 Lysine degradation;map01100 Metabolic pathways
Com_109_pos	L-Pyroglutamic acid	cpd:C01879	5-Oxoproline; Pidolic acid; Pyroglutamic acid; 5-Pyrrolidone-2-carboxylic acid; Pyroglutamate; 5-Oxo-L-proline; L-Pyroglutamic acid; L-5-Pyrrolidone-2-carboxylic acid	C5H7NO3	map00480 Glutathione metabolism
Com_1462_pos	Ornithine	cpd:C01602	Ornithine; 2,5-Diaminovaleric acid; 2,5-Diaminopentanoic acid; 2,5-Diaminopentanoate	C5H12N2O2
Com_8246_pos	2-Aminobenzenesulfonic acid	cpd:C06333	2-Aminobenzenesulfonate; 2-Aminobenzenesulfonic acid; o-Aminobenzenesulfonic acid; Orthanilic acid	C6H7NO3S
Com_84_pos	Trigonelline	cpd:C01004	N-Methylnicotinate; Trigonelline; Trigenelline; 1-Methylpyridinio-3-carboxylate; Betaine nicotinate; Caffearin; Gynesine	C7H7NO2	map00760 Nicotinate and nicotinamide metabolism
Com_790_pos	Ecgonine methyl ester	cpd:C12448	Ecgonine methyl ester; Methyl ecgonine	C10H17NO3	map01100 Metabolic pathways
Com_22_pos	Guanine	cpd:C00242	Guanine; 2-Amino-6-hydroxypurine	C5H5N5O	map00230 Purine metabolism;map01100 Metabolic pathways
Com_523_pos	Phosphocholine	cpd:C00588	Choline phosphate; Phosphorylcholine; Phosphocholine; O-Phosphocholine	C5H15NO4P	map00564 Glycerophospholipid metabolism;map01100 Metabolic pathways;map05231 Choline metabolism in cancer
Com_779_pos	5-OxoETE	cpd:C14732	5-OxoETE; (6E,8Z,11Z,14Z)-5-Oxoicosa-6,8,11,14-tetraenoic acid; 5-Oxoeicosatetraenoic acid; 5-Oxoicosatetraenoic acid	C20H30O3	map00590 Arachidonic acid metabolism
Com_447_pos	Creatinine	cpd:C00791	Creatinine; 1-Methylglycocyamidine	C4H7N3O	map00330 Arginine and proline metabolism;map01100 Metabolic pathways
Com_1693_pos	D-Galactosamine	cpd:C02262	D-Galactosamine; D-Chondrosamine; 2-Amino-2-deoxy-D-galactose	C6H13NO5	map00052 Galactose metabolism
Com_331_pos	Xanthine	cpd:C00385	Xanthine	C5H4N4O2	map00230 Purine metabolism;map00232 Caffeine metabolism;map01100 Metabolic pathways
Com_4924_pos	Tropolone	cpd:C15474	Tropolone	C7H6O2
Com_5424_pos	Quinoline-4-carboxylic acid	cpd:C06414	4-Quinolinecarboxylic acid; Quinoline-4-carboxylate; Quinoline-4-carboxylic acid; Cinchonic acid	C10H7NO2
Com_2374_pos	L-Threonine	cpd:C00188	L-Threonine; 2-Amino-3-hydroxybutyric acid	C4H9NO3	map00260 Glycine, serine and threonine metabolism;map00290 Valine, leucine and isoleucine biosynthesis;map00860 Porphyrin and chlorophyll metabolism;map00970 Aminoacyl-tRNA biosynthesis;map01100 Metabolic pathways;map01230 Biosynthesis of amino acids;map02010 ABC transporters;map04974 Protein digestion and absorption;map04978 Mineral absorption
Com_8931_pos	Methyl palmitate	cpd:C16995	Methyl palmitate	C17H34O2
Com_2761_pos	L-Asparagine	cpd:C00152	L-Asparagine; 2-Aminosuccinamic acid	C4H8N2O3	map00250 Alanine, aspartate and glutamate metabolism;map00970 Aminoacyl-tRNA biosynthesis;map01100 Metabolic pathways;map01230 Biosynthesis of amino acids;map04974 Protein digestion and absorption;map04978 Mineral absorption;map05230 Central carbon metabolism in cancer
Com_4952_pos	��-Estradiol	cpd:C00951	Estradiol-17beta; Estradiol; beta-Estradiol	C18H24O2	map00140 Steroid hormone biosynthesis;map01100 Metabolic pathways;map01522 Endocrine resistance;map04913 Ovarian steroidogenesis;map04915 Estrogen signaling pathway;map04917 Prolactin signaling pathway;map04961 Endocrine and other factor-regulated calcium reabsorption;map05200 Pathways in cancer;map05215 Prostate cancer;map05224 Breast cancer
Com_8109_pos	D-Gluconic acid	cpd:C00257	D-Gluconic acid; D-Gluconate; D-gluco-Hexonic acid	C6H12O7	map00030 Pentose phosphate pathway;map01100 Metabolic pathways;map01200 Carbon metabolism
Com_1741_pos	L-Fucose	cpd:C01019	6-Deoxy-L-galactose; L-Fucose	C6H12O5	map00051 Fructose and mannose metabolism;map00520 Amino sugar and nucleotide sugar metabolism;map01100 Metabolic pathways
Com_261_pos	Nicotinamide	cpd:C00153	Nicotinamide; Nicotinic acid amide; Niacinamide; Vitamin PP	C6H6N2O	map00760 Nicotinate and nicotinamide metabolism;map01100 Metabolic pathways;map04977 Vitamin digestion and absorption
Com_990_pos	2'-Deoxyadenosine	cpd:C00559	Deoxyadenosine; 2'-Deoxyadenosine	C10H13N5O3	map00230 Purine metabolism;map01100 Metabolic pathways
Com_7648_pos	Ergocalciferol	cpd:C05441	Vitamin D2; Ergocalciferol	C28H44O	map00100 Steroid biosynthesis;map01100 Metabolic pathways
Com_8668_pos	alpha-Farnesene	cpd:C09665	alpha-Farnesene; (3E,6E)-alpha-Farnesene	C15H24
Com_972_pos	D-Glucosamine	cpd:C00329	D-Glucosamine; Chitosamine; 2-Amino-2-deoxy-D-glucose	C6H13NO5	map00520 Amino sugar and nucleotide sugar metabolism;map01100 Metabolic pathways
Com_10717_pos	N-Methylhydantoin	cpd:C02565	N-Methylhydantoin; N-Methylimidazolidine-2,4-dione	C4H6N2O2	map00330 Arginine and proline metabolism;map01100 Metabolic pathways
Com_519_pos	trans-Aconitic acid	cpd:C02341	trans-Aconitate; trans-Aconitic acid	C6H6O6
Com_2874_pos	Riboflavin	cpd:C00255	Riboflavin; Lactoflavin; 7,8-Dimethyl-10-ribitylisoalloxazine; Vitamin B2	C17H20N4O6	map00740 Riboflavin metabolism;map01100 Metabolic pathways;map04977 Vitamin digestion and absorption
Com_4761_pos	11��-Hydroxyandrosterone	cpd:C14606	3alpha,11beta-Dihydroxy-5alpha-androstane-17-one; 11beta-Hydroxyandrosterone	C19H30O3
Com_2403_pos	Cholest-4-en-3-one	cpd:C00599	Cholest-4-en-3-one; Cholestenone; 4-Cholesten-3-one	C27H44O
Com_4525_pos	3-Hydroxypicolinic acid	cpd:C18620	3-Hydroxypicolinic acid	C6H5NO3
Com_9530_pos	Melanin	cpd:C05606	Melanin	-	map04916 Melanogenesis
Com_69_pos	L-Tryptophan	cpd:C00078	L-Tryptophan; Tryptophan; (S)-alpha-Amino-beta-(3-indolyl)-propionic acid	C11H12N2O2	map00260 Glycine, serine and threonine metabolism;map00380 Tryptophan metabolism;map00400 Phenylalanine, tyrosine and tryptophan biosynthesis;map00970 Aminoacyl-tRNA biosynthesis;map01100 Metabolic pathways;map01210 2-Oxocarboxylic acid metabolism;map01230 Biosynthesis of amino acids;map04726 Serotonergic synapse;map04974 Protein digestion and absorption;map04978 Mineral absorption;map05143 Afric…
Com_1456_pos	Phenylacetylglycine	cpd:C05598	Phenylacetylglycine	C10H11NO3	map00360 Phenylalanine metabolism
Com_11222_pos	Docosahexaenoic acid	cpd:C06429	(4Z,7Z,10Z,13Z,16Z,19Z)-Docosahexaenoic acid; 4,7,10,13,16,19-Docosahexaenoic acid; Docosahexaenoic acid; Docosahexaenoate	C22H32O2	map01040 Biosynthesis of unsaturated fatty acids
Com_1153_pos	Ecgonine	cpd:C10858	Ecgonine	C9H15NO3
Com_196_pos	L-Isoleucine	cpd:C00407	L-Isoleucine; 2-Amino-3-methylvaleric acid	C6H13NO2	map00280 Valine, leucine and isoleucine degradation;map00290 Valine, leucine and isoleucine biosynthesis;map00970 Aminoacyl-tRNA biosynthesis;map01100 Metabolic pathways;map01210 2-Oxocarboxylic acid metabolism;map01230 Biosynthesis of amino acids;map02010 ABC transporters;map04974 Protein digestion and absorption;map04978 Mineral absorption;map05230 Central carbon metabolism in cancer
Com_10035_pos	Pipecolic acid	cpd:C00408	L-Pipecolate; Pipecolinic acid; Pipecolic acid; 2-Piperidinecarboxylic acid; (S)-Piperidine-2-carboxylic acid	C6H11NO2	map00310 Lysine degradation;map01100 Metabolic pathways
Com_8125_pos	S-Adenosylhomocysteine	cpd:C00021	S-Adenosyl-L-homocysteine; S-Adenosylhomocysteine	C14H20N6O5S	map00270 Cysteine and methionine metabolism;map01100 Metabolic pathways;map01230 Biosynthesis of amino acids
Com_4747_pos	2-Phenylethylamine	cpd:C05332	Phenethylamine; 2-Phenylethylamine; beta-Phenylethylamine; Phenylethylamine	C8H11N	map00360 Phenylalanine metabolism
Com_175_pos	Acetylcholine	cpd:C01996	Acetylcholine; O-Acetylcholine	C7H16NO2	map00564 Glycerophospholipid metabolism;map04024 cAMP signaling pathway;map04080 Neuroactive ligand-receptor interaction;map04721 Synaptic vesicle cycle;map04725 Cholinergic synapse;map04742 Taste transduction;map04810 Regulation of actin cytoskeleton;map04911 Insulin secretion;map04970 Salivary secretion;map04971 Gastric acid secretion;map04972 Pancreatic secretion;map04976 Bile secretion;map050…
Com_308_pos	Uric acid	cpd:C00366	Urate; Uric acid	C5H4N4O3	map00230 Purine metabolism;map01100 Metabolic pathways;map04976 Bile secretion
Com_6108_pos	Riboflavin-5-phosphate	cpd:C00061	FMN; Riboflavin-5-phosphate; Flavin mononucleotide	C17H21N4O9P	map00190 Oxidative phosphorylation;map00740 Riboflavin metabolism;map01100 Metabolic pathways;map04977 Vitamin digestion and absorption
Com_71_pos	Hypoxanthine	cpd:C00262	Hypoxanthine; Purine-6-ol	C5H4N4O	map00230 Purine metabolism;map01100 Metabolic pathways
Com_3204_pos	Stearamide	cpd:C13846	Octadecanamide; Stearamide; Stearic acid amide	C18H37NO
Com_8899_pos	Limonin	cpd:C03514	Limonin; Evodin	C26H30O8
Com_6203_pos	Oleanolic acid	cpd:C17148	Oleanolic acid; 3beta-Hydroxyolean-12-en-28-oic acid; Astrantiagenin C; Caryophyllin; Oleanolate	C30H48O3
Com_1548_pos	Hypotaurine	cpd:C00519	Hypotaurine; 2-Aminoethanesulfinic acid	C2H7NO2S	map00430 Taurine and hypotaurine metabolism;map01100 Metabolic pathways
Com_5559_pos	Thromboxane B2	cpd:C05963	Thromboxane B2; TXB2	C20H34O6	map00590 Arachidonic acid metabolism;map01100 Metabolic pathways;map04726 Serotonergic synapse;map04976 Bile secretion
