# Supplementary material for: Semen quality and seminal plasma metabolites in male rabbits (Oryctolagus cuniculus) under heat stress
Source: PeerJ. 2023 Apr 7;11:e15112. doi: 10.7717/peerj.15112 (PMC10103697; doi:10.7717/peerj.15112)
Supplement: Supplemental Information 2 [file peerj-11-15112-s002.zip › peerj-75361-Raw_data_result/Raw data/Result-X101SC21103966-Z01-J001-B1-42/2.MetAnnotation/KEGG/meta_pos_kegg_anno_category.xls]

KO_Pathway_Level1	KO_Pathway_Level2	Meta_Num	Metabolites
Cellular Processes	Cell motility	1	Com_175_pos
Environmental Information Processing	Membrane transport	6	Com_7_pos Com_2059_pos Com_19_pos Com_2612_pos Com_196_pos Com_2374_pos
Environmental Information Processing	Signal transduction	3	Com_4820_pos Com_175_pos Com_51_pos
Environmental Information Processing	Signaling molecules and interaction	3	Com_6738_pos Com_175_pos Com_51_pos
Genetic Information Processing	Translation	6	Com_69_pos Com_2612_pos Com_196_pos Com_2761_pos Com_129_pos Com_2374_pos
Metabolism	Amino acid metabolism	31	Com_9428_pos Com_10035_pos Com_10717_pos Com_2059_pos Com_157_pos Com_312_pos Com_9462_pos Com_447_pos Com_4747_pos Com_8178_pos Com_7286_pos Com_196_pos Com_6738_pos Com_2761_pos Com_2202_pos Com_8125_pos Com_2374_pos Com_1456_pos Com_69_pos Com_358_pos Com_7_pos Com_11449_pos Com_2625_pos Com_129_pos Com_1160_pos Com_19_pos Com_2612_pos Com_4640_pos Com_8821_pos Com_5327_pos Com_343_pos
Metabolism	Biosynthesis of other secondary metabolites	1	Com_331_pos
Metabolism	Carbohydrate metabolism	7	Com_4820_pos Com_1741_pos Com_972_pos Com_9462_pos Com_486_pos Com_8109_pos Com_1693_pos
Metabolism	Energy metabolism	1	Com_6108_pos
Metabolism	Global and overview maps	54	Com_9428_pos Com_10717_pos Com_1741_pos Com_2059_pos Com_10035_pos Com_157_pos Com_9462_pos Com_8109_pos Com_51_pos Com_447_pos Com_8178_pos Com_7286_pos Com_308_pos Com_972_pos Com_6738_pos Com_196_pos Com_421_pos Com_2761_pos Com_2202_pos Com_8125_pos Com_2374_pos Com_6108_pos Com_4820_pos Com_69_pos Com_358_pos Com_11449_pos Com_7_pos Com_22_pos Com_2625_pos Com_124_pos Com_4952_pos Com_486_po…
Metabolism	Lipid metabolism	12	Com_4952_pos Com_19_pos Com_779_pos Com_41_pos Com_523_pos Com_1621_pos Com_6244_pos Com_5559_pos Com_175_pos Com_11222_pos Com_7648_pos Com_7362_pos
Metabolism	Metabolism of cofactors and vitamins	10	Com_2874_pos Com_197_pos Com_6200_pos Com_9462_pos Com_421_pos Com_129_pos Com_84_pos Com_261_pos Com_2374_pos Com_6108_pos
Metabolism	Metabolism of other amino acids	7	Com_2059_pos Com_2612_pos Com_197_pos Com_2625_pos Com_1548_pos Com_421_pos Com_109_pos
Metabolism	Nucleotide metabolism	11	Com_990_pos Com_308_pos Com_22_pos Com_1138_pos Com_124_pos Com_71_pos Com_331_pos Com_51_pos Com_421_pos Com_4372_pos Com_1664_pos
Organismal Systems	Circulatory system	1	Com_51_pos
Organismal Systems	Digestive system	17	Com_69_pos Com_308_pos Com_358_pos Com_2059_pos Com_19_pos Com_2625_pos Com_2612_pos Com_197_pos Com_2874_pos Com_196_pos Com_41_pos Com_2761_pos Com_5559_pos Com_175_pos Com_261_pos Com_2374_pos Com_6108_pos
Organismal Systems	Endocrine system	5	Com_4820_pos Com_9530_pos Com_4952_pos Com_51_pos Com_175_pos
Organismal Systems	Environmental adaptation	1	Com_6738_pos
Organismal Systems	Excretory system	1	Com_4952_pos
Organismal Systems	Nervous system	4	Com_69_pos Com_5559_pos Com_175_pos Com_19_pos
Organismal Systems	Sensory system	2	Com_175_pos Com_5037_pos
