# Supplementary material for: Semen quality and seminal plasma metabolites in male rabbits (Oryctolagus cuniculus) under heat stress
Source: PeerJ. 2023 Apr 7;11:e15112. doi: 10.7717/peerj.15112 (PMC10103697; doi:10.7717/peerj.15112)
Supplement: Supplemental Information 2 [file peerj-11-15112-s002.zip › peerj-75361-Raw_data_result/Raw data/Result-X101SC21103966-Z01-J001-B1-42/2.MetAnnotation/Lipidmaps/meta_neg_lipidmaps_anno.xls]

ID	Name	Formula	Lipidmaps_ID	COMMON_NAME	SYSTEMATIC_NAME	SYNONYMS	CATEGORY	MAIN_CLASS	SUB_CLASS
Com_22_neg	Glutaconic acid	C5 H6 O4	LMFA01170109	Glutaconic acid	2E-pentenedioic acid	_	Fatty Acyls [FA]	Fatty Acids and Conjugates [FA01]	Dicarboxylic acids [FA0117]
Com_99_neg	Citraconic acid	C5 H6 O4	LMFA01170099	Citraconic acid	2-methyl-2Z-butenedioic acid	_	Fatty Acyls [FA]	Fatty Acids and Conjugates [FA01]	Dicarboxylic acids [FA0117]
Com_549_neg	Adrenic acid	C22 H36 O2	LMFA04000050	Adrenic acid	7,10,13,16-docosatetraenoic acid	C22:4n-6,9,12,15	Fatty Acyls [FA]	Docosanoids [FA04]	_
Com_4338_neg	Daidzein	C15 H10 O4	LMPK12050038	Daidzein	_	_	Polyketides [PR]	Flavonoids [PK12]	Isoflavonoids [PK1205]
Com_262_neg	LPS 18:1	C24 H46 N O9 P	LMGP03050001	PS(18:1(9Z)/0:0)	1-(9Z-octadecenoyl)-sn-glycero-3-phosphoserine	L-Serine, 2-hydroxy-3-[(1-oxo-9-octadecenyl)oxy]propyl hydrogen phosphate (ester), [R-(Z)]-; PS(18:1/0:0); LPS(18:1)	Glycerophospholipids [GP]	Glycerophosphoserines [GP03]	Monoacylglycerophosphoserines [GP0305]
Com_293_neg	LPS 18:0	C24 H48 N O9 P	LMGP03050006	PS(18:0/0:0)	1-octadecanoyl-sn-glycero-3-phosphoserine	LPS(18:0)	Glycerophospholipids [GP]	Glycerophosphoserines [GP03]	Monoacylglycerophosphoserines [GP0305]
Com_475_neg	LPS 18:2	C24 H44 N O9 P	LMGP03050011	PS(18:2(9Z,12Z)/0:0)	1-(9Z,12Z-octadecadienoyl)-glycero-3-phosphoserine	LPS(18:2(9Z,12Z)/0:0); LPS(18:2)	Glycerophospholipids [GP]	Glycerophosphoserines [GP03]	Monoacylglycerophosphoserines [GP0305]
Com_498_neg	LPC 16:0	C24 H50 N O7 P	LMGP01050113	PC(16:0/0:0)[rac]	1-hexadecanoyl-sn-glycero-3-phosphocholine	3-Palmitoyl-rac-glycerol-1-phosphorylcholine; LPC(16:0); LPC(16:0)	Glycerophospholipids [GP]	Glycerophosphocholines [GP01]	Monoacylglycerophosphocholines [GP0105]
Com_673_neg	LPS 16:0	C22 H44 N O9 P	LMGP03050002	PS(16:0/0:0)	1-hexadecanoyl-sn-glycero-3-phosphoserine	L-Serine, 2-hydroxy-3-[(1-oxohexadecyl)oxy]propyl hydrogen phosphate (ester), sodium salt, (R)-; LPS(16:0)	Glycerophospholipids [GP]	Glycerophosphoserines [GP03]	Monoacylglycerophosphoserines [GP0305]
Com_738_neg	PE (18:0/18:1)	C41 H80 N O8 P	LMGP02010301	PE(18:0/18:1(7Z))	1-octadecanoyl-2-(7Z-octadecenoyl)-sn-glycero-3-phosphoethanolamine	7-Octadecenoic acid, 1-[[[(2-aminoethoxy)hydroxyphosphinyl]oxy]methyl]-2-[(1-oxooctadecyl)oxy]ethyl ester, [R-(Z)]- (9CI); PE(18:0/18:1); PE(36:1); PE(18:0_18:1)	Glycerophospholipids [GP]	Glycerophosphoethanolamines [GP02]	Diacylglycerophosphoethanolamines [GP0201]
Com_1031_neg	PC (16:0/20:3)	C44 H82 N O8 P	LMGP01010627	PC(16:0/20:3(8Z,11Z,14Z))	1-hexadecanoyl-2-(8Z,11Z,14Z-eicosatrienoyl)-sn-glycero-3-phosphocholine	PC(16:0/20:3); PC(36:3); PC(16:0_20:3)	Glycerophospholipids [GP]	Glycerophosphocholines [GP01]	Diacylglycerophosphocholines [GP0101]
Com_1061_neg	LPC 22:5	C30 H52 N O7 P	LMGP01050143	PC(22:5(7Z,10Z,13Z,16Z,19Z)/0:0)	1-(7Z,10Z,13Z,16Z,19Z-docosapentaenoyl)-sn-glycero-3-phosphocholine	LPC(22:5)	Glycerophospholipids [GP]	Glycerophosphocholines [GP01]	Monoacylglycerophosphocholines [GP0105]
Com_1135_neg	LPS 20:4	C26 H44 N O9 P	LMGP03050007	PS(20:4(5Z,8Z,11Z,14Z)/0:0)	1-(5Z,8Z,11Z,14Z-eicosatetraenoyl)-sn-glycero-3-phosphoserine	PS(20:4/0:0); LPS(20:4)	Glycerophospholipids [GP]	Glycerophosphoserines [GP03]	Monoacylglycerophosphoserines [GP0305]
Com_1160_neg	LPE 18:0	C23 H48 N O7 P	LMGP02050038	PE(0:0/18:0)	2-octadecanoyl-sn-glycero-3-phosphoethanolamine	LPE(18:0)	Glycerophospholipids [GP]	Glycerophosphoethanolamines [GP02]	Monoacylglycerophosphoethanolamines [GP0205]
Com_1421_neg	LPC 18:1	C26 H52 N O7 P	LMGP01050138	PC(18:1(11Z)/0:0)	1-(11Z-octadecadienoyl)-sn-glycero-3-phosphocholine	LPC(18:1)	Glycerophospholipids [GP]	Glycerophosphocholines [GP01]	Monoacylglycerophosphocholines [GP0105]
Com_1513_neg	LPC 18:0	C26 H54 N O7 P	LMGP01050076	PC(0:0/18:0)	2-octadecanoyl-sn-glycero-3-phosphocholine	LPC(18:0)	Glycerophospholipids [GP]	Glycerophosphocholines [GP01]	Monoacylglycerophosphocholines [GP0105]
Com_1526_neg	PE (16:0/20:4)	C41 H74 N O8 P	LMGP02010096	PE(16:0/20:4(5Z,8Z,11Z,14Z))	1-hexadecanoyl-2-(5Z,8Z,11Z,14Z-eicosatetraenoyl)-sn-glycero-3-phosphoethanolamine	5,8,11,14-Eicosatetraenoic acid, 1-[[[(2-aminoethoxy)hydroxyphosphinyl]oxy]methyl]-2-[(1-oxohexadecyl)oxy]ethyl ester, [R-(all-Z)]-; PE(16:0/20:4); PE(36:4); PE(16:0_20:4)	Glycerophospholipids [GP]	Glycerophosphoethanolamines [GP02]	Diacylglycerophosphoethanolamines [GP0201]
Com_2001_neg	Dodecanedioic acid	C12 H22 O4	LMFA01170009	Dodecanedioic acid	Dodecanedioic acid	_	Fatty Acyls [FA]	Fatty Acids and Conjugates [FA01]	Dicarboxylic acids [FA0117]
Com_2167_neg	Stearic acid	C18 H36 O2	LMFA01010018	Stearic acid	octadecanoic acid	Cetylacetic acid; Stearate; n-Octadecanoic acid; Octadecanoate; C18:0; Lactaric acid; Talgic acid; Bassinic acid; Stearophanic acid	Fatty Acyls [FA]	Fatty Acids and Conjugates [FA01]	Straight chain fatty acids [FA0101]
Com_2320_neg	8Z,11Z,14Z-Eicosatrienoic acid	C20 H34 O2	LMFA01030158	bishomo-gamma-linolenic acid	8Z,11Z,14Z-eicosatrienoic acid	dihomo-gamma-linolenic acid; 8, 11, 14-eicosatrienoic acid; C20:3n-6,9,12; gamma-Homolinolenic acid	Fatty Acyls [FA]	Fatty Acids and Conjugates [FA01]	Unsaturated fatty acids [FA0103]
Com_3135_neg	PC (16:0/16:0)	C40 H80 N O8 P	LMGP01010564	PC(16:0/16:0)	1,2-dihexadecanoyl-sn-glycero-3-phosphocholine	Dipalmitoyl phosphatidylcholine; Dipalmitoyl-phosphatidylcholine; 1,2-dipalmitoyl-sn-glycero-3-phosphocholine; 1,2-Dipalmitoyl-3-sn-phosphatidylcholine; 1,2-Dipalmitoyl-L-lecithin; DPPC; PC(32:0); PC(16:0_16:0)	Glycerophospholipids [GP]	Glycerophosphocholines [GP01]	Diacylglycerophosphocholines [GP0101]
Com_3293_neg	LPE 20:3	C25 H46 N O7 P	LMGP02050066	PE(20:3(5Z,8Z,11Z)/0:0)	1-(5Z,8Z,11Z-eicosatrienoyl)-sn-glycero-3-phosphoethanolamine	LPE(20:3)	Glycerophospholipids [GP]	Glycerophosphoethanolamines [GP02]	Monoacylglycerophosphoethanolamines [GP0205]
Com_3422_neg	LPC 20:3	C28 H52 N O7 P	LMGP01050139	PC(20:3(5Z,8Z,11Z)/0:0)	1-(5Z,8Z,11Z-eicosatrienoyl)-sn-glycero-3-phosphocholine	LPC(20:3)	Glycerophospholipids [GP]	Glycerophosphocholines [GP01]	Monoacylglycerophosphocholines [GP0105]
Com_3730_neg	LPS 22:4	C28 H48 N O9 P	LMGP03050014	PS(22:4(7Z,10Z,13Z,16Z)/0:0)	1-(7Z,10Z,13Z,16Z-docosatetraenoyl)-glycero-3-phosphoserine	LPS(22:4(7Z,10Z,13Z,16Z)/0:0); LPS(22:4)	Glycerophospholipids [GP]	Glycerophosphoserines [GP03]	Monoacylglycerophosphoserines [GP0305]
Com_3827_neg	Prostaglandin A2	C20 H30 O4	LMFA03010035	PGA2	9-oxo-15S-hydroxy-5Z,10Z,13E-prostatrienoic acid	Prostaglandin A2	Fatty Acyls [FA]	Eicosanoids [FA03]	Prostaglandins [FA0301]
Com_4446_neg	10-Undecenoic acid	C11 H20 O2	LMFA01030036	Undecylenic acid	10-undecenoic acid	10-undecylenic acid; C11:1n-1; 10-hendecenoic acid	Fatty Acyls [FA]	Fatty Acids and Conjugates [FA01]	Unsaturated fatty acids [FA0103]
Com_4603_neg	9,10-Dihome	C18 H34 O4	LMFA02000229	9,10-DiHOME	9,10-dihydroxy-12Z-octadecenoic acid	(12Z)-9,10-Dihydroxyoctadec-12-enoic acid; Leukotoxin diol	Fatty Acyls [FA]	Octadecanoids [FA02]	Other Octadecanoids [FA0200]
Com_4684_neg	Cholic acid	C24 H40 O5	LMST04010001	Cholic acid	3Alpha,7Alpha,12Alpha-trihydroxy-5Beta-cholan-24-oic acid	Cholic Acid	Sterols [ST]	Bile acids and derivatives [ST04]	C24 bile acids, alcohols, and derivatives [ST0401]
Com_4826_neg	LPS 16:1	C22 H42 N O9 P	LMGP03050010	PS(16:1(9Z)/0:0)	1-(9Z-hexadecenoyl)-glycero-3-phosphoserine	LPS(16:1(9Z)/0:0); LPS(16:1)	Glycerophospholipids [GP]	Glycerophosphoserines [GP03]	Monoacylglycerophosphoserines [GP0305]
Com_6160_neg	Xanthohumol	C21 H22 O5	LMPK12120294	Xanthohumol	_	_	Polyketides [PR]	Flavonoids [PK12]	Chalcones and dihydrochalcones [PK1212]
Com_6161_neg	Prostaglandin E3	C20 H30 O5	LMFA03010135	PGE3	9-oxo-11R,15S-dihydroxy-5Z,13E,17Z-prostatrienoic acid	Prostaglandin E3	Fatty Acyls [FA]	Eicosanoids [FA03]	Prostaglandins [FA0301]
Com_6305_neg	LPE 22:1	C27 H54 N O7 P	LMGP02050068	PE(22:1(13Z)/0:0)	1-(13Z-docosenoyl)-sn-glycero-3-phosphoethanolamine	LPE(22:1)	Glycerophospholipids [GP]	Glycerophosphoethanolamines [GP02]	Monoacylglycerophosphoethanolamines [GP0205]
Com_7180_neg	Lauric Acid	C12 H24 O2	LMFA01010012	Lauric acid	dodecanoic acid	n-Dodecanoic acid; Dodecanoate; Dodecylic acid; C12:0; Laurostearic acid	Fatty Acyls [FA]	Fatty Acids and Conjugates [FA01]	Straight chain fatty acids [FA0101]
Com_7747_neg	Pentadecanoic acid	C15 H30 O2	LMFA01010015	Pentadecylic acid	pentadecanoic acid	C15:0	Fatty Acyls [FA]	Fatty Acids and Conjugates [FA01]	Straight chain fatty acids [FA0101]
Com_8057_neg	9-KODE	C18 H30 O3	LMFA02000274	9-OxoODE	9-oxo-10E,12Z-octadecadienoic acid	(10E,12Z)-9-Oxooctadeca-10,12-dienoic acid; 9-KODE	Fatty Acyls [FA]	Octadecanoids [FA02]	Other Octadecanoids [FA0200]
Com_8149_neg	Nervonic acid	C24 H46 O2	LMFA01030092	Nervonic acid	15Z-tetracosenoic acid	cis-15-tetracosenoic acid; cis-selacholeic acid; C24:1n-9; Selacholeic acid; Nevonic acid	Fatty Acyls [FA]	Fatty Acids and Conjugates [FA01]	Unsaturated fatty acids [FA0103]
Com_10086_neg	N-Oleoyl Glycine	C20 H37 N O3	LMFA08020082	N-oleoyl glycine	N-(9Z-octadecenoyl)-glycine	EMA-1; Elmiric acid	Fatty Acyls [FA]	Fatty amides [FA08]	N-acyl amines [FA0802]
Com_10157_neg	PE (16:0/18:2)	C39 H74 N O8 P	LMGP02010042	PE(16:0/18:2(9Z,12Z))	1-hexadecanoyl-2-(9Z,12Z-octadecadienoyl)-sn-glycero-3-phosphoethanolamine	9,12-Octadecadienoic acid (Z,Z)-, 1-[[[(2-aminoethoxy)hydroxyphosphinyl]oxy]methyl]-2-[(1-oxohexadecyl)oxy]ethyl ester, (R)-; Ethanol, 2-amino-, dihydrogen phosphate (ester) monoester with 1-palmito-2-linolein, L-; Linolein, 1-palmito-2-, 2-aminoethyl hydr; PE(16:0/18:2); PE(34:2); PE(16:0_18:2)	Glycerophospholipids [GP]	Glycerophosphoethanolamines [GP02]	Diacylglycerophosphoethanolamines [GP0201]
Com_177_neg	LPE 18:1	C23 H46 N O7 P	LMGP02050064	PE(18:1(11Z)/0:0)	1-(11Z-octadecenoyl)-sn-glycero-3-phosphoethanolamine	LPE(18:1)	Glycerophospholipids [GP]	Glycerophosphoethanolamines [GP02]	Monoacylglycerophosphoethanolamines [GP0205]
Com_322_neg	PE (18:1/18:2)	C41 H76 N O8 P	LMGP02010048	PE(18:1(9Z)/18:2(9Z,12Z))	1-(9Z-octadecenoyl)-2-(9Z,12Z-octadecadienoyl)-sn-glycero-3-phosphoethanolamine	9,12-Octadecadienoic acid (Z,Z)-, 1-[[[(2-aminoethoxy)hydroxyphosphinyl]oxy]methyl]-2-[(1-oxo-9-octadecenyl)oxy]ethyl ester, [R-(Z)]-; Linolein, 1-oleo-2-, phosphate, 2-aminoethyl ester, L-(+)-; PE(18:1/18:2); PE(36:3); PE(18:1_18:2)	Glycerophospholipids [GP]	Glycerophosphoethanolamines [GP02]	Diacylglycerophosphoethanolamines [GP0201]
Com_287_neg	LPE 18:2	C23 H44 N O7 P	LMGP02050041	PE(0:0/18:2(9Z,12Z))	2-(9Z,12Z-octadecadienoyl)-sn-glycero-3-phosphoethanolamine	LPE(18:2)	Glycerophospholipids [GP]	Glycerophosphoethanolamines [GP02]	Monoacylglycerophosphoethanolamines [GP0205]
Com_8194_neg	Arachidic acid	C20 H40 O2	LMFA01010020	Arachidic acid	Eicosanoic acid	Icosanoic acid; Eicosanoate; Arachidate; n-Eicosanoic acid; C20:0; Arachic acid	Fatty Acyls [FA]	Fatty Acids and Conjugates [FA01]	Straight chain fatty acids [FA0101]
Com_1460_neg	LPE 16:1	C21 H42 N O7 P	LMGP02050037	PE(0:0/16:1(9Z))	2-(9Z-hexadecenoyl)-sn-glycero-3-phosphoethanolamine	LPE(16:1)	Glycerophospholipids [GP]	Glycerophosphoethanolamines [GP02]	Monoacylglycerophosphoethanolamines [GP0205]
Com_548_neg	LPE 20:4	C25 H44 N O7 P	LMGP02050067	PE(20:4(8Z,11Z,14Z,17Z)/0:0)	1-(8Z,11Z,14Z,17Z-eicosatetraenoyl)-sn-glycero-3-phosphoethanolamine	LPE(20:4)	Glycerophospholipids [GP]	Glycerophosphoethanolamines [GP02]	Monoacylglycerophosphoethanolamines [GP0205]
Com_232_neg	Palmitic acid	C16 H32 O2	LMFA01010001	Palmitic acid	hexadecanoic acid	Cetylic acid; Palmitate; n-Hexadecanoic acid; C16:0; Aethalic acid	Fatty Acyls [FA]	Fatty Acids and Conjugates [FA01]	Straight chain fatty acids [FA0101]
Com_256_neg	Arachidonic acid	C20 H32 O2	LMFA01030001	Arachidonic acid	5Z,8Z,11Z,14Z-eicosatetraenoic acid	5Z,8Z,11Z,14Z-icosatetraenoic acid; AA; Arachidonate; cis-5,8,11,14-Eicosatetraenoic acid; (all-Z)-5,8,11,14-Eicosatetraenoic acid; all-cis-5,8,11,14-Eicosatetraenoic acid	Fatty Acyls [FA]	Fatty Acids and Conjugates [FA01]	Unsaturated fatty acids [FA0103]
Com_146_neg	LPE 22:4	C27 H48 N O7 P	LMGP02050057	PE(0:0/22:4(7Z,10Z,13Z,16Z))	2-(7Z,10Z,13Z,16Z-docosatetraenoyl)-sn-glycero-3-phosphoethanolamine	LPE(22:4)	Glycerophospholipids [GP]	Glycerophosphoethanolamines [GP02]	Monoacylglycerophosphoethanolamines [GP0205]
Com_2469_neg	Sebacic acid	C10 H18 O4	LMFA01170006	Sebacic acid	Decanedioic acid	Iponic acid; Ipomic acid	Fatty Acyls [FA]	Fatty Acids and Conjugates [FA01]	Dicarboxylic acids [FA0117]
Com_5017_neg	Nonadecanoic acid	C19 H38 O2	LMFA01010019	Nonadecylic acid	nonadecanoic acid	C19:0	Fatty Acyls [FA]	Fatty Acids and Conjugates [FA01]	Straight chain fatty acids [FA0101]
