# Supplementary material for: Semen quality and seminal plasma metabolites in male rabbits (Oryctolagus cuniculus) under heat stress
Source: PeerJ. 2023 Apr 7;11:e15112. doi: 10.7717/peerj.15112 (PMC10103697; doi:10.7717/peerj.15112)
Supplement: Supplemental Information 2 [file peerj-11-15112-s002.zip › peerj-75361-Raw_data_result/Raw data/Result-X101SC21103966-Z01-J001-B1-42/2.MetAnnotation/Lipidmaps/meta_neg_lipidmaps_anno_category.xls]

CATEGORY	MAIN_CLASS	Metabolites_nums	Metabolites
Fatty Acyls [FA]	Docosanoids [FA04]	1	Com_549_neg
Fatty Acyls [FA]	Eicosanoids [FA03]	2	Com_3827_neg;Com_6161_neg
Fatty Acyls [FA]	Fatty Acids and Conjugates [FA01]	14	Com_22_neg;Com_99_neg;Com_2001_neg;Com_2167_neg;Com_2320_neg;Com_4446_neg;Com_7180_neg;Com_7747_neg;Com_8149_neg;Com_8194_neg;Com_232_neg;Com_256_neg;Com_2469_neg;Com_5017_neg
Fatty Acyls [FA]	Fatty amides [FA08]	1	Com_10086_neg
Fatty Acyls [FA]	Octadecanoids [FA02]	2	Com_4603_neg;Com_8057_neg
Glycerophospholipids [GP]	Glycerophosphocholines [GP01]	7	Com_498_neg;Com_1031_neg;Com_1061_neg;Com_1421_neg;Com_1513_neg;Com_3135_neg;Com_3422_neg
Glycerophospholipids [GP]	Glycerophosphoethanolamines [GP02]	12	Com_738_neg;Com_1160_neg;Com_1526_neg;Com_3293_neg;Com_6305_neg;Com_10157_neg;Com_177_neg;Com_322_neg;Com_287_neg;Com_1460_neg;Com_548_neg;Com_146_neg
Glycerophospholipids [GP]	Glycerophosphoserines [GP03]	7	Com_262_neg;Com_293_neg;Com_475_neg;Com_673_neg;Com_1135_neg;Com_3730_neg;Com_4826_neg
Polyketides [PR]	Flavonoids [PK12]	2	Com_4338_neg;Com_6160_neg
Sterols [ST]	Bile acids and derivatives [ST04]	1	Com_4684_neg
