# Supplementary material for: Semen quality and seminal plasma metabolites in male rabbits (Oryctolagus cuniculus) under heat stress
Source: PeerJ. 2023 Apr 7;11:e15112. doi: 10.7717/peerj.15112 (PMC10103697; doi:10.7717/peerj.15112)
Supplement: Supplemental Information 2 [file peerj-11-15112-s002.zip › peerj-75361-Raw_data_result/Raw data/Result-X101SC21103966-Z01-J001-B1-42/2.MetAnnotation/Lipidmaps/meta_pos_lipidmaps_anno.xls]

ID	Name	Formula	Lipidmaps_ID	COMMON_NAME	SYSTEMATIC_NAME	SYNONYMS	CATEGORY	MAIN_CLASS	SUB_CLASS
Com_14_pos	Acetyl-L-carnitine	C9 H17 N O4	LMFA07070050	Acetyl-L-carnitine	(3R)-3-acetyloxy-4-(trimethylazaniumyl)butanoate	L-Acetylcarnitine	Fatty Acyls [FA]	Fatty esters [FA07]	Fatty acyl carnitines [FA0707]
Com_30_pos	Hexanoylcarnitine	C13 H25 N O4	LMFA07070070	Hexanoylcarnitine	3-(hexanoyloxy)-4-(trimethylazaniumyl)butanoate	_	Fatty Acyls [FA]	Fatty esters [FA07]	Fatty acyl carnitines [FA0707]
Com_100_pos	Propionylcarnitine	C10 H19 N O4	LMFA07070105	Propionylcarnitine	3-(propanoyloxy)-4-(trimethylazaniumyl)butanoate	_	Fatty Acyls [FA]	Fatty esters [FA07]	Fatty acyl carnitines [FA0707]
Com_5790_pos	Glycitein	C16 H12 O5	LMPK12050104	Glycitein	7,4'-Dihydroxy-6-methoxyisoflavone	_	Polyketides [PR]	Flavonoids [PK12]	Isoflavonoids [PK1205]
Com_18_pos	SM (d18:1/14:0)	C37 H75 N2 O6 P	LMSP03010028	SM(d18:1/14:0)	N-(tetradecanoyl)-sphing-4-enine-1-phosphocholine	C14 Sphingomyelin	Sphingolipids [SP]	Phosphosphingolipids [SP03]	Ceramide phosphocholines (sphingomyelins) [SP0301]
Com_287_pos	PE (18:1/18:1)	C41 H78 N O8 P	LMGP02010109	PE(18:1(6Z)/18:1(6Z))	1,2-di-(6Z-octadecenoyl)-sn-glycero-3-phosphoethanolamine	6-Octadecenoic acid, 1-[[[(2-aminoethoxy)hydroxyphosphinyl]oxy]methyl]-1,2-ethanediyl ester, [R-(Z,Z)]-; PE(18:1/18:1); PE(36:2); PE(18:1_18:1)	Glycerophospholipids [GP]	Glycerophosphoethanolamines [GP02]	Diacylglycerophosphoethanolamines [GP0201]
Com_736_pos	Avocadyne 1-acetate	C19 H34 O4	LMFA05000644	Avocadyne 1-acetate	2,4-dihydroxyheptadec-16-yn-1-yl acetate	_	Fatty Acyls [FA]	Fatty alcohols [FA05]	_
Com_823_pos	2-Arachidonoyl glycerol	C23 H38 O4	LMGL01010028	2-arachidonoyl glycerol-d5	2-(5Z,8Z,11Z,14Z-eicosatetraenoyl)-sn-glycerol-d5	2-Arachidonoylglycerol; 2-Arachidonylglycerol; 2-AG; 5Z,&#8203;8Z,&#8203;11Z,&#8203;14Z-&#8203;eicosatetraenoic acid,&#8203; 2-&#8203;glycerol-&#8203;1,&#8203;1,&#8203;2,&#8203;3,&#8203;3-&#8203;d5 ester	Glycerolipids [GL]	Monoradylglycerols [GL01]	Monoacylglycerols [GL0101]
Com_1212_pos	Diosgenin	C27 H42 O3	LMST01080037	Diosgenin	(25R)-spirost-5-en-3beta-diol	_	Sterols [ST]	Sterols [ST01]	Spirostanols and derivatives [ST0108]
Com_1408_pos	Palmitoylcarnitine	C23 H45 N O4	LMFA07070004	Palmitoylcarnitine	O-hexadecanoyl-R-carnitine	L-Palmitoylcarnitine	Fatty Acyls [FA]	Fatty esters [FA07]	Fatty acyl carnitines [FA0707]
Com_1579_pos	LPC 2:0	C10 H22 N O7 P	LMGP01050084	PC(0:0/2:0)	2-acetyl-sn-glycero-3-phosphocholine	LPC(2:0)	Glycerophospholipids [GP]	Glycerophosphocholines [GP01]	Monoacylglycerophosphocholines [GP0105]
Com_2025_pos	1,2-dihydroxyheptadec-16-yn-4-yl acetate	C19 H34 O4	LMFA05000645	Avocadyne 4-acetate	1,2-dihydroxyheptadec-16-yn-4-yl acetate	_	Fatty Acyls [FA]	Fatty alcohols [FA05]	_
Com_2403_pos	Cholest-4-en-3-one	C27 H44 O	LMST01010015	Cholestenone	cholest-4-en-3-one	Cholestenone (delta 4)	Sterols [ST]	Sterols [ST01]	Cholesterol and derivatives [ST0101]
Com_2771_pos	PC (15:0/16:0)	C39 H78 N O8 P	LMGP01010532	PC(15:0/16:0)	1-pentadecanoyl-2-hexadecanoyl-sn-glycero-3-phosphocholine	PC(31:0); PC(15:0_16:0)	Glycerophospholipids [GP]	Glycerophosphocholines [GP01]	Diacylglycerophosphocholines [GP0101]
Com_2913_pos	13-HPODE	C18 H32 O4	LMFA02000034	13S-HpODE	13S-hydroperoxy-9Z,11E-octadecadienoic acid	13-HpODE	Fatty Acyls [FA]	Octadecanoids [FA02]	Other Octadecanoids [FA0200]
Com_3204_pos	Stearamide	C18 H37 N O	LMFA08010003	Stearamide	Octadecanamide	_	Fatty Acyls [FA]	Fatty amides [FA08]	Primary amides [FA0801]
Com_3766_pos	Decanoylcarnitine	C17 H33 N O4	LMFA07070059	Decanoylcarnitine	3-(decanoyloxy)-4-(trimethylazaniumyl)butanoate	_	Fatty Acyls [FA]	Fatty esters [FA07]	Fatty acyl carnitines [FA0707]
Com_5559_pos	Thromboxane B2	C20 H34 O6	LMFA03030002	TXB2	9S,11,15S-trihydroxy-thromboxa-5Z,13E-dien-1-oic acid	Thromboxane B2	Fatty Acyls [FA]	Eicosanoids [FA03]	Thromboxanes [FA0303]
Com_6203_pos	Oleanolic acid	C30 H48 O3	LMPR0106150004	oleanolic acid	3beta-hydroxyolean-12-en-28-oic acid	Astrantiagenin C; Caryophyllin; Giganteumgenin C; Oleanic acid; Virgaureagenin B	Prenol Lipids [PR]	Isoprenoids [PR01]	C30 isoprenoids (triterpenes) [PR0106]
Com_6456_pos	2,4-dihydroxyheptadec-16-en-1-yl acetate	C19 H36 O4	LMFA05000640	Avocadene 1-acetate	2,4-dihydroxyheptadec-16-en-1-yl acetate	_	Fatty Acyls [FA]	Fatty alcohols [FA05]	_
Com_6732_pos	LPE 16:0	C21 H44 N O7 P	LMGP02050036	PE(0:0/16:0)	2-hexadecanoyl-sn-glycero-3-phosphoethanolamine	LPE(16:0)	Glycerophospholipids [GP]	Glycerophosphoethanolamines [GP02]	Monoacylglycerophosphoethanolamines [GP0205]
Com_7648_pos	Ergocalciferol	C28 H44 O	LMST03010001	Vitamin D2	(5Z,7E,22E)-(3S)-9,10-seco-5,7,10(19),22-ergostatetraen-3-ol	Ergocalciferol	Sterols [ST]	Secosteroids [ST03]	Vitamin D2 and derivatives [ST0301]
Com_7902_pos	LPE 17:0	C22 H46 N O7 P	LMGP02050030	PE(17:0/0:0)	1-heptadecanoyl-glycero-3-phosphoethanolamine	LPE(17:0)	Glycerophospholipids [GP]	Glycerophosphoethanolamines [GP02]	Monoacylglycerophosphoethanolamines [GP0205]
Com_8288_pos	Ethyl oleate	C20 H38 O2	LMFA07010880	Ethyl oleate	ethyl (9E)-octadec-9-enoate	_	Fatty Acyls [FA]	Fatty esters [FA07]	Wax monoesters [FA0701]
Com_10159_pos	Epitestosterone	C19 H28 O2	LMST02020051	Epitestosterone	17alpha-hydroxyandrost-4-en-3-one	_	Sterols [ST]	Steroids [ST02]	C19 steroids (androgens) and derivatives [ST0202]
Com_11190_pos	Tetradecanedioic acid	C14 H26 O4	LMFA01170018	Tetradecanedioic acid	Tetradecanedioic acid	_	Fatty Acyls [FA]	Fatty Acids and Conjugates [FA01]	Dicarboxylic acids [FA0117]
Com_11222_pos	Docosahexaenoic acid	C22 H32 O2	LMFA01031176	_	5Z,8Z,11Z,14Z,17Z,20Z-docosahexaenoic acid	Docosahexaenoic acid; C22:6n-2,5,8,11,14,17;Docosahexaenoate;5Z,8Z,11Z,14Z,17Z,20Z-docosahexaenoate	Fatty Acyls [FA]	Fatty Acids and Conjugates [FA01]	Unsaturated fatty acids [FA0103]
Com_11476_pos	Hexadecanamide	C16 H33 N O	LMFA08010009	Palmitamide	Hexadecanamide	_	Fatty Acyls [FA]	Fatty amides [FA08]	Primary amides [FA0801]
Com_1852_pos	LPE 22:5	C27 H46 N O7 P	LMGP02050070	PE(22:5(7Z,10Z,13Z,16Z,19Z)/0:0)	1-(7Z,10Z,13Z,16Z,19Z-docosapentaenoyl)-sn-glycero-3-phosphoethanolamine	LPE(22:5)	Glycerophospholipids [GP]	Glycerophosphoethanolamines [GP02]	Monoacylglycerophosphoethanolamines [GP0205]
