# Supplementary material for: Semen quality and seminal plasma metabolites in male rabbits (Oryctolagus cuniculus) under heat stress
Source: PeerJ. 2023 Apr 7;11:e15112. doi: 10.7717/peerj.15112 (PMC10103697; doi:10.7717/peerj.15112)
Supplement: Supplemental Information 2 [file peerj-11-15112-s002.zip › peerj-75361-Raw_data_result/Raw data/Result-X101SC21103966-Z01-J001-B1-42/2.MetAnnotation/Lipidmaps/meta_pos_lipidmaps_anno_category.xls]

CATEGORY	MAIN_CLASS	Metabolites_nums	Metabolites
Fatty Acyls [FA]	Eicosanoids [FA03]	1	Com_5559_pos
Fatty Acyls [FA]	Fatty Acids and Conjugates [FA01]	2	Com_11190_pos;Com_11222_pos
Fatty Acyls [FA]	Fatty alcohols [FA05]	3	Com_736_pos;Com_2025_pos;Com_6456_pos
Fatty Acyls [FA]	Fatty amides [FA08]	2	Com_3204_pos;Com_11476_pos
Fatty Acyls [FA]	Fatty esters [FA07]	6	Com_14_pos;Com_30_pos;Com_100_pos;Com_1408_pos;Com_3766_pos;Com_8288_pos
Fatty Acyls [FA]	Octadecanoids [FA02]	1	Com_2913_pos
Glycerolipids [GL]	Monoradylglycerols [GL01]	1	Com_823_pos
Glycerophospholipids [GP]	Glycerophosphocholines [GP01]	2	Com_1579_pos;Com_2771_pos
Glycerophospholipids [GP]	Glycerophosphoethanolamines [GP02]	4	Com_287_pos;Com_6732_pos;Com_7902_pos;Com_1852_pos
Polyketides [PR]	Flavonoids [PK12]	1	Com_5790_pos
Prenol Lipids [PR]	Isoprenoids [PR01]	1	Com_6203_pos
Sphingolipids [SP]	Phosphosphingolipids [SP03]	1	Com_18_pos
Sterols [ST]	Secosteroids [ST03]	1	Com_7648_pos
Sterols [ST]	Steroids [ST02]	1	Com_10159_pos
Sterols [ST]	Sterols [ST01]	2	Com_1212_pos;Com_2403_pos
