# Supplementary material for: Semen quality and seminal plasma metabolites in male rabbits (Oryctolagus cuniculus) under heat stress
Source: PeerJ. 2023 Apr 7;11:e15112. doi: 10.7717/peerj.15112 (PMC10103697; doi:10.7717/peerj.15112)
Supplement: Supplemental Information 2 [file peerj-11-15112-s002.zip › peerj-75361-Raw_data_result/Raw data/Result-X101SC21103966-Z01-J001-B1-42/3.MetDiffScreening/H.vs.NH/H.vs.NH_neg_diff.anno.xls]

ID	Name	Other_name(Kegg_name)	Formula	Molecular Weight	RT [min]	Kegg_ID	KEGG_pathway	HMDB_ID	Lipidmaps_ID	SuperClass(HMDB)	Class(HMDB)	SubClass(HMDB)	CATEGORY(Lipidmaps)	MAIN_CLASS(Lipidmaps)	SUB_CLASS(Lipidmaps)	mzCloud_Results	mzVault_Results	MassList_Results	m/z	neg_D_1	neg_D_2	neg_D_3	neg_E_1	neg_E_2	neg_E_3	neg_F_1	neg_F_2	neg_F_3	neg_A_1	neg_A_2	neg_A_3	neg_B_1	neg_B_2	neg_B_3	neg_C_1	neg_C_2	neg_C_3	FC	log2FC	Pvalue	ROC	VIP	Up.Down
Com_2522_neg	4-Methoxycinnamic Acid	--	C10 H10 O3	178.0633	5.911	--	--	HMDB0002040	--	Phenylpropanoids and polyketides	Cinnamic acids and derivatives	Cinnamic acids	--	--	--	No results	No results	Full match	177.05603	6210791.468518866	10423702.788822344	2889849.3849013406	6058697.973071712	7461500.121674422	5135559.931419379	8503760.033976438	5184914.365649434	9341962.305823032	233773.032685432	251107.76804167696	153466.5486358194	174501.67704806486	91366.17354235228	124943.64890622432	181953.85317497887	104405.63891011511	115655.5174566378	42.7696034374416	5.418513925400913	4.09959217882746e-13	1	2.44958520608318	up
Com_4610_neg	1-(4-Methoxyphenyl)-2-propanone	--	C10 H12 O2	164.08409	6.635	--	--	HMDB0032891	--	Benzenoids	Benzene and substituted derivatives	Phenylpropanes	--	--	--	No results	No results	Full match	163.07678	2715943.3314055745	4507523.3177252095	1174426.6364049676	2710236.2827249565	3067777.1892564027	2084785.7354440952	4187849.66971135	2239684.241994122	4608664.199573256	193668.30351231358	187107.23886930686	170168.13499933126	136698.01061014563	104230.15988012617	200852.45649257096	102334.12422906361	101202.4353049371	124942.27538891336	20.6606310510108	4.3688124149306065	1.11955643480646e-10	1	2.41829481442706	up
Com_4603_neg	9,10-Dihome	--	C18 H34 O4	314.2462	8.261	--	--	HMDB0004704	LMFA02000229	Lipids and lipid-like molecules	Fatty Acyls	Fatty acids and conjugates	Fatty Acyls [FA]	Octadecanoids [FA02]	Other Octadecanoids [FA0200]	No results	No results	Full match	313.23883	4324300.2983487295	3398419.3322159057	1162423.6988221114	2650474.092155943	2479582.121336426	2064580.896066453	4634679.6566223735	3072022.7049950557	4156990.7995688627	370053.7269981251	356064.1398820513	307416.67118709744	234592.78683846584	194730.33809268512	230524.84164504512	165240.65407686756	258043.21916133637	215660.16020523294	11.9809439818202	3.5826696778252396	1.76691039900204e-09	1	2.39415323395102	up
Com_5017_neg	Nonadecanoic acid	Nonadecanoic acid; Nonadecylic acid	C19 H38 O2	298.28748	11.391	cpd:C16535	--	HMDB0000772	LMFA01010019	Lipids and lipid-like molecules	Fatty Acyls	Fatty acids and conjugates	Fatty Acyls [FA]	Fatty Acids and Conjugates [FA01]	Straight chain fatty acids [FA0101]	No results	No results	Full match	297.2803	2433976.926628032	2657244.3484672494	584108.2772807025	2202205.8550084895	2796509.3795841737	1407265.7769935015	4032367.170218514	1370450.5695121144	3301113.559620292	117608.36280493667	122306.7623981198	94225.813396052	133528.32663942163	88251.1214849535	168490.53855776225	84523.46674045909	71785.86237526905	104061.59977560956	21.106442787552	4.399611546845906	2.61179552497191e-08	1	2.38646219943048	up
Com_232_neg	Palmitic acid	Hexadecanoic acid; Hexadecanoate; Hexadecylic acid; Palmitic acid; Palmitate; Cetylic acid	C16 H32 O2	256.24062	10.271	cpd:C00249	map00061 Fatty acid biosynthesis;map00062 Fatty acid elongation;map00071 Fatty acid degradation;map01040 Biosynthesis of unsaturated fatty acids;map01100 Metabolic pathways;map01212 Fatty acid metabolism	HMDB0000220	LMFA01010001	Lipids and lipid-like molecules	Fatty Acyls	Fatty acids and conjugates	Fatty Acyls [FA]	Fatty Acids and Conjugates [FA01]	Straight chain fatty acids [FA0101]	Full match	No results	No results	255.23326	75239104.43238747	131818921.4984438	60549694.65378695	111727286.2357011	94404174.02889852	101566090.32165948	129136340.03596279	81650273.5942999	100770031.91915374	34155472.099097274	27604945.078659922	37690053.99916764	22890785.615608845	26543792.953944415	40156782.71773138	15235316.224182315	41149770.16682628	20297498.71837556	3.33752511274081	1.738778692198042	3.46194885051695e-07	1	2.24101297606045	up
Com_6842_neg	Ethyl chrysanthemumate	--	C12 H20 O2	196.14653	6.466	--	--	--	--	--	--	--	--	--	--	No results	No results	Full match	195.13919	1805921.5590678914	1465562.321537233	397479.8155646805	1045533.2134249992	2127776.9958782336	731376.0544795787	2406733.3067547567	1441280.147197793	2257227.3462512745	117914.31117140879	163965.41311186785	121639.16714239362	129897.5929046766	100731.44535684239	107954.58394841503	99583.01833053227	106304.5806008539	104705.06424424848	12.9941611413018	3.699791596235236	7.21969276453107e-07	1	2.35255762961399	up
Com_6117_neg	��-Muricholic acid	beta-Muricholate; beta-Muricholic acid; 3alpha,6beta,7beta-Trihydroxy-5beta-cholan-24-oic acid; 5beta-Cholanic acid-3alpha,6beta,7beta-triol	C24 H40 O5	408.28588	10.567	cpd:C17726	--	--	--	--	--	--	--	--	--	Full match	No results	Full match	407.27853	2759233.7935868045	1372369.9494234922	291676.04065487714	1113786.3953830313	1285197.2512875553	915507.8214464867	2905077.9393069544	1312744.3413558777	2129032.441962987	107121.1828609114	101555.44848695034	81198.93863869937	104597.14878232594	67516.17253917287	93332.62932149961	67601.62658745755	69484.50458727621	87397.12988043133	18.0617332763452	4.174864441150242	9.78121737336884e-07	1	2.35338508096953	up
Com_7747_neg	Pentadecanoic acid	Pentadecanoic acid; Pentadecylic acid; n-Pentadecanoic acid	C15 H30 O2	242.22484	9.85	cpd:C16537	--	HMDB0000826	LMFA01010015	Lipids and lipid-like molecules	Fatty Acyls	Fatty acids and conjugates	Fatty Acyls [FA]	Fatty Acids and Conjugates [FA01]	Straight chain fatty acids [FA0101]	Full match	No results	Full match	241.21759	1351441.6957370965	1880711.9729444266	739970.7754976193	935523.6990760287	1811613.815301341	1024298.683236655	1440698.0021388743	935872.3750130424	1254474.471573617	365978.333052717	433435.8466949436	383210.44156283897	364136.6804036178	327072.22809654765	324853.71699310205	246157.8075187838	751759.7032903639	582105.9279318635	3.01018162994895	1.589850539716212	1.9581578726979e-06	0.987654320987654	2.16885333956853	up
Com_3381_neg	FAHFA (16:0/18:2)	--	C34 H62 O4	534.463	10.273	--	--	--	--	--	--	--	--	--	--	No results	Full match	No results	533.45563	2646707.1928877244	5822480.723520672	2272839.851974748	5368770.974713143	3370797.5361213167	4055398.6878336943	6132173.040339108	3447282.0769631895	3734463.0625731875	668394.1423084711	473357.5988565357	890642.3511001928	356994.47180851636	487341.03156958026	942565.1326101248	156933.58155647828	1090295.130755447	241392.892309735	6.94263263320244	2.7954828337921405	2.2851794399799e-06	1	2.22669718344949	up
Com_2167_neg	Stearic acid	Octadecanoic acid; Stearate; Stearic acid	C18 H36 O2	284.27194	10.858	cpd:C01530	map00061 Fatty acid biosynthesis;map01040 Biosynthesis of unsaturated fatty acids	HMDB0000827	LMFA01010018	Lipids and lipid-like molecules	Fatty Acyls	Fatty acids and conjugates	Fatty Acyls [FA]	Fatty Acids and Conjugates [FA01]	Straight chain fatty acids [FA0101]	Full match	No results	Full match	283.26465	12317524.620684693	4235875.163560492	1287009.1945000615	4522921.9013745785	6826558.255886774	3087580.829963304	6176352.670060511	4301762.748084093	6167008.940713369	823106.0122371928	868360.8232030409	534809.1159924179	651550.9752935935	529920.4851153439	620327.4861033874	583689.7270194395	530646.2658131105	707702.3374570071	8.36267477503028	3.0639644575549445	5.2029172775373e-06	1	2.28364799010508	up
Com_8194_neg	Arachidic acid	Icosanoic acid; Eicosanoic acid; Arachidic acid	C20 H40 O2	312.30331	11.462	cpd:C06425	map01040 Biosynthesis of unsaturated fatty acids	HMDB0002212	LMFA01010020	Lipids and lipid-like molecules	Fatty Acyls	Fatty acids and conjugates	Fatty Acyls [FA]	Fatty Acids and Conjugates [FA01]	Straight chain fatty acids [FA0101]	Full match	No results	Full match	311.29599	1587121.9890565537	303198.6096555464	147601.79443169278	441427.5713102902	843996.2025399499	465064.2393400806	802086.6443011198	631383.0175746972	757774.605770396	107092.26019233833	105484.4549390088	81356.09343618817	100735.44262751397	71474.87660867434	87092.9320911695	68028.58424103985	70985.91481061887	97377.08128483401	7.57275248397852	2.920817774877534	2.36046596138502e-05	1	2.23812068816885	up
Com_9816_neg	23-Norcholic acid	--	C23 H38 O5	394.27028	9.9	--	--	--	--	--	--	--	--	--	--	No results	No results	Full match	393.263	957363.3989098639	377132.4204185299	101969.92078315667	289940.47107912134	462107.9833901613	400674.5652528165	646326.814842069	552036.0148695373	375176.65667794546	104290.2312367955	106112.71893052469	85015.98418006355	101564.00834952715	76346.4689646102	109199.4757202816	70747.94728857341	79620.90560937909	85324.36898314866	5.08752843402532	2.346964952575482	6.27051430215919e-05	0.962962962962963	2.17694662823432	up
Com_2001_neg	Dodecanedioic acid	Dodecanedioic acid	C12 H22 O4	230.15213	6.399	cpd:C02678	--	HMDB0000933	LMFA01170009	Lipids and lipid-like molecules	Fatty Acyls	Fatty acids and conjugates	Fatty Acyls [FA]	Fatty Acids and Conjugates [FA01]	Dicarboxylic acids [FA0117]	Full match	No results	No results	229.14488	2189395.47001678	13559886.22697903	4655751.548480049	7187341.694707572	14085964.59535011	8176513.380270387	14541863.565181738	7197347.06751266	15141799.731217893	1809376.6668089726	1729497.5089948976	6171880.517151879	1156854.5681309744	3994472.7497033644	1229971.9247726214	866679.2471088353	1527954.7554864113	744012.801445327	4.51028095409411	2.1732173045346697	0.000118455248498213	0.962962962962963	1.93241171101819	up
Com_1556_neg	2-Hydroxyisocaproic Acid	--	C6 H12 O3	132.07895	5.619	--	--	HMDB0000665	--	Lipids and lipid-like molecules	Fatty Acyls	Fatty acids and conjugates	--	--	--	No results	No results	Full match	131.07166	4551828.11866221	4773415.307578031	2738850.4843080305	2488221.0148990843	6310148.972830426	7728513.096801409	2733179.728868763	3233712.3405801095	4942530.287139708	6934644.965093514	8956825.622799776	16292921.541269267	6675398.947104427	6666128.76709469	12421333.085959924	7065091.751767141	7279070.261324204	7436573.841157603	0.495439555849019	-1.0132190370639984	0.000684287107624315	0.925925925925926	1.82650092530466	down
Com_549_neg	Adrenic acid	7,10,13,16-Docosatetraenoic acid; (7Z,10Z,13Z,16Z)-Docosa-7,10,13,16-tetraenoic acid; Adrenic acid	C22 H36 O2	332.27199	10.493	cpd:C16527	map01040 Biosynthesis of unsaturated fatty acids;map04216 Ferroptosis	HMDB0002226	LMFA04000050	Lipids and lipid-like molecules	Fatty Acyls	Fatty acids and conjugates	Fatty Acyls [FA]	Docosanoids [FA04]	_	Full match	Full match	No results	331.26459	27751254.227755934	10314695.99677617	6023208.81606776	14133393.642517801	11773770.139589783	47797691.71999468	11124637.019918414	18699913.670263164	6290811.370616209	41269887.16452891	35158750.96432349	38226003.94506972	60176632.04230082	23655273.855374124	43344345.44492969	28288315.715589087	44158622.56598246	50444113.14770709	0.421990995547495	-1.2447158798827966	0.00129916121806645	0.901234567901235	1.80798051429003	down
Com_754_neg	Lauric acid ethyl ester	--	C14 H28 O2	228.20933	9.407	--	--	HMDB0033788	--	Lipids and lipid-like molecules	Fatty Acyls	Fatty acid esters	--	--	--	Full match	No results	Full match	227.20203	27168200.77606714	9896691.702093486	7464906.434405177	13160109.623753779	14588085.529919319	26487497.830828555	9512291.101669805	12862945.844230989	7237167.970529295	22160055.88742774	23623889.80583108	36547311.751503676	34580443.65380458	15970201.772069374	24359876.830723777	26299949.266998228	23830870.77449888	41291113.87616077	0.516271131582099	-0.9537991659489465	0.00185322602143695	0.851851851851852	1.72573721547451	down
Com_586_neg	Isobutyryl carnitine	--	C11 H21 N O4	231.1473	4.899	--	--	--	--	--	--	--	--	--	--	No results	No results	Full match	230.14003	26813006.70352527	4352706.042449286	3611705.763116713	17042514.53532757	7219013.500064881	10690809.823010841	9294092.719037833	12852653.558253884	7124749.228908111	12361096.279478503	14729435.068975126	28697772.366453316	52384902.07108936	14570193.608616134	25842240.784185894	41911827.70539613	23875097.56700898	39544767.9956009	0.3898956031469	-1.3588402093334744	0.00206160993475061	0.888888888888889	1.68155497240452	down
Com_4206_neg	Vitamin B2	Riboflavin; Lactoflavin; 7,8-Dimethyl-10-ribitylisoalloxazine; Vitamin B2	C17 H20 N4 O6	376.13996	9.407	cpd:C00255	map00740 Riboflavin metabolism;map01100 Metabolic pathways;map04977 Vitamin digestion and absorption	HMDB0000244	--	Organoheterocyclic compounds	Pteridines and derivatives	Alloxazines and isoalloxazines	--	--	--	No results	No results	Full match	375.13269	2942038.9760662504	1411135.1868610228	1062400.9478348307	1757579.861261278	2446169.7098719594	3852571.4511398734	1497552.1030239486	1802664.731832054	1137170.0436835715	3306132.1975218845	3511853.972279298	4118419.9884457453	4237360.547018825	1993806.6381335212	3442692.8519261573	3332393.0296850777	3257362.078408845	4615733.373184611	0.562906119738991	-0.8290337620678448	0.00208349381575493	0.901234567901235	1.71511394747937	down
Com_2253_neg	Monobutyl phthalate	--	C12 H14 O4	222.08959	6.209	--	--	HMDB0013247	--	Benzenoids	Benzene and substituted derivatives	Benzoic acids and derivatives	--	--	--	No results	No results	Full match	221.08226	3646940.9035926485	7678113.54172145	3417344.9072032124	2989534.465592943	14213892.33616354	5189708.785550438	5057236.018683855	6243801.855183295	7904614.390363682	5688017.204017068	2698978.3356514727	1169651.2847828893	3354307.734268262	1818170.3263547472	1674775.161900217	874402.5243047836	2548253.7591825686	3660814.0676121097	2.39878650735098	1.2623047630953512	0.00275717436252548	0.888888888888889	1.63583248370374	up
Com_1701_neg	2-Hydroxy-2-methylbutanoic acid	--	C5 H10 O3	118.06328	5.26	--	--	HMDB0001987	--	Lipids and lipid-like molecules	Fatty Acyls	Fatty acids and conjugates	--	--	--	No results	No results	Full match	117.05601	9021160.473567696	3428981.4311513635	5988263.218021406	2357201.861870243	6561666.641827954	8756406.309877004	8311313.1012808345	6043409.518734267	4790102.8561708685	12523874.146305352	13332035.546528336	10010085.634123519	9234248.856145712	12471661.740651477	13921669.717347344	5523194.118395453	9168940.610804213	12331204.732300064	0.560903732673238	-0.8341749110631512	0.00370464386292571	0.925925925925926	1.62218081066744	down
Com_2469_neg	Sebacic acid	Sebacic acid; Decanedioic acid	C10 H18 O4	202.12077	5.97	cpd:C08277	--	HMDB0000792	LMFA01170006	Lipids and lipid-like molecules	Fatty Acyls	Fatty acids and conjugates	Fatty Acyls [FA]	Fatty Acids and Conjugates [FA01]	Dicarboxylic acids [FA0117]	No results	No results	Full match	201.11346	7141271.4970966345	9550342.966650466	3146655.483824721	4670393.132619742	12579032.729391983	4839738.835399695	10173648.919700434	4625854.98179731	7603641.939802989	4645325.331255999	2459871.619797717	5529042.723412772	2558273.6751960767	4389344.073613761	2743566.911179966	1090060.0431822399	4581831.222848777	1540958.9710077965	2.17787197862816	1.1229191509204575	0.00381004715845748	0.901234567901235	1.62203580664937	up
Com_1951_neg	D-(+)-Tryptophan	--	C11 H12 N2 O2	204.09014	5.556	--	--	HMDB0013609	--	Organoheterocyclic compounds	Indoles and derivatives	Indolyl carboxylic acids and derivatives	--	--	--	Full match	Full match	Full match	203.08281	2612927.2739586597	4053589.539735087	932070.7532895524	6441334.889407972	11157789.648393672	14344498.261280276	1779985.293568029	6669709.764747676	3065535.001065036	1385312.2991893387	2410255.60831183	1001528.7286692502	701338.9542397248	1033830.8618068347	2912818.440644934	819980.8040956188	1732414.523211643	811724.1715161904	3.98599623085007	1.994940345968119	0.00383571900798638	0.888888888888889	1.64637564436404	up
Com_6699_neg	7Z, 10Z, 13Z, 16Z, 19Z-docosapentaenoic acid	--	C22 H34 O2	330.25623	10.03	--	--	--	--	--	--	--	--	--	--	No results	No results	Full match	329.24893	898205.5398518028	682728.548431635	489636.81846152025	817727.925474167	636882.822733157	1655255.471476228	466543.9216540937	672395.200871166	318273.14402054367	1309770.2878014408	1191082.3716108315	1482715.354996854	1560651.5065020795	690956.2249124688	1251758.658518732	791075.5660706675	1751753.6416700096	1796876.6958625047	0.561245562572398	-0.8332959615014681	0.0048036604926419	0.864197530864197	1.58080531744477	down
Com_256_neg	Arachidonic acid	Arachidonate; Arachidonic acid; (5Z,8Z,11Z,14Z)-Icosatetraenoic acid; cis-5,8,11,14-Eicosatetraenoic acid	C20 H32 O2	304.24057	9.819	cpd:C00219	map00590 Arachidonic acid metabolism;map00591 Linoleic acid metabolism;map01040 Biosynthesis of unsaturated fatty acids;map01100 Metabolic pathways;map04216 Ferroptosis;map04217 Necroptosis;map04270 Vascular smooth muscle contraction;map04611 Platelet activation;map04664 Fc epsilon RI signaling pathway;map04666 Fc gamma R-mediated phagocytosis;map04723 Retrograde endocannabinoid signaling;map0472…	HMDB0001043	LMFA01030001	Lipids and lipid-like molecules	Fatty Acyls	Fatty acids and conjugates	Fatty Acyls [FA]	Fatty Acids and Conjugates [FA01]	Unsaturated fatty acids [FA0103]	Full match	No results	Full match	303.23322	44281759.57267093	17870882.048211277	11650157.80226994	21219815.75794884	27544137.877712797	39684412.85267539	16555739.759583054	33464306.2614797	6489496.29280587	46359096.072272606	41903636.23853018	109408834.57101804	43100523.706884995	24594259.37543728	42744455.51347637	38144278.05250978	46356272.57557167	44066583.28501587	0.500965788495264	-0.9972160113341435	0.00747137388982478	0.876543209876543	1.5231881074852	down
Com_4787_neg	(2S)-4-Oxo-2-phenyl-3,4-dihydro-2H-chromen-7-yl beta-D-glucopyranoside	--	C21 H22 O8	448.14249	11.893	--	--	--	--	--	--	--	--	--	--	Invalid mass	No results	No results	447.13513	387746.8570585963	824140.8976943833	331430.83107052103	408854.01453668904	484798.18494831765	482373.2040890336	300730.2554895564	257537.81540370084	349860.04406910436	524951.6370683755	1206039.0040224404	3488851.8312495193	490874.3728703179	2064650.3958804326	795557.3165002291	1456448.5032444852	2260895.987218276	293270.28598911985	0.304213340096113	-1.7168446766424135	0.00756322252521403	0.864197530864197	1.70531421887445	down
Com_325_neg	L-Malate	(S)-Malate; L-Malate; L-Apple acid; L-Malic acid; L-2-Hydroxybutanedioic acid; Malate; Malic acid	C4 H6 O5	134.02187	1.373	cpd:C00149	map00020 Citrate cycle (TCA cycle);map00620 Pyruvate metabolism;map00630 Glyoxylate and dicarboxylate metabolism;map01100 Metabolic pathways;map01200 Carbon metabolism	HMDB0000156	--	Organic acids and derivatives	Hydroxy acids and derivatives	Beta hydroxy acids and derivatives	--	--	--	No results	No results	Full match	133.01454	71524760.7484922	27212661.579815976	45621575.800846845	23587509.760427274	33791430.47973434	42277655.10713129	24141328.730738293	28491443.375479735	19940150.621810477	61552536.78284034	83178410.39220259	76135599.2108451	49897250.54646311	40853522.1047372	94461356.37452069	34457855.10171807	34094912.55479909	73566061.83790547	0.577508130502608	-0.7920868370976762	0.00800816410039506	0.864197530864197	1.48646297619844	down
Com_1719_neg	Orotic acid	Orotate; Orotic acid; Uracil-6-carboxylic acid	C5 H4 N2 O4	156.01752	1.772	cpd:C00295	map00240 Pyrimidine metabolism;map01100 Metabolic pathways	HMDB0000226	--	Organoheterocyclic compounds	Diazines	Pyrimidines and pyrimidine derivatives	--	--	--	Full match	Full match	Full match	155.01024	4347910.6943857055	1122995.940109209	633577.7232135538	1047529.3637062353	1569810.6138776343	10965836.955290398	693342.2328225941	816432.5123947489	750284.9700227897	9866904.562274072	12318960.2446261	14315492.28820623	9357439.676646663	1382072.3364970011	1811931.90607291	5595033.106431426	1747340.0714957057	9379611.378918244	0.333679856425764	-1.5834634983036486	0.00895133808671143	0.864197530864197	1.47227419362317	down
Com_383_neg	acetoacetate	Acetoacetate; 3-Oxobutanoic acid; beta-Ketobutyric acid; Acetoacetic acid	C4 H6 O3	102.03203	1.418	cpd:C00164	map00072 Synthesis and degradation of ketone bodies;map00280 Valine, leucine and isoleucine degradation;map00310 Lysine degradation;map00350 Tyrosine metabolism;map00640 Propanoate metabolism;map00650 Butanoate metabolism;map01100 Metabolic pathways	HMDB0000060	--	Organic acids and derivatives	Keto acids and derivatives	Short-chain keto acids and derivatives	--	--	--	No results	No results	Full match	101.02467	37124233.66743719	22460316.56733986	26036289.66673077	39625383.88908807	15230499.047384275	29361692.767405108	25024702.518140562	41033801.80125161	26340429.654811755	31634420.942404773	31883260.73649861	41309826.38695482	83873560.35479446	37724278.52400753	59163519.1209306	29510991.002072595	52931069.04096045	72488541.67256217	0.595291170445723	-0.7483325988896184	0.00896027828189553	0.864197530864197	1.49954189867581	down
Com_2635_neg	Orotidine	--	C10 H12 N2 O8	288.0598	1.333	--	--	HMDB0000788	--	Nucleosides, nucleotides, and analogues	Pyrimidine nucleosides		--	--	--	No results	No results	Full match	287.05231	2528460.846620249	1224889.665177255	2100478.0104552996	1726673.6396304613	1370112.3811698805	5842141.044262337	959867.8710770154	1672993.6650346136	1022727.2031504895	2575120.40980238	3047706.4004858253	8042852.1230727965	3842945.6761949765	2023151.4104529375	2417749.660721724	4563337.139447387	2771835.131096484	3857282.8291815566	0.556645797630075	-0.8451684846445298	0.0116900346301546	0.864197530864197	1.48789183016885	down
Com_221_neg	Inosine	Inosine	C10 H12 N4 O5	268.08128	3.537	cpd:C00294	map00230 Purine metabolism;map01100 Metabolic pathways	HMDB0000195	--	Nucleosides, nucleotides, and analogues	Purine nucleosides		--	--	--	No results	Full match	Full match	267.07401	7523886.918489543	9496924.734705403	6645954.4968497595	3154975.439169734	29606783.123515047	6834874.241177424	1585185.6094899168	4179559.024985002	821259.4859818796	15233409.0033262	28965664.286105968	19032604.37323825	26565991.117738456	13028172.352099402	4239687.63295767	112589966.07464214	13482945.041710565	10281249.631240917	0.286950505992722	-1.8011261765109414	0.0122924186092972	0.851851851851852	1.42982531359085	down
Com_439_neg	2-Ketohexanoic acid	--	C6 H10 O3	130.06333	5.623	--	--	HMDB0001864	--	Organic acids and derivatives	Keto acids and derivatives	Medium-chain keto acids and derivatives	--	--	--	No results	No results	Full match	129.05602	32994896.62633281	18189138.639123775	22669579.965653904	17467388.8067434	26162400.34752704	26728657.4198248	24289419.458540123	35475908.6202914	19809802.7634541	34218236.936013445	45847796.49637619	47395583.46827307	25184275.115300532	35648636.07382474	54286153.82505759	18135891.05746841	54311471.1735305	31807334.908579227	0.645225966444374	-0.6321235954720535	0.0150377899349568	0.814814814814815	1.41851273017582	down
Com_2318_neg	PE (18:1/20:4)	--	C43 H76 N O8 P	765.53257	11.573	--	--	--	--	--	--	--	--	--	--	No results	Full match	No results	764.52521	6053022.617379982	5689898.395998029	4372083.7030778155	4370485.981848326	13221185.71662494	6732824.072915687	5812596.694636725	1398011.026212181	8773725.40306886	2536920.488826692	5414738.707541896	2393873.7033171407	1178528.1141676279	8295737.568604726	2931394.622246713	1429501.4218678635	1843742.2348870304	1325400.354518819	2.0630409302326	1.0447724442286745	0.0174645450900419	0.814814814814815	1.39367543399046	up
Com_1570_neg	16-Hydroxyhexadecanoic acid	--	C16 H32 O3	254.22483	9.683	--	--	HMDB0006294	--	Lipids and lipid-like molecules	Fatty Acyls	Fatty acids and conjugates	--	--	--	Invalid mass	No results	No match	253.21753	13171725.432808273	14263180.681600733	4228561.438958485	10308307.036741028	22818057.192008678	9135427.795334373	12645830.536979344	11657061.453832574	12028369.350740395	7419939.399581181	5786695.892981973	12372758.564093957	1744177.6845971697	4907315.08261569	7415739.466572546	2821908.039087098	13068796.024904646	4031934.082821482	1.85089613462184	0.8882239388225801	0.0178048574884436	0.814814814814815	1.39520852724923	up
Com_5747_neg	Gamma-Glu-Leu	--	C11 H20 N2 O5	260.13719	5.269	--	--	HMDB0011171	--	Organic acids and derivatives	Carboxylic acids and derivatives	Amino acids, peptides, and analogues	--	--	--	No results	No results	Full match	259.12991	868466.5711840483	2843993.1480088374	761331.063217426	1999338.550604817	3716593.5392333157	2446365.10020762	895602.637665213	1342245.085080402	1367299.2944949886	1549313.5962029607	1080645.8759827407	674397.005934693	840337.1322286557	768837.757367233	774755.5441175017	1079828.166592039	999081.2321080113	425238.76357827225	1.98246734246556	0.9872971003549547	0.0190655676189201	0.790123456790123	1.37262844264075	up
Com_157_neg	all-cis-4,7,10,13,16-Docosapentaenoic acid	--	C22 H34 O2	330.25624	10.204	--	--	--	--	--	--	--	--	--	--	Full match	No results	Full match	329.24884	95303189.56092617	15416385.058244234	22763506.86274724	38684610.30037321	63438253.441396415	95695974.72953407	25656648.647036597	65761231.03277002	4202881.467546232	115933089.85446633	93510728.31571731	182658017.39645818	79975412.21804963	56428538.68737835	122601926.08410951	73375896.67819881	76485156.08362073	73050189.52622096	0.488459293399039	-1.0336897571734087	0.0191126444285384	0.827160493827161	1.41814035115866	down
Com_4908_neg	3-(2-Naphthyl)-D-Alanine	--	C13 H13 N O2	215.09498	5.498	--	--	--	--	--	--	--	--	--	--	No results	No results	Full match	214.08766	1393103.7760937484	945760.9700579547	1090417.857956978	1173403.8907633757	1009930.4603501376	988070.4455857844	2427770.181355607	1657024.978982803	1398206.9678948058	1394736.490782228	1280221.5585469836	3361817.887330816	3164314.1864913004	2311607.600573378	1723555.1845872412	1369990.2808972779	1710269.0686223481	2076071.4602646509	0.656987061429125	-0.6060631362055758	0.0192029976356394	0.814814814814815	1.35060331756089	down
Com_475_neg	LPS 18:2	--	C24 H44 N O9 P	521.27604	6.872	--	--	--	LMGP03050011	--	--	--	Glycerophospholipids [GP]	Glycerophosphoserines [GP03]	Monoacylglycerophosphoserines [GP0305]	No results	Full match	No results	520.26874	29227870.42981316	26270274.47038518	11304879.908248095	5701706.638631284	23072245.92931126	23594660.314442795	13445675.217873732	21609384.887030926	20195676.681723237	31735629.889825776	49535426.36359723	15763250.481599966	36499618.0167098	18459317.479484327	43116697.43566784	51039273.13005197	20698492.804301325	41527903.828505315	0.565616634856454	-0.8221035442732872	0.0205139089062284	0.790123456790123	1.33344821526275	down
Com_4826_neg	LPS 16:1	--	C22 H42 N O9 P	495.26094	11.747	--	--	--	LMGP03050010	--	--	--	Glycerophospholipids [GP]	Glycerophosphoserines [GP03]	Monoacylglycerophosphoserines [GP0305]	No results	Full match	No results	494.25366	888664.7359694379	804329.2604082674	670506.0630066546	988687.0028210016	690467.8704656402	1275193.0152778397	1284608.2725777652	1090570.3623786168	673178.4523018769	2182391.1279548514	1238778.5934890432	2403084.740536891	943572.439746634	608425.2389006353	1104786.3868988447	1596525.4634612603	2976646.847501045	1491650.8507439168	0.575160496775505	-0.79796350301691	0.0253007436305753	0.790123456790123	1.33299264184642	down
Com_1061_neg	LPC 22:5	--	C30 H52 N O7 P	615.35457	9.338	--	--	--	LMGP01050143	--	--	--	Glycerophospholipids [GP]	Glycerophosphocholines [GP01]	Monoacylglycerophosphocholines [GP0105]	No results	Invalid mass	No results	614.34729	13901621.131137887	7406419.250617271	3895773.1304506627	3950690.616740839	32803225.474991944	11344717.549583446	7477396.529737184	7865230.286907972	1241033.7400347237	20188808.12197965	13180610.851390999	15512754.359020181	25130866.412985638	10322928.540987715	16808112.53170561	11008660.92983497	23100220.988530155	14368139.20027553	0.600758225589219	-0.7351435979982506	0.0310294627743538	0.82716049382716	1.3135182242721	down
Com_87_neg	Ascorbic acid	Ascorbate; Ascorbic acid; L-Ascorbate; L-Ascorbic acid; Vitamin C	C6 H8 O6	176.03231	1.337	cpd:C00072	map00053 Ascorbate and aldarate metabolism;map00480 Glutathione metabolism;map01100 Metabolic pathways;map04066 HIF-1 signaling pathway;map04977 Vitamin digestion and absorption	HMDB0000044	--	Organoheterocyclic compounds	Dihydrofurans	Furanones	--	--	--	Full match	No results	Full match	175.02501	357725803.9925986	62823517.450053155	153403686.3016447	164592099.92130613	49616876.918752246	307674676.08478993	65545704.52432506	64623684.97359161	133632315.56886406	270291338.65685076	240790979.8377544	236701234.25078195	297255765.04395276	170007841.52806064	233879786.9299258	246454558.31400788	135650877.92134085	253208486.19361416	0.652342244204931	-0.6162990376806183	0.0315009119271277	0.753086419753086	1.34094233913097	down
Com_1870_neg	20-Hydroxy-(5Z,8Z,11Z,14Z)-eicosatetraenoic acid	--	C20 H32 O3	320.23556	7.802	--	--	HMDB0005998	--	Lipids and lipid-like molecules	Fatty Acyls	Fatty acids and conjugates	--	--	--	Full match	No results	Full match	319.22821	317064.3848853554	137539.2240395402	93185.26925684184	241442.77512943992	3798983.3823393686	124566.40028556257	669649.7119607994	1334332.7261918732	159781.82452990144	2406120.804630908	1331604.3659086032	4060668.3119794936	1062485.6622149434	4723899.809575311	428374.6748340767	287398.73056267295	11097233.950190946	261171.10702740029	0.267997860820448	-1.8997066098612112	0.0322691930367749	0.802469135802469	1.40770421315243	down
Com_34_neg	Taurine	Taurine; 2-Aminoethanesulfonic acid; Aminoethylsulfonic acid	C2 H7 N O3 S	125.01489	1.503	cpd:C00245	map00120 Primary bile acid biosynthesis;map00430 Taurine and hypotaurine metabolism;map00920 Sulfur metabolism;map01100 Metabolic pathways;map02010 ABC transporters;map04080 Neuroactive ligand-receptor interaction	HMDB0000251	--	Organic acids and derivatives	Organic sulfonic acids and derivatives	Organosulfonic acids and derivatives	--	--	--	Full match	Full match	Full match	124.00759	725642741.7160089	275360156.91244066	199400466.68687236	213971532.41952673	468963484.5494548	806247034.3699299	303796383.52858186	225089979.61056578	301544242.1646548	542925641.2389439	732814963.866552	480301120.4586981	1117246490.3311317	302265870.19412047	424698205.79005444	580806803.0976989	370509186.8179818	882635302.45928	0.647751959856131	-0.626486619417626	0.0456780326877534	0.790123456790123	1.21001185700945	down
Com_5237_neg	8(R)-Hydroxy-(5Z,9E,11Z,14Z)-eicosatetraenoic acid	--	C20 H32 O3	320.23549	8.068	--	--	--	--	--	--	--	--	--	--	No results	No results	Full match	319.22821	127814.7230746174	1300444.8899479439	502892.660500049	702839.6661957238	4287701.214080535	2739904.051940959	281173.2118260067	1895291.3951251172	2634585.53723147	1493913.6827762765	724747.569936845	729801.4160464384	116998.45169280063	120315.71737027571	637966.5238063749	195387.71584889432	322599.1112547602	109395.0516560658	3.25145812986796	1.7010868458231378	0.0462867284217895	0.765432098765432	1.18106909578042	up
Com_3132_neg	2-(Dimethylamino)Guanosine	--	C12 H17 N5 O5	311.12349	4.937	--	--	--	--	--	--	--	--	--	--	No results	No results	Full match	310.11621	5545562.444147142	1605233.324897593	1848853.427539622	2352157.9019752014	2028549.2122786692	1989151.6658670395	1803687.4114711718	2230982.4285786822	2377567.6886182292	3514176.035176796	5131520.712676806	4615342.3555995785	3621135.5288186185	1130350.994326686	2538286.7357651563	5665757.411523966	4341636.384681335	3540298.289677943	0.638788881149689	-0.646588893675177	0.0476778928281712	0.802469135802469	1.17222134372676	down
