# Supplementary material for: Semen quality and seminal plasma metabolites in male rabbits (Oryctolagus cuniculus) under heat stress
Source: PeerJ. 2023 Apr 7;11:e15112. doi: 10.7717/peerj.15112 (PMC10103697; doi:10.7717/peerj.15112)
Supplement: Supplemental Information 2 [file peerj-11-15112-s002.zip › peerj-75361-Raw_data_result/Raw data/Result-X101SC21103966-Z01-J001-B1-42/3.MetDiffScreening/H.vs.NH/H.vs.NH_pos.xls]

ID	Name	Formula	Molecular Weight	RT [min]	m/z	mzCloud_Results	mzVault_Results	MassList_Results	pos_D_1	pos_D_2	pos_D_3	pos_E_1	pos_E_2	pos_E_3	pos_F_1	pos_F_2	pos_F_3	pos_A_1	pos_A_2	pos_A_3	pos_B_1	pos_B_2	pos_B_3	pos_C_1	pos_C_2	pos_C_3	FC	log2FC	Pvalue	ROC	VIP
Com_100_pos	Propionylcarnitine	C10 H19 N O4	217.13146	2.993	218.13875	Full match	Full match	Full match	611743922.5711402	180819498.60668907	238615940.2339397	484044366.23984706	261415542.6061072	260069667.21348777	244354596.0930944	373972259.2579985	375473379.44850624	218214580.96907458	249792818.215254	425756435.3694861	359508362.2885371	688528586.57977	411268016.1766569	565523495.3458437	306920487.0395494	696928638.3695958	0.772607885625857	-0.37219169236895405	0.205245638192165	0.666666666666667	0.835858154923001
Com_10035_pos	Pipecolic acid	C6 H11 N O2	112.05275	0.272	113.06003	Invalid mass	Invalid mass	No results	470292.9826247994	198956.9210207783	376103.16840740805	280937.2813911725	693260.1277445954	1303526.1088611884	426615.75937379606	511786.86648838496	357346.24723813875	385725.6535818522	442682.5693884814	556608.689240231	434475.65649293305	476883.70185441105	650013.1443787442	396066.67982240184	6903.933199079449	443589.1477854653	1.21773987710889	0.28420599031816407	0.420968485692864	0.530864197530864	0.5354393969877
Com_10042_pos	1-(3,4-dimethoxyphenyl)ethan-1-one oxime	C10 H13 N O3	217.07364	5.159	218.08113	Invalid mass	No results	No results	854249.4589794793	1272877.2563045076	1320281.9977883347	1143836.5031668653	904904.7266920845	774370.4728722061	541655.6125484217	700887.8885395059	769760.2954680194	607423.1642395387	513079.342090252	726177.6449536029	564998.2390983185	587857.8871454988	462813.05493032845	1077130.4344161486	352237.2153778567	539538.56785776	1.52502936677187	0.6088370242415682	0.00815789495835437	0.864197530864197	1.42747377714002
Com_10073_pos	4-Methyl-2-pentanone	C6 H12 O	100.08882	0.333	101.09609	No results	No results	Full match	2056.7864586178766	3585.596720197584	2471.1340285224655	1010456.0356975956	1478897.007623133	1202882.4108122583	742515.5699909594	1143859.2884691113	1064799.2893880198	554047.3923182358	1035270.3126831702	974670.3911726226	1157200.3305964756	999106.0987905669	1220878.988238624	862246.487954854	944587.0504019547	1091446.2082030654	0.752481281734595	-0.4102724001705679	0.0981077362684714	0.444444444444444	1.02526424434855
Com_10159_pos	Epitestosterone	C19 H28 O2	288.20842	6.931	289.21573	Full match	No results	Full match	399726.3262246042	290099.6280127772	197351.23741509402	288454.1010769218	416577.6668754508	171261.362489028	1021749.6267738132	239529.21039572477	228599.08935682455	502584.8848881587	648140.0003899209	359265.9316293291	338106.6134460733	635047.39060606	440536.2662070991	172032.63553664437	1108833.263653029	171001.21532866269	0.74352929019669	-0.42753851873047666	0.300311660496747	0.666666666666667	0.798969007221681
Com_10197_pos	ACar 15:0	C22 H44 N O4	385.31865	6.787	386.32565	No results	Invalid mass	No results	820489.1114921864	277851.09925264196	304639.23098430206	731465.509712612	782380.5119426647	183385.511985386	401716.6173150951	215910.90040302472	295977.1250524114	374438.51101895433	270831.70577072445	369732.40593596257	619887.3348655631	392705.3496487291	297330.0606861063	1027009.4413680553	979195.4996385908	716403.8377266696	0.795203261932723	-0.3306044200237438	0.319327965799228	0.62962962962963	0.642011337854457
Com_1024_pos	2-(acetyloxy)-3-amino-1-[1,2-di(acetyloxy)ethyl]-3-oxopropyl acetate	C13 H19 N O9	333.10552	3.915	334.11255	Full match	No results	Full match	9365801.44552127	10159641.256434647	33684094.59592181	55482200.65887132	8046359.314853605	12860231.765102403	12464242.996122714	42233805.99350467	13952643.718403742	12613683.673848795	13489648.277511314	10274824.358113635	6612592.985934949	21505030.227386322	17653684.300022017	13423059.52838212	28176630.89603102	6814564.196798772	1.51840820794119	0.6025596961571481	0.354398365645551	0.432098765432099	0.596526453937288
Com_10267_pos	gamma-Glutamylglutamic acid	C10 H16 N2 O7	276.09517	4.734	277.10242	No results	No results	Full match	789079.9062737564	565198.2408185803	750014.5779767751	1339901.1891124505	681864.9976678642	726914.4629810565	728703.1084664	367576.9648672847	1368659.1406315751	897196.3988334832	791705.0357117839	374558.84691888274	545426.1224756292	491294.2865967125	545683.1326623183	453610.24400945875	211164.3956979475	653170.3874357232	1.47425350359566	0.5599846227601866	0.0642199876446367	0.740740740740741	1.05001624620247
Com_10412_pos	ACar 18:2	C25 H46 N O4	423.3343	6.955	424.34171	No results	Invalid mass	No results	175755.4341592712	408370.2970884067	191708.44222665223	929313.1667584061	798303.7927149052	129417.74880229596	400514.3785390197	200225.264540209	383797.74595115887	202595.59518159152	286226.83926678705	362644.3895390583	154080.39171647295	350761.5601244967	107747.83178639408	233300.19620178803	1027150.7277449061	137844.18187295186	1.26378818291338	0.3377546810245183	0.435155653949733	0.617283950617284	0.624456866051957
Com_10424_pos	5-Methyl-dl-tryptophan	C12 H14 N2 O2	218.10532	5.51	219.11259	No results	No results	Full match	508170.8903991277	359744.0898190698	850259.6448053822	290582.7965924842	999655.6615949507	498710.78207700857	299422.7801859992	573769.304625708	506354.14785374864	609481.5353242299	628611.817410081	618549.2704423687	328583.564623034	1116045.7986986074	1160981.3582020882	595966.2466522508	751780.1874246626	578724.5080664875	0.764889808755171	-0.3866761690596158	0.148323473045739	0.765432098765432	0.892268275310286
Com_1045_pos	MAG (18:2)	C21 H38 O4	354.2769	9.386	355.28366	No results	No results	Full match	26030229.212648846	10508961.699685236	4169825.7798859538	6580822.697675965	6821296.269711083	3147821.015820744	10291582.399797121	12048014.573185897	6794514.658563418	5775712.649789435	3921595.236626803	3433368.544076043	32931806.924140323	8150552.383938517	6727378.48718675	9837443.999774205	18573418.07726442	45832918.962562695	0.639076691897224	-0.6459390238391591	0.524383844280038	0.530864197530864	0.705643144349297
Com_1047_pos	SM (d17:1/14:0)	C36 H73 N2 O6 P	660.52084	10.548	661.52795	No results	Full match	No results	42895083.83814603	56284506.96492849	12454588.673278853	10213427.588029774	47769553.876818106	17915203.677194443	39293931.704557106	20196985.781317383	41923005.78347586	40086725.40622032	30299533.522256408	33890257.24356358	40149877.008510664	25840499.31075948	42967329.751321346	25097330.154754035	19595381.858398397	42807463.712849945	0.960802255543386	-0.05768855702300139	0.489216779125649	0.481481481481482	0.428742364509066
Com_10476_pos	L-arginine	C6 H14 N4 O2	174.11127	1.366	175.11855	No results	No results	Full match	585929.3741554067	77196.61927824924	100040.38278987771	65039.775263600095	59111.83164945019	84848.57162072303	62817.39595220856	1197774.3107681966	50208.82181825773	285163.70970115915	58236.474463883875	290932.36805914936	241679.5523886817	139737.06305490236	178335.7210764666	272986.3624031664	78052.78783009431	301768.9111043022	1.23611229508178	0.30580981136409896	0.379679360199803	0.679012345679012	0.68774907397386
Com_10545_pos	5-Hydroxyindole	C8 H7 N O	133.053	1.397	134.06027	No results	No results	Full match	178446.18273486212	117171.52493414762	112266.03273366642	173835.4661381055	139984.77064494125	200829.46836270843	118331.30486267016	146877.39991538302	114690.4008437236	141311.95408087326	137195.9258697539	174533.85457127582	166380.28787121334	145523.61027291382	1211770.2769925962	172810.10083915218	163750.15629297163	170128.8341628583	0.524454348231594	-0.9311108977689087	0.190150581775147	0.666666666666667	0.779859026744371
Com_10634_pos	N-[3-(1H-imidazol-1-yl)propyl]-5-methoxy-1H-indole-2-carboxamide	C16 H18 N4 O2	320.12319	5.103	321.13046	Invalid mass	No results	No results	771731.1856809363	244543.59853531115	570475.6617784248	1197646.6808391463	375815.68532048527	614107.4068280881	459881.8611755149	461675.0289606261	271209.77681995346	373084.0499776428	330052.5929100775	532211.7193364211	278468.11249901965	231358.39372887273	141244.02962416832	457117.2635295605	204924.18966902432	306147.6100092779	1.74002418311206	0.7991073570012427	0.030723890291107	0.802469135802469	1.28308395819703
Com_10635_pos	Indirubin	C16 H10 N2 O2	262.0732	6.58	263.08047	Full match	No results	No results	80692.17922945227	84853.43489948208	72373.94430365258	76263.2220425749	76996.47227499545	63106.454090440166	83859.12379367829	73588.88659445393	84573.97100871269	116292.85026930006	114228.36827548624	61870.4017786978	61447.49016933596	178876.39174882046	77813.58578687029	53201.990986972625	111412.5694596384	1005074.8511700605	0.391136081540679	-1.3542574668738783	0.198867678148676	0.617283950617284	0.774218629862156
Com_10717_pos	N-Methylhydantoin	C4 H6 N2 O2	114.04306	1.524	115.05034	No results	No results	Full match	892858.7239856177	747813.8524250693	512006.3947851716	1014685.7985157227	883456.5807982265	397133.18801280565	821475.9703681023	682712.3273743992	834272.2786572647	962786.0289326474	1094849.2447607373	635849.1695484192	970694.1083908096	720514.227619719	747736.532002897	385720.61043066636	571419.1289469363	682469.8579660666	1.00212287710061	0.0030594180289778283	0.953961958775235	0.54320987654321	0.453727502459942
Com_1074_pos	5,6-dimethoxy-2-(2-methoxyphenyl)-4H-chromen-4-one	C18 H16 O5	294.08961	5.604	295.09689	Invalid mass	No results	No results	16634714.26756028	769999.8149161213	529912.3777608848	1888129.6537997595	3545755.3837450906	490837.2836645496	1842142.0729604918	521361.81996262656	854593.7948128537	858841.131981925	600947.7023673576	41995539.02798552	345307.9707558816	1554175.3872665681	505933.26663555775	182850.60673545202	423609.2151959621	246020.74193251488	0.579652688070743	-0.7867393589234339	0.408674306818953	0.716049382716049	0.488216387230651
Com_10834_pos	1-(1-adamantyl)-2-[(2-chloro-4-fluorophenyl)thio]ethan-1-one	C18 H20 Cl F O S	338.0893	5.777	339.09668	Full match	No results	No results	123535.12637798424	117575.71561293618	202548.3359560385	94107.6893967568	238387.6588400723	79873.02122941824	153982.42787607646	237265.02915232466	263584.85271815886	412368.7131376478	288971.4189876935	463015.9393799234	319239.7093024483	561856.9829005549	636853.8012766702	843356.2760218057	433253.9648904793	411037.7696375228	0.345738114903605	-1.5322484367562537	2.70298595529805e-05	1	1.99613458039498
Com_10890_pos	5-amino-1-(4-chlorobenzyl)-1H-1,2,3-triazole-4-carboxamide	C10 H10 Cl N5 O	251.05277	5.647	252.06004	Invalid mass	No results	No results	278681.62420158257	184723.67997678596	92387.97224823247	491678.2354261047	244408.05599396126	999554.6903968306	362484.6880925662	650047.1555814992	241044.6544046841	200463.43441145358	174460.24080373178	140583.51500473084	109980.67340117821	288142.1889973669	929140.6703223276	103639.1021116685	359941.51453178085	107037.30008335387	1.46889344635786	0.5547297464819673	0.20279807923696	0.691358024691358	0.743434085522572
Com_109_pos	L-Pyroglutamic acid	C5 H7 N O3	147.05324	1.313	148.06042	Invalid mass	Invalid mass	No match	149787423.3353324	228285339.67212465	309258599.76472765	447892718.1893663	261478807.84435254	283467068.6944652	338301325.1394441	193553713.45767725	829563057.5154704	267863940.997211	248356167.64532256	162468061.8283292	160714338.6034473	265792186.60591125	290757344.4509053	179742118.0518249	182851072.55049288	174953773.75756755	1.57310039805976	0.6536107490503185	0.0780109944570736	0.740740740740741	1.11900906040826
Com_10915_pos	ACar 20:1	C27 H52 N O4	453.38191	7.788	454.38913	No results	Invalid mass	No results	78208.3511953819	606069.650753348	527660.6135857415	351935.4973066969	628249.5905177919	605161.0773487446	296323.8517169248	488093.5622361641	1191815.8190992859	314514.21707413415	208196.12358206027	706240.1915916909	114396.23705711855	153078.62217329466	644420.5574537206	64058.43891806679	523161.1066501885	71937.7741954433	1.70482587185823	0.7696243922491788	0.105444620198962	0.691358024691358	1.03534656102857
Com_10961_pos	D-Xylonic Acid Lithium Salt	C5 H10 O6	166.04806	0.295	167.05534	No results	No results	Full match	7319.488857276658	987235.7832388073	1175.5401017392267	1073929.1599663408	852698.1188488337	725750.7869500722	1332.8987568177406	227134.59982450385	166196.46873448192	924422.3852654858	8204.634408057627	720538.4142343531	612668.4111714088	757820.381241737	874154.1483699386	676025.8029348196	726642.3574908018	797381.7656322545	0.662982418725996	-0.5929574820956951	0.149402833367714	0.617283950617284	0.860199482267221
Com_11_pos	N-[2-chloro-6-(trifluoromethoxy)phenyl]-2,2-dimethylpropanamide	C12 H13 Cl F3 N O2	295.05853	1.269	296.06586	Full match	No results	No results	1666853394.535572	1026656317.298314	1989453260.2852182	3265240599.1852107	1433196678.2855232	3379794077.8141103	1207654542.104492	3650378519.893357	2214117630.2786593	2987536274.231239	2504793623.268347	3056860737.46748	2373885240.7169695	3142082834.1657	3261036801.584063	2506359667.9855237	4637874788.481453	2207145593.4645524	0.743446306582794	-0.42769954363045004	0.0553329067763901	0.691358024691358	1.11553410452528
Com_1100_pos	1-(2-furyl)pentane-1,4-dione	C9 H10 O3	188.04511	5.669	189.05249	Invalid mass	No results	No results	12800570.161334362	6777061.280775818	8062989.4955236465	16119127.424931157	11321066.820862077	25328669.247825764	5262723.981712941	28313088.204136252	5859240.554091664	34069261.51044347	12409108.02796331	40814531.968218416	5074845.342064923	11733263.22558007	19353785.260375015	9629379.03944698	26496945.897759575	8258444.570031355	0.714042230055208	-0.4859186938969	0.348002992624757	0.62962962962963	0.600840318909071
Com_11029_pos	Lysopc 16:1	C24 H48 N O7 P	493.31727	8.674	494.32446	No results	No results	Full match	704655.2820788653	619503.4750615681	542484.0723258959	629779.6695381103	946177.903615723	479360.0241977945	374136.68593444664	513495.45961915207	633284.6958043727	492501.3223359212	546333.8218421807	540598.9385235629	274018.40638074296	221858.11599154337	224420.94382005578	396783.438580617	839320.7872772391	705793.0974535203	1.28320450283666	0.35975110941226773	0.107861387562784	0.679012345679012	0.944823985343408
Com_11056_pos	3,3-dimethyl-5-oxo-5-[(3-phenyl-1H-pyrazol-5-yl)amino]pentanoic acid	C16 H19 N3 O3	323.12956	5.258	324.13684	Invalid mass	No results	No results	281701.25140971714	1073679.0348359947	867982.5751347975	626264.5903150957	909347.8297164601	469219.96817500715	490516.5452466499	660249.2466191159	474418.82703759853	534956.9064932998	453362.5225156613	374610.4176220807	183626.6151407616	361696.04391708726	346675.29729730997	410015.89497742563	682392.3125675126	173140.763112927	1.66266680476678	0.7334990842758217	0.0221693710369877	0.814814814814815	1.32370163147679
Com_1107_pos	Indole-3-lactic acid	C11 H11 N O3	205.07372	5.599	206.08113	Full match	Full match	Full match	12892535.141080244	12132835.655791963	9026942.777372092	35144845.22745572	29535574.41420702	44835077.25339482	10001405.019085094	48092008.299725816	14023776.22016749	13856536.278766751	11961313.379485881	21462763.449439455	7899905.616615084	6691272.772418611	12883215.685180534	20171188.187509105	12512061.125629885	7634716.629014202	1.87433238364104	0.9063768151687421	0.0746138173616542	0.728395061728395	1.04303309955322
Com_11153_pos	ALK	C15 H30 N4 O4	330.22661	5.382	331.23389	Full match	No results	No results	161405.0493033998	301438.0005261661	195086.921058738	195244.21728463654	282973.0601230132	233348.35768841338	428611.9679037449	266197.42673635995	1071776.0706232786	224840.39467131597	384180.1121620366	806056.5199648489	560512.709443904	405796.36730093585	224698.6773697949	438686.51974255004	227207.72497730664	473812.0956779484	0.837227963248107	-0.25630759676047593	0.282109373074108	0.679012345679012	0.658238596182512
Com_11190_pos	Tetradecanedioic acid	C14 H26 O4	258.18241	6.423	259.18982	No results	No results	Full match	570481.5192937214	978151.5689471803	513332.70775738754	782628.7316171366	797712.3712273481	811669.1586494265	1019953.1989615784	720707.4772557869	1084981.0604434884	129884.44827302286	148819.86967653045	171381.58154094414	112969.0857173762	121571.94383901898	113949.23089432024	69023.95177098866	149686.77462635364	88610.25465547682	6.58254508878629	2.7186454984051163	9.04537056737616e-11	1	2.27931558562401
Com_1120_pos	DL-Arginine	C6 H14 N4 O2	157.08491	1.267	158.09267	Invalid mass	Invalid mass	No results	29575998.296333853	8089919.5680278875	5446438.066893513	22980258.3714809	4298158.219542979	1496092.9276387622	1478902.7967103405	47706596.538505964	2137618.5483575845	11171042.308721343	14826484.509371407	23374033.421845	19776070.770416304	10343786.194806425	15113954.471232481	14322807.838964697	3576094.5079294173	21551998.900685344	0.919091517659664	-0.12171957124024618	0.180359313716681	0.641975308641975	0.792499499789373
Com_11222_pos	Docosahexaenoic acid	C22 H32 O2	328.23967	8.41	329.24695	Full match	No results	No results	99560.624634615	161048.22028055313	170918.69011685005	123849.16892729365	1061032.3620606277	517905.76654830686	106937.76956714471	659125.9477077433	158176.23577971527	474080.4506367043	150159.3330983604	149375.87693702953	62993.985944716245	105623.5751132258	342735.1612426494	56521.87223044279	209761.10625358668	61651.25122709648	1.89630468793992	0.9231907872657323	0.19087897543665	0.691358024691358	0.788755778839701
Com_1138_pos	Cytosine	C4 H5 N3 O	111.04346	1.67	112.05066	Full match	Full match	Full match	13936268.174745927	11141368.036124518	15286873.347502042	49094224.088811934	10695849.248716578	7426235.2247525	16539666.206334116	8366106.12397945	11654392.108039483	3600542.2082030587	5281141.06294365	5335299.991257584	3259464.4679891914	9822941.362651078	3895938.376383313	4204332.20318067	11083971.533245223	4509875.683331627	2.82665365361596	1.4990951223549587	0.000895947328648411	0.938271604938272	1.68560817098619
Com_11437_pos	ethyl 4-hydroxy-2-[(4-methoxyphenoxy)methyl]pyrimidine-5-carboxylate	C15 H16 N2 O5	304.10591	5.538	305.11276	Full match	No results	No results	257926.85797701168	432437.34027701983	285958.44739449717	330738.4787821544	453824.65242203185	420286.1715155523	395333.59898235917	408901.4887917731	367589.40170916973	415341.56601634814	420860.9313075824	729409.39027232	278864.69614676666	308796.239874078	283872.69407229935	333840.5406654482	293697.07187438477	263195.85644122236	1.00754758549867	0.01084797745473657	0.731027053141179	0.604938271604938	0.47083305121428
Com_11443_pos	N-Acetylvaline	C7 H13 N O3	159.08989	5.432	160.09717	No results	No results	Full match	444915.67235686915	300013.63400882226	211164.40429102068	392430.6555116989	299251.7917816668	221914.65065637638	361602.52132469765	236325.86305369294	243590.3248185694	246182.36927294527	242211.520498007	727392.3585624266	237014.4023200033	253146.40046902208	261815.74566755953	223704.53875697125	366699.76035196334	277366.216436074	0.956155057677957	-0.06468349885340817	0.992125131258862	0.506172839506173	0.00817546633370366
Com_11449_pos	Anthranilic acid	C7 H7 N O2	137.04796	0.282	138.05524	No results	No results	Full match	324864.88391690794	342860.46689531824	198081.1757323742	123438.24111242773	325312.43509815814	334501.8982815291	2339.8822351979866	237803.102830788	510817.7765597129	217548.61198508998	247717.49729216323	261560.83169148193	752096.2153333956	306573.7416959498	300060.57730686304	226747.62913017243	2499.822463716157	192090.12511181564	0.957367505567289	-0.06285525514731363	0.973779931793452	0.580246913580247	0.0567011485535674
Com_11468_pos	Styrene	C8 H8	104.06278	0.357	105.06999	No results	No results	Full match	1224.2529842537635	265384.98984153086	1249.2980817998337	333897.84563629236	502573.811646795	208775.42600943235	777874.222033561	854400.5368659872	276147.0883469775	344029.4545107471	341833.1933272054	427468.24933230825	364960.8769000469	376075.1678546859	477280.8553462731	278378.5226643784	370300.52055820526	279374.8046861961	0.988289058972663	-0.016995025796060298	0.215007034073166	0.641975308641975	0.872299333638562
Com_1147_pos	4-decyl-3-hydroxy-5-oxooxolane-2,3-dicarboxylic acid	C16 H26 O7	352.14929	6.329	353.15652	Invalid mass	No results	No results	10579866.508347062	1727411.9526979947	954706.3324247953	13029719.940227035	920253.0718350308	1359020.9438422618	1390611.1034735853	1386208.9052394466	1470670.1925817272	1273887.4549613374	1034077.5328291748	39076578.067867525	1146608.1124425486	4372254.950488076	1296971.4714533142	995442.2244886815	829532.9087288372	1142243.1321470863	0.641391654269041	-0.6407225132047791	0.84622979714821	0.654320987654321	0.116455632051249
Com_11476_pos	Hexadecanamide	C16 H33 N O	255.25566	0.337	256.26294	Full match	No results	No results	3848.2625617142803	131866.97578057434	2673.303085872686	422757.23993287416	789474.91823671	600798.5764364753	719055.097579851	660272.192472276	716970.7749750802	765423.1187189682	778137.946933596	718370.5498050392	600189.7239397074	764161.6405064501	838578.966394749	602236.3012944658	577371.1473438299	562998.9717698	0.652072165646646	-0.616896456720631	0.102263623821706	0.703703703703704	1.07789091941257
Com_11492_pos	Cyclohexaneacetic acid	C8 H14 O2	142.09971	0.095	143.10693	No results	No results	Full match	787.4050446433918	853.5028893015423	148508.70102809364	12107.373992816209	962207.8671231602	681.3199561211828	936.1547617942124	754.6057048704216	872.8534650244931	817.3612091808697	789.1220683661822	652.1018610259007	149379.29963401015	1259.0897344190516	112710.27553067064	4323.49544187188	634.24623103482	669.9276338391808	4.15768657918946	2.0557810069476674	0.752536453806993	0.592592592592593	0.192872712115325
Com_1153_pos	Ecgonine	C9 H15 N O3	185.10481	1.751	186.11169	Full match	Full match	No results	44801197.01561555	20879758.18526996	23068246.5576709	29468336.349995553	26459828.088531736	43979316.61684186	25019430.199881796	34623101.31789496	15050787.29274578	27371069.71570423	28428663.34032437	33436310.946721215	39531971.63749915	24743183.70128484	30723941.47334363	27911477.352452666	28743206.333121277	34042213.06424508	0.957873094591521	-0.06209356411500123	0.501046057627147	0.592592592592593	0.837260267014317
Com_1160_pos	Indole-3-acetic acid	C10 H9 N O2	175.06328	5.419	176.07063	Full match	No results	Full match	5754730.070092575	5706214.740970847	3615361.5929722395	5989645.51644346	16290655.863938214	6010011.518963814	4434884.165615863	6596175.129968571	5719611.873435101	6165811.735149283	6009254.799619911	38525725.94779383	3143021.951236604	11985147.650382228	5134292.274637669	2627663.9527055277	6758792.547500953	2873563.032368861	0.722361518135574	-0.4692070557143836	0.946968934717421	0.493827160493827	0.388025916739607
Com_117_pos	3-(4-benzylpiperazino)pyrazine-2-carbonitrile	C16 H17 N5	279.14724	5.198	280.1543	Full match	No results	No results	94524626.65043709	238385850.35907435	21508760.304765206	738013512.1472113	440845210.9181094	16002806.546178954	46435176.212216794	104144748.5159415	169032403.3526843	72579548.71485086	66384830.897661634	37178869.399982356	81070819.07166243	45349088.04545502	64701453.84208116	151220330.86265257	41461417.328536205	59941007.55481477	3.01489141151125	1.5921060409660148	0.263693058181755	0.679012345679012	0.693582439809381
Com_11895_pos	Lysopa 16:0	C19 H39 O7 P	410.24358	6.891	411.25085	No results	No results	Full match	78053.7747633203	784866.6140949934	84663.28137883286	133579.6357961847	436187.63271015754	82362.00026282627	81930.9430191041	275907.1139978498	166398.2306240231	128912.91643942776	341026.7410876389	145732.32941684482	80703.78765573888	73002.73386872659	125888.64534941035	41279.559248593825	120366.36049796257	63284.048774412	1.89604952940148	0.9229966514136964	0.203526759923759	0.691358024691358	0.887999868200756
Com_12025_pos	(3beta,9xi)-3-(beta-D-Glucopyranosyloxy)-14-hydroxycard-20(22)-enolide	C29 H44 O9	518.28624	7.046	519.29352	Invalid mass	No results	No results	81448.98135727188	65191.63787417093	55177.260605889	61410.43681553408	141559.34572631176	52775.9408900265	62943.74627067602	65690.19516611224	64097.474475087874	56295.72428105701	53035.54943220235	572059.5251037457	43417.43097498112	135340.6794739482	50746.68125713698	40334.96416291985	46805.08726507399	45550.396668535876	0.623135031627345	-0.682383269759634	0.941327562663198	0.753086419753086	0.214875918854514
Com_1209_pos	DL-2-(acetylamino)-3-phenylpropanoic acid	C11 H13 N O3	207.08954	5.642	208.09677	Full match	Full match	Full match	9533965.364281416	4426560.604580439	3544936.813680684	20968718.26633028	10512497.727230838	41240183.97425211	10282349.220572034	28224025.059326194	8184116.504657664	4043217.4986592396	5403876.875234233	5385200.557039352	2934848.9823806593	13115903.206222873	28976098.1702095	2056775.5072927468	14110834.062070541	3631320.0270058885	1.71881323683329	0.7814127926737626	0.143469909723869	0.679012345679012	0.854553516563637
Com_1212_pos	Diosgenin	C27 H42 O3	414.31352	10.173	437.3028	Full match	No results	No results	4986903.203368807	4299568.666860599	2169309.7274279976	45242044.41654239	7353233.2438768735	4213731.336133786	40363659.44466651	32120999.424663436	14914241.30618855	17171593.636252675	17661263.680171736	2856231.5326096574	7266518.2976777265	3628887.8368263645	26342136.429457407	1547209.2128675093	9245055.804722276	5132539.576835617	1.71338723536537	0.7768512456461073	0.457812858325256	0.592592592592593	0.556415841514689
Com_1224_pos	Glycerophospho-N-palmitoyl ethanolamine	C21 H44 N O7 P	453.28572	9.23	454.29285	Full match	Full match	Full match	17778662.965187207	25282500.17859032	19223924.029362354	44750153.39120666	36779573.68241475	8211046.481999233	16226127.030037679	16950398.03396079	40068458.794645794	18746859.5343636	18043547.18430391	25181341.214919824	8360665.783076388	11045390.538653394	10608719.027258446	15466739.701083666	20334283.631349836	18696013.582849827	1.53785751986862	0.6209218460169906	0.116395296740038	0.679012345679012	0.982924177449773
Com_124_pos	Adenine	C5 H5 N5	135.05474	3.037	136.06201	Full match	Full match	Full match	9536616.7998989	3879841.840800917	5113374.317192834	5397542.716097535	4644199.1286683595	3655890.6572546563	6345324.527020778	4133604.975665939	4365999.172888634	4201513.656194402	5404787.815533821	3349807.9195555486	225789859.83006227	16225794.560467815	3529915.158616398	166386813.73956433	2946828.4631102327	569464674.0239065	0.0471998339151758	-4.405074406674341	0.0996884369573753	0.567901234567901	1.10649806263395
Com_1245_pos	PC (14:0e/20:1)	C42 H84 N O7 P	745.60671	10.585	746.61615	No results	Invalid mass	No results	20592143.741666984	22203020.34341489	15002344.639575925	21600802.74466058	41636843.46319336	20955815.275992785	31025555.25901557	7697761.026347096	31080645.100072913	11803072.371531146	26283983.54080828	14428895.832198342	7523357.194714328	26078058.955484174	16327074.689149838	11161135.409213064	17065811.720766466	551166.607311432	1.61401315087595	0.6906523336505274	0.119123485386195	0.765432098765432	1.0040565714257
Com_12555_pos	Orsellinic acid ethyl ester	C10 H12 O4	196.07347	5.279	197.08075	No results	No results	Full match	97881.77353044381	544586.4040962489	203864.42780183043	184208.4358000782	461235.10713204887	237995.53396105542	248797.48310107616	334888.5014584324	188097.43631242687	271338.3130351802	229952.39534180055	342996.50739528483	93138.22361367855	156588.45966418565	175839.00534388082	207966.32384851275	108447.45405031397	56493.81110983682	1.52277530001475	0.6067030741491198	0.111787379896271	0.703703703703704	1.02665729458092
Com_128_pos	SM (d14:0/19:1)	C38 H77 N2 O6 P	688.55208	9.237	689.55927	No results	Full match	No results	400466615.12286705	548260491.0326867	638255617.9780023	225009575.64069805	168536485.68283805	441171489.7177142	281035844.96313596	153024037.1133188	439602105.030116	521200866.44764847	387274424.80919415	351674927.9066046	294375251.59141463	366437540.5622296	279281909.6172668	320712717.4336782	276306381.3457517	174000145.9351689	1.10907750996338	0.1493601944736611	0.870916008320438	0.567901234567901	0.344561398547847
Com_12801_pos	5-Hydroxytryptophol	C10 H11 N O2	177.07882	2.643	178.08626	No results	No results	Full match	13457.767589178435	131488.85184206688	14571.634734465235	15453.25980109743	13262.689633486296	13200.016576651282	15947.310662523263	12945.344560059568	15677.27110147691	12858.978099882148	13750.676411620188	339648.78140503546	12938.12213392755	14045.655692288192	13971.517992605433	13561.306074929058	12487.257666329557	14800.069797820408	0.549039967573104	-0.8650169203003589	0.895191535498816	0.62962962962963	0.257223508201283
Com_129_pos	L-Tyrosine	C9 H11 N O3	181.0741	2.364	182.08147	Full match	Full match	Full match	43365853.273235634	148215805.27773067	308299235.0512445	647334863.3082253	130975446.87767838	151723897.55603796	130099130.72678809	299634517.58067673	405586801.6369276	188314669.1238595	112070714.54035762	125859576.17209947	118504621.90479723	302662659.89929026	233758071.03099295	222963274.4453885	255518333.43545586	84995339.31345828	1.37733823328993	0.4618828859579839	0.638113349178469	0.37037037037037	0.576742536279697
Com_1306_pos	2-Methylpentanedioic acid	C6 H10 O4	146.05809	1.482	129.05486	No results	No results	Full match	16942037.34332256	13512081.924391545	24389590.761450212	9694232.391187698	25125620.774785034	7218346.110079727	14372169.660355007	10149512.607900843	9874528.896677177	11352082.116598945	11719104.407892305	5351533.88171861	24013052.977069065	12649736.201172478	12420852.18312193	5688597.274381868	8907877.985153966	34493991.77148006	1.03697795368167	0.05238522254822267	0.626609717234281	0.592592592592593	0.423798415781748
Com_1320_pos	SM (d16:0/17:0)	C38 H79 N2 O6 P	690.56733	10.663	691.57471	No results	Full match	No results	18594452.031575143	20705509.321445994	39192292.732622735	3445884.7100835303	11427855.93783701	19083369.787334092	10291333.04566324	11113852.747443894	9571726.437834507	22512190.614261996	15824628.236256802	11670997.862695437	6902862.704809394	15605022.102682117	20983595.11830145	11597692.311969096	13053131.201641163	6476730.281458134	1.15084571464565	0.20269443500340906	0.903454086071091	0.530864197530864	0.205159695320448
Com_1340_pos	Octadecanamine	C18 H39 N	269.30836	7.333	270.31567	Full match	No results	No results	35719824.25427402	41103977.64048766	15638073.64110757	21612920.702613354	39038946.170164004	29963783.283252034	42837478.141218394	34251199.362286024	25173589.989699572	30807377.172991354	24281937.135447513	26328284.44783622	15432052.279952383	27884273.8073496	28542503.05821488	15429964.245811498	28314441.460152578	23097925.85466802	1.29629929717014	0.3743988545586876	0.109147242875866	0.753086419753086	0.921811970001065
Com_1398_pos	D-Sphingosine	C18 H37 N O2	299.28234	6.711	300.28964	Full match	No results	Full match	24313072.847291417	28785578.34550423	13239339.876077725	22817969.777867272	40271714.24081035	17259642.348366987	37664271.67159174	17286280.143922728	19736177.418904983	30499984.002717987	25510002.176143534	30305135.71366511	13195922.953748763	32960329.04793115	28615446.463622093	18622875.422051903	24908899.128705878	21467758.975376185	0.979157047151798	-0.03038782241669406	0.762123131986905	0.567901234567901	0.583617302479455
Com_14_pos	Acetyl-L-carnitine	C9 H17 N O4	203.11569	1.503	204.12297	Full match	Full match	Full match	3114230549.3681965	2592151925.084349	1977263727.6958725	2867921382.6838617	2808679184.694849	3370477715.416408	2484284448.0688996	2223514862.4624157	2016072744.7268827	2310036601.0361342	2595327719.795919	2772587499.009995	2795858644.6125736	4295023446.235361	2739155414.423109	3064303530.5734854	2591538894.378302	2796907167.262723	0.903464135396658	-0.14646076298659655	0.24464118219923	0.592592592592593	0.727561844786389
Com_1408_pos	Palmitoylcarnitine	C23 H45 N O4	399.33502	7.129	400.34286	Full match	Not the top hit	Full match	20081274.588049907	12554243.666445784	6236958.436448844	17778040.49123504	18294353.692552805	11636956.778910166	7155918.465592371	12541989.678373331	10061635.642340781	19550395.956428953	17319132.35490321	14418395.080104278	22629813.316856023	8152551.201156347	8588094.480629174	25640919.448986568	30042631.897397473	27823608.237728532	0.667993049148548	-0.582095004180689	0.0894882311583527	0.740740740740741	0.987485706676124
Com_1426_pos	LSD-d3	C20 H22 [2]H3 N3 O	304.24015	9.81	305.24771	Invalid mass	No results	No match	11095301.69729382	3801234.705408731	4627484.850214724	6828812.893807604	6149312.813134021	9672907.834649168	5081661.559965143	11139548.370452123	1924466.6684662888	10474773.335304074	10479182.731269836	29756771.242823645	9836870.858965792	7509105.495683327	12585212.05898216	9794165.90944976	12112840.084900301	10516490.9813385	0.5335029515536	-0.9064318422444804	0.010476438852874	0.839506172839506	1.39767891593807
Com_1456_pos	Phenylacetylglycine	C10 H11 N O3	193.0738	5.479	194.08119	Full match	Full match	Full match	7155023.387220283	2275724.8265102343	2629378.0348614077	2946209.1675247536	23563093.181631938	8162795.126731446	5060194.002093374	4422441.731618659	21619569.798917174	3532763.2952772533	3528121.747701114	28683012.296230208	3697576.939645725	8367176.718068703	2465348.5459295246	697026.9070302761	2209069.193569154	2334714.5971453777	1.40204801060799	0.4875357526867115	0.248664315759503	0.666666666666667	0.674838011531603
Com_1462_pos	Ornithine	C5 H12 N2 O2	132.0901	1.138	133.0974	Full match	Full match	Full match	2472560.0048872298	13133339.9604362	13790569.672858097	24504891.43587387	13584369.434131663	32386434.636775367	15047391.481085688	12687182.553527009	19118364.06031987	12131173.477394797	10239077.542391445	9474681.350998282	2462175.9292444144	15428761.871178053	17797999.36986717	4898082.191355265	20055663.95206915	2721423.939818881	1.54108374392656	0.6239452613756317	0.186215025451241	0.703703703703704	0.931529275097265
Com_1464_pos	7-Methylguanosine	C11 H15 N5 O5	297.10676	4.799	298.11401	Full match	Full match	Full match	34055787.184676886	14105823.815606555	16005194.00160358	17369485.07795327	15841562.958457323	14065622.355567863	17885550.065459657	16317981.387319393	17452452.91593155	14071525.193094302	23670425.02363568	10332598.73631215	7423743.470578418	13002805.443663547	6234811.493139779	17771826.025834095	8154925.391323732	8810781.511457788	1.48985412673833	0.575171081738712	0.0200709940430889	0.802469135802469	1.30035686699778
Com_1541_pos	L(+)-Ornithine	C5 H12 N2 O2	115.06348	1.141	116.07063	Invalid mass	No results	No match	2185186.00225896	4392699.266597431	19417216.1098505	23275736.891836133	13174284.080308149	30100258.525018096	13751334.802376064	11954500.05796248	17386679.65528754	10656863.665325416	9465391.424394852	8831711.433101311	2192240.6300947326	13721459.159525167	16591530.81670553	4311201.2582556885	17909922.189198457	2509819.822048229	1.57370546983841	0.6541655554806124	0.257986112147782	0.703703703703704	0.795407112911374
Com_1548_pos	Hypotaurine	C2 H7 N O2 S	109.01999	1.3	110.02727	Full match	No results	Full match	13696871.90235775	10444940.533857716	12705343.784027057	11521455.339399455	9868872.392739393	25582184.23619862	11853437.218927838	19381346.27383779	6269126.729803237	12201791.03480554	13392246.720116083	26408013.66040211	17318530.586357903	6404944.391131131	7708962.623699985	24824088.446464837	6777752.089424189	13225643.04031891	0.945904510578488	-0.0802335445871821	0.970132079626924	0.54320987654321	0.544718411297888
Com_156_pos	2-(acetylamino)-3-(1H-indol-3-yl)propanoic acid	C13 H14 N2 O3	246.10054	5.584	247.10767	Full match	Full match	Full match	87401830.8153643	153203296.1608907	43202671.98821889	358002567.72693306	405239656.75312644	490904033.68521124	82365945.15016381	382555843.67201984	133564615.44914933	47394571.4602476	78734490.27508385	32982124.94139713	24901098.584757883	55039222.64563913	137687221.83118296	30704723.209976073	82704317.17198688	27592739.593905054	4.1264695756191	2.0449080034516744	0.00239356609372251	0.888888888888889	1.59447884259806
Com_157_pos	Creatine	C4 H9 N3 O2	131.06955	1.36	132.07683	Full match	Full match	Full match	182612739.46937823	191897202.5991759	291253265.96372795	276073541.8648027	304123921.7865004	55711852.43025877	73658221.37617698	430705418.28040093	276976316.6813169	154155047.7676843	214675288.71374294	86233114.56865138	71868794.42835155	167101357.21575397	175929416.07199576	78538923.28047842	432713630.065284	44858573.06497802	1.46066211739174	0.5466224902980357	0.207998597569872	0.703703703703704	0.852963351222465
Com_1579_pos	LPC 2:0	C10 H22 N O7 P	299.11281	1.412	300.12009	No results	Full match	No results	3826253.429199787	3990312.4034197587	4809931.688395971	7667439.667290349	5031787.59997383	26490805.392629795	2297972.757444879	16260081.160707826	3821339.7068030825	5991820.877764594	15129998.829634331	6267880.703875114	5147391.689442231	4116544.1125649544	8978177.829261333	24262976.653676074	9146240.346645417	3488468.4235191937	0.899023067940543	-0.15356996070886647	0.502064489415383	0.641975308641975	0.404441354293534
Com_16_pos	TKK	C16 H33 N5 O5	375.25212	6.345	376.2594	Invalid mass	No results	No results	2266412887.5287595	3993754520.700646	2663419278.561092	2904865866.0618744	4339280378.653778	2895418669.0556316	3637307620.1093144	3961041247.916025	2753940762.4216757	3185271875.2540507	3935832247.5761776	2845653348.9077706	2286310481.4725122	1561162546.2446935	2981080820.9135613	1527807955.1835983	3732965156.9247203	2501988487.0578156	1.19779110223303	0.26037632043781944	0.150297289490084	0.666666666666667	0.881768533187232
Com_1621_pos	Eicosapentaenoic acid	C20 H30 O2	308.23484	9.625	309.24222	Invalid mass	No results	No results	7729895.1127814585	9033507.672102798	7798709.698857092	24095869.4075486	12344266.95082186	5751006.81678195	35370247.77330514	5122506.068042524	7541306.879016719	6223468.765625804	6005628.031969784	2819246.945378175	2262592.7606226667	3327667.303401108	2926948.582125362	1534501.0010773756	5307172.050941806	1215285.5331991708	3.62992415347401	1.859939403716867	0.000729269538763437	0.938271604938272	1.701879384225
Com_1637_pos	(S)-Equol	C15 H14 O3	242.09416	5.56	243.10158	Full match	Full match	Full match	8435277.717723923	739748.6563988532	612650.2589013351	6388845.8698578635	1632158.9783626595	583593.1228539872	970873.6395821774	791671.7258427681	555572.8615555492	536629.0410221239	604903.9731891161	24642340.546876136	488401.41410517093	2783651.1776474672	430583.72670582356	490095.9105092102	426615.76809557504	404700.6277762625	0.672242441606129	-0.5729464657169299	0.542945935877418	0.777777777777778	0.364685992833169
Com_1643_pos	N,N-Dimethylaniline	C8 H11 N	121.08941	4.774	122.09663	Full match	No results	Full match	10871782.238621583	31526232.96031691	2343190.500336499	17267595.237722248	20600561.523994014	13784070.311493794	25189186.101267185	22154521.02615987	28644206.935707357	996629.2331083926	761607.7126813699	546197.1553692829	630660.6846318659	495708.44056104124	1503653.3470249062	658646.2230603287	623713.0687219892	427550.4703872431	25.9439859469222	4.697328242329368	2.535791643874e-07	1	2.21164215214996
Com_1651_pos	1-[2-(2,5-dimethyl-1H-pyrrol-1-yl)-4-nitrophenyl]-1H-imidazole	C15 H14 N4 O2	282.1077	5.494	283.11499	Invalid mass	No results	No results	7787392.227810746	684583.949259973	835302.1573813863	3738829.5889428942	1585382.4342806574	1715737.5978336516	1491824.3695250738	1564514.2895881229	635935.5470013713	527638.7790458767	521601.373404028	24293967.996872615	363904.74105746264	1109309.7757934493	886248.6484787565	436164.5059702085	574983.9603937838	321229.29781394784	0.690183168184653	-0.5349488043544879	0.230339690839345	0.814814814814815	0.728863487476457
Com_1664_pos	Cytidine	C9 H13 N3 O5	243.08485	1.671	244.09216	Full match	Full match	Full match	7815611.200162597	6476566.2133643	8025166.032410235	30140469.295866374	6886836.633823656	4900228.010859923	9204261.596865034	6589842.505680607	6389689.921315039	2479396.163064541	3385287.475123036	3589516.085293168	3774253.1989604128	6709728.353126406	3308027.0656195604	3805693.544164726	6707528.405371249	3372380.8467904804	2.32761798475891	1.2188542984875974	0.00323725521648152	0.901234567901235	1.57318856611952
Com_1693_pos	D-Galactosamine	C6 H14 Cl N O5	215.05587	1.454	216.06319	No results	No results	Full match	2645736.3104997906	4269064.097924701	13276237.364436122	29582959.7713122	1133237.0044398536	8120616.294488416	3339348.214956864	14898899.043992871	4545239.167793281	7104964.063629932	10454810.608362477	10249361.406670852	3013643.3537728223	4361055.692700997	7014131.972730361	2410656.99077447	8567862.884381264	3158286.1183622587	1.45223514324147	0.5382750707732832	0.842343964571217	0.45679012345679	0.353655842153255
Com_1708_pos	6-(3-hydroxybutan-2-yl)-5-(hydroxymethyl)-4-methoxy-2H-pyran-2-one	C11 H16 O5	210.08681	5.805	211.09431	Invalid mass	No results	No results	8136399.856673947	30063650.36363566	13447636.296699995	9082613.349908095	15795012.9952431	7682468.486524167	14435240.845899213	11142492.506404556	12095627.633758595	14512706.706530968	9706763.204492616	11463830.156239457	5834408.284735445	15440866.036516177	9859240.639608376	3984145.46689409	17354039.097423427	4378964.922323455	1.31713610064984	0.39740442804518783	0.19662022013988	0.604938271604938	0.97163296822839
Com_1728_pos	23-Nordeoxycholic acid	C23 H38 O4	378.27701	9.316	379.28424	No results	No results	Full match	14541200.982822131	1533312.9109573322	719820.1051490903	1539930.7540861785	1138366.6911801351	879396.7800685945	2325960.540698399	3914146.2283466905	1135087.709930797	745911.2992429322	991267.2913846469	949115.4527727916	21831971.68482561	2267943.2215966727	1115842.5590576958	3727984.461469018	7642122.146672486	23953336.49018555	0.438544971067392	-1.1892033019112533	0.362050595676821	0.567901234567901	0.910061873926377
Com_1729_pos	12,13-EODE	C18 H32 O3	296.23537	7.966	297.24231	No results	No results	Full match	5369999.380492919	7374771.000106466	3849359.34582148	7026867.310250224	10899535.770623043	3983736.6297914516	16067350.71209897	4958825.029178926	5964021.337291954	7742147.580758343	8289449.009693334	5123394.084163767	3181173.3249818976	9816646.514391981	5057673.900901263	1616211.6977356775	22842940.440322075	2329254.439316012	0.992357076474693	-0.011068760802067049	0.576924461886955	0.555555555555556	0.617489712597742
Com_173_pos	2-Hydroxycinnamic acid	C9 H8 O3	164.04756	2.363	182.08136	Full match	Full match	Full match	63728686.49638324	187150601.70139697	366065113.31489027	491914502.5425701	172568311.37366492	133360629.48439586	157163493.9836572	327795772.3732991	451598161.1188515	231240204.33546072	133604794.02048604	153144260.51551962	145224936.7052002	346701597.86114806	263536084.09713006	277909582.4103859	289795051.00646	112019028.71059068	1.20385762807349	0.2676647846080506	0.767256440875018	0.407407407407407	0.591151053500335
Com_1741_pos	L-Fucose	C6 H12 O5	164.06834	1.447	165.07545	No results	No results	Full match	18490040.00071922	8848446.945105867	20148734.939530917	5536812.809700672	15992063.474006299	2253648.009495647	8249472.222811857	5955600.380469709	4097581.2453878154	8250582.394744747	5617481.464927584	1472450.689387989	21998588.714886293	8263064.726355339	9464171.758744678	1954562.6011235532	4827718.91336318	23763578.648187418	1.0462574273245	0.06523786442550125	0.65966835345908	0.481481481481481	0.372487193575467
Com_175_pos	Acetylcholine	C7 H15 N O2	145.11033	1.355	146.11768	Full match	No results	No results	275245670.756607	112361977.56623688	127558251.34595448	270798107.8345673	106042776.09516534	145768874.9249231	211240436.75658196	181217334.036225	68671422.54810113	110360267.20624532	115161122.570877	278566631.20098686	398847588.57305765	249995051.8998996	358015692.5249069	227751696.23083842	196421474.02016008	317018516.6587424	0.665547504039706	-0.587386451444987	0.0752115942860598	0.753086419753086	1.10844375559389
Com_1774_pos	5-Hydroxyindole-3-acetic acid	C10 H9 N O3	191.05787	4.766	192.06508	Full match	Full match	Full match	14622585.810825871	25929436.316750687	21123977.2887914	22995026.799525186	18057749.01105599	12859952.729928363	13574767.209606867	26367645.761091195	13736461.166430602	12669203.602143403	13541752.02877284	12169625.692328874	6395159.296747986	21007017.27844721	19323820.67933638	9918468.314140525	21916012.825675648	13021635.08364785	1.30243222759329	0.3812083034374517	0.094014265173797	0.777777777777778	0.992962206514536
Com_18_pos	SM (d18:1/14:0)	C37 H75 N2 O6 P	674.53655	11.663	675.54382	No results	Full match	No results	3383655911.172015	3823602336.006851	1735624273.5286126	1290678453.171227	2941444234.8788652	2404535637.6916685	3275263623.681639	1876201685.0183206	3761120939.381565	3399817686.5730176	3023775208.240251	2543928725.8313293	3409128953.1133227	2788191395.7057476	2630902024.5615273	2313344303.176813	2240138596.4631267	3108337648.753274	0.962076598243364	-0.05577633238213098	0.534983018251166	0.481481481481481	0.386047112624242
Com_1802_pos	O-Aceyl-L-Serine	C5 H9 N O4	147.0535	1.993	148.06078	No results	No results	Full match	9651600.694440544	13883371.669074077	21674952.589932065	24283606.29454902	12800303.482496796	16265519.510293989	19419305.804083463	14247570.079375632	29779380.61533981	15828632.481895102	15096188.047625449	11161585.478605783	11187346.093731852	15275119.768832373	15241793.065683667	11582866.544621067	13443185.16224053	10073124.037784716	1.36265310653619	0.4464183389763464	0.0641053800128916	0.728395061728395	1.16404101371474
Com_1852_pos	LPE 22:5	C27 H46 N O7 P	527.30138	9.077	528.30908	No results	Full match	No results	16086967.894111844	4396804.134612244	5444836.2794965785	6755950.21754704	6290474.188275062	15274451.914337324	4285436.924119876	7075410.6379948715	2033629.904456456	12745498.28097244	9216578.884200608	18004447.37086584	12824818.129962899	4802991.869887179	8097545.59081977	19827663.710510563	10784877.371084295	15580194.500708159	0.60458680280834	-0.7259786073718939	0.0347736932208214	0.790123456790123	1.25714593984484
Com_1894_pos	Isoquinoline	C9 H7 N	129.05819	5.586	130.06532	Full match	No results	No results	4326454.181518796	8675575.734364072	2071886.9436353622	15553212.976605643	17889995.848016627	23255851.770767253	2477919.4060318572	20641231.52575592	6736067.132712001	4686060.664084684	3841584.109524231	3422943.5848964048	1735349.968105894	2824182.941039776	6660872.98114511	2918133.062526333	5179839.104256161	2533304.517072156	3.00654934462529	1.588108636785105	0.0263356537577508	0.765432098765432	1.26709614652351
Com_19_pos	Choline	C5 H13 N O	103.09972	1.287	104.10697	Full match	Full match	No results	1849209985.7827446	1826379404.0665054	2191838412.520569	2170348743.439595	1712507515.8598588	1476499478.2056992	3100252437.488691	3509295845.7172723	2803504288.047188	1425958607.8654428	1366628681.7590954	1835936983.8852456	1511319161.1895933	2810805858.2718854	1876938375.010671	1565565457.003873	1742622606.9617922	1576657622.6053562	1.31359895984204	0.39352488984762696	0.0511618031456191	0.765432098765432	1.09948306527158
Com_196_pos	L-Isoleucine	C6 H13 N O2	131.09469	3.151	132.10184	Full match	Full match	Full match	298525284.5443569	204790027.03498885	253318880.7221014	321838781.94204783	173517141.12395626	290105790.76540536	258613579.1800159	320792735.0268019	286055350.55108434	335745799.5959168	244454974.2271972	348619390.4583013	184859887.57595304	337056860.742659	240870474.0823824	233085670.1345215	334196515.8898564	251020036.8077712	0.959220826823482	-0.06006511166821001	0.713156438853422	0.444444444444444	0.299381023021839
Com_1966_pos	Ureidoisobutyric Acid	C5 H10 N2 O3	146.0692	1.358	147.07634	No results	No results	Full match	5922524.756094318	11874519.614920365	7803948.015703244	9678773.875684036	12170763.504374083	2629445.311438297	3398166.2452671407	20984655.451300565	15287508.26182819	6729265.479198209	9644747.009822678	5639705.270363034	9028796.059031688	4820935.998354232	14029145.329072306	2749226.254665098	19498390.28116254	5136079.879635693	1.16142096396291	0.21589098042443372	0.691372090089786	0.592592592592593	0.453306778116837
Com_197_pos	Pantothenic acid	C9 H17 N O5	219.11082	5.047	220.11819	Full match	Full match	Full match	101042058.12977478	183283138.53240854	418668322.59371614	237190392.81296358	148337003.08346984	313667452.93388474	168290787.76585183	251711907.69818655	66905919.169305325	118115852.04223159	146466771.5872717	170272820.378124	39713021.92936389	197331305.39322025	155732622.49312156	46495050.30935804	177006008.25217304	49466954.28589421	1.71642402753053	0.7794060020486874	0.0654691256474061	0.753086419753086	1.05495667842242
Com_2_pos	SM (d20:1/12:0)	C37 H75 N2 O6 P	674.53626	11.339	675.54346	No results	Full match	No results	10842039018.914091	11774564318.96649	4777151767.599037	5037637991.928156	10488689361.744509	6376982210.823002	14090419561.32525	6653079481.969904	11723967955.622818	9280327935.781176	9418711486.351824	8954813981.456522	11820938761.804611	9007494081.143059	11312839553.688425	8419291184.942231	7967723894.356297	13816231214.247063	0.908511229333138	-0.13842374839372806	0.331301458402554	0.432098765432099	0.577810170769293
Com_2008_pos	1-Methyladenosine	C11 H15 N5 O4	281.11175	1.973	282.11917	Full match	Full match	Full match	13331140.370412242	10481876.32914984	22862276.948029224	23227954.30292783	9547251.078148019	9042645.633845383	20947373.43464295	16260513.01173528	14897426.479039192	16072719.10206892	17159250.482932083	9355558.063008245	7676367.885717273	16369547.636556217	12016930.679183047	10737129.957203582	8587017.717834232	10353943.679891432	1.2978902389381	0.3761683814608512	0.147188647279642	0.679012345679012	0.90957924235713
Com_201_pos	DL-Stachydrine	C7 H13 N O2	143.09471	1.638	144.10199	Full match	No results	No results	131742449.61481404	56915610.90498023	118240114.93133606	129486028.04612269	63002108.695527226	108221207.38562398	80473042.9468105	187117510.813648	46364338.37100651	80784502.4517745	129064046.13016273	247621552.88343698	213683648.5198165	227436481.1053644	243367220.29776403	98689805.1777926	264513164.5922713	342896648.3669458	0.498665559038484	-1.0038555299838305	0.00734244836730708	0.839506172839506	1.44675928611652
Com_2025_pos	1,2-dihydroxyheptadec-16-yn-4-yl acetate	C19 H34 O4	343.27214	6.282	344.27969	Invalid mass	Invalid mass	No results	15742456.577060543	2649520.3661182486	4265532.40184186	13205422.580261566	4034549.8835649313	21196803.40056809	5628371.070254225	16513940.221880676	2198174.007782658	3080540.838211076	4635812.885290973	11718447.968606032	6060827.21760105	3599209.187937273	1576651.528565755	14544593.634957971	8657079.379162904	6977531.784986263	1.40400650010963	0.4895496148833715	0.537542405092814	0.419753086419753	0.857251826154563
Com_2059_pos	Spermidine	C7 H19 N3	145.15798	1.156	146.16531	No results	No results	Full match	12788536.159594111	16133627.89777342	15225310.588510942	4079520.3415509574	17903641.754382584	10660737.574181432	26089836.755303852	5658788.894345378	12445292.949200625	12335900.291477181	14266974.756972982	9204473.71329047	15806464.902257795	15414186.820678495	11735204.973834777	12399881.182026798	8277572.989655613	4445135.241052681	1.16459900090084	0.2198332862106137	0.724986419138474	0.617283950617284	0.284103641071897
Com_2089_pos	NAT13-331713_POS	C26 H30 N4 O3	446.22948	5.69	447.23676	Invalid mass	No results	No results	708894.5865768055	3299822.448188266	3141928.641145717	4262652.733225937	3200222.2164363987	951861.5527307377	917484.2135792768	8960319.27291999	2908920.1786614833	2039979.355405741	1366312.9574730056	6135132.576461965	2793184.1941668754	2858249.138772907	21264187.9419674	3371625.1678330204	17837202.194248673	2258980.4823107007	0.473127658172962	-1.079698594273163	0.19733374660683	0.407407407407407	0.839263476779133
Com_216_pos	8-Aminooctanoic acid	C8 H17 N O2	159.12595	1.392	160.13324	No results	No results	Full match	70574816.94136587	11282472.340768995	10425486.686357029	28620529.51179333	12016892.097522974	7522242.236211584	38013176.35843029	12703695.165026832	14887980.050675526	20883035.007276796	22308504.740452003	35425807.42025177	262591554.44059083	67448067.72745536	66261720.70981065	45145990.30409642	28289264.62453542	315077481.91209525	0.23863770181627	-2.0671061058085867	0.0106992232139463	0.827160493827161	1.41555770454429
Com_2178_pos	4-Acetamidobutyric Acid	C6 H11 N O3	145.07439	0.877	146.08167	No results	No results	Full match	14174677.745250883	10071086.550343828	5490585.646051708	18309402.65399054	11310576.908399614	9938058.658248143	7969307.675367623	14726629.505911969	15945170.461975835	9051237.856046138	13038717.709413119	6922586.203294126	12887227.214287784	18466547.267372508	7585226.386342502	4237502.368874174	14440240.86939773	10091825.812460037	1.11594556681985	0.15826665763816097	0.505649938673721	0.592592592592593	0.396488151076835
Com_2192_pos	DL-Citrulline	C6 H13 N3 O3	175.09545	1.317	176.10246	No results	No results	Full match	3145796.624151911	5600444.946285597	7366444.007666541	9238549.420857368	5236767.431547976	4012443.551442859	6336577.623743657	19934676.445879098	6215790.628740026	2703788.056499283	2750083.451293698	3907594.584824702	3283689.2701370125	8186478.727193044	6666626.48579077	3195686.044026354	7581049.431985253	3248514.9921255	1.61565072398207	0.6921153458358787	0.0801557217906141	0.703703703703704	0.994116308274442
Com_22_pos	Guanine	C5 H5 N5 O	151.04934	4.841	152.05655	Full match	No results	Full match	1490910340.2530196	1511208206.5388465	2946068064.3458686	1150246216.9769228	1259875978.864098	860222615.3350482	3766982715.8797	1222278807.9132316	2222722131.2013893	2007381244.3089237	1710137007.0229223	1588284663.8859277	1883386999.1051364	2658259835.8019767	540751093.9047273	2323864533.6139493	1038813550.470194	2924430007.486131	0.985319980623018	-0.02133578200111383	0.923571387830313	0.567901234567901	0.0571284975162429
Com_2201_pos	2,3,4-Trihydroxybenzoic acid	C7 H6 O5	170.02148	2.164	171.02853	No results	No results	Full match	8875275.924147284	10419651.85494038	20098772.44150566	17234019.63203812	8757671.9527568	8291218.842241269	11172107.235561918	18233712.127488818	9647477.927455666	7308032.334550926	7841225.858013951	8621029.780918384	8371651.156816635	14165951.9376255	14069530.787238652	11916548.166928176	14236979.767246217	7413631.777382758	1.1999617865994	0.2629884631993288	0.294686219501254	0.679012345679012	0.614412692764012
Com_2202_pos	L-Kynurenine	C10 H12 N2 O3	208.0844	4.768	209.09167	Full match	Full match	Full match	10879331.52387722	19063683.822505858	16125673.480785312	16728751.047389083	13334766.771871625	8030110.90947722	9685243.988329988	19784832.25161026	10549144.156094523	8829152.04462849	11013168.70039871	8735901.506557317	4399681.591325064	14937335.640887747	14263023.383274455	7074134.4184949845	16508310.849090321	9392524.80948232	1.30506903559276	0.38412612455226497	0.115524607340978	0.716049382716049	0.955803425169662
Com_2235_pos	N-Acetyl-D-lactosamine	C14 H25 N O11	383.14159	1.47	384.14886	Full match	No results	No results	6741836.27570311	13996243.625516266	10862062.350046352	8531776.662609344	9940697.334607497	10933926.972575853	14982673.302690022	10205415.349070331	15852919.579351284	20170354.552908394	16588354.82815828	8280608.022721381	14724652.560876083	8659891.910231708	11443813.57638666	7234574.63200277	6593178.274659964	11493880.92646566	0.97013234658908	-0.04374652001717265	0.978750779899062	0.506172839506173	0.497934072299447
Com_226_pos	4-oxododecanedioic acid	C12 H20 O5	266.1129	5.723	267.12018	Invalid mass	No results	No results	250405768.0772966	9316902.371168066	7235591.726609109	4211884.840418919	29626199.49905849	6746974.9571539145	29883482.82699977	8326386.824413526	10491513.179969285	9697049.06787985	8357673.505925279	280027801.2146947	3796915.651433781	24624582.183458835	5614310.415548401	2461153.762890481	6000941.538555281	2314979.96892724	1.03893110467278	0.0550999870212688	0.447885804021574	0.679012345679012	0.450393469730928
Com_2285_pos	O-Acetyl-L-carnitine	C9 H17 N O4	203.11598	2.401	204.12326	No results	No results	Full match	19057753.483708497	8348139.84359824	4615980.745185755	608844.004208796	9922291.538323333	11905196.60773329	7306686.308874049	7041467.045886532	6616153.503708152	9034010.921894405	9458349.728356633	9871190.921371996	9416517.620996341	390147.4770603247	9095190.131625509	10428486.864340806	439226.8310385078	9307811.248860976	1.11834921507009	0.16137075363887907	0.6014393943481	0.530864197530864	0.476078530505787
Com_2351_pos	(1R,2S,3R,4R)-3-(Isobutylamino)-4-(3-pyridinyl)-1,2-cyclopentanediol	C14 H22 N2 O2	232.15726	5.495	233.16452	Invalid mass	No results	No results	958241.2756803321	19871142.424147822	3315415.476057655	3119799.6688146726	12457271.00231447	15220600.1009326	18061719.732225783	10510936.253657945	8806264.939083418	10925077.847228516	9786397.569223395	3943101.5594434994	4716066.730575097	16788854.99753053	9004571.729400057	8342386.515692851	8048080.52213582	2641215.9879062492	1.24429480891735	0.31532834155689904	0.964693698428927	0.592592592592593	0.519719243227695
Com_2374_pos	L-Threonine	C4 H9 N O3	119.05841	1.315	120.0658	No results	No results	Full match	5955292.4246885665	8000242.085340252	11697478.781234136	14882412.666446432	7244051.109018332	14713337.193874061	9723307.607488591	18065305.50307377	15533551.24401486	11425797.724171441	8973316.311885832	11763436.456199782	8862369.12865411	8895687.39947993	11626913.441822434	8393682.016422132	12807966.577245804	10003615.867205353	1.14082804848311	0.19008135753788216	0.58583170888112	0.580246913580247	0.364810211530742
Com_2388_pos	PC (14:0e/18:0)	C40 H82 N O7 P	719.58476	11.755	720.59198	No results	Full match	No results	14090359.920377728	5291146.75199272	8551665.01978618	14027003.892095804	19193557.02529671	8690174.491280157	17631070.830740288	8691198.294087717	15792818.683278237	18511205.602608617	9650625.388857856	9207739.947604686	15596559.035829647	9848066.837018315	7669975.187177258	5508602.952317443	6702245.8902616305	9730302.4426266	1.21134545090578	0.2766103507778703	0.353161814414933	0.592592592592593	0.546678572715455
Com_24_pos	D-threo-Isocitric acid	C6 H8 O7	192.02686	2.162	193.03426	No results	No results	Full match	1499649173.3238943	1923291205.8471878	3153874136.5007668	2768446586.982785	1381497826.8287494	1433868550.310699	2147516540.8837013	2948133340.4807706	1715001202.5286248	1423851607.1286008	1589907866.9195657	1580055558.5485322	1119975684.8222554	2428395043.4384117	2140720522.0723152	1511013442.589367	2394234805.04611	1230757409.127897	1.23039022713718	0.2991159492798024	0.186147088583712	0.666666666666667	0.803624419802669
Com_2401_pos	4-oxo-5-phenylpentanoic acid	C11 H12 O3	209.10511	5.283	210.11258	Invalid mass	No results	No results	6503576.039209388	1020828.3236528696	1017037.852045102	15219181.992632136	2787776.8889607186	379374.09868975106	1739116.2159727875	847562.2640722747	894447.4572821134	523923.10726168205	416678.4660570483	14943889.640040684	184810.6867975276	1565255.9668885428	318195.27041209914	392730.5765561925	626154.0340794747	214655.63389848676	1.58492839273785	0.6644176606954826	0.105153560738531	0.790123456790123	0.928204188949346
Com_2403_pos	Cholest-4-en-3-one	C27 H44 O	384.33912	9.622	385.34634	Full match	No results	No results	13659993.70630766	5440939.045656841	5317634.689014412	6643649.835502646	9029901.98363697	9475130.953621104	7359542.663128696	9500286.08795883	6995074.650341414	9448186.126255801	11826394.336117415	14925391.6003398	10775017.904222114	9860175.059092177	12231170.693119014	7677061.96691559	9956570.874184396	11779062.755809067	0.745561289890535	-0.4236011387749152	0.0180305428196969	0.839506172839506	1.31776619897474
Com_2406_pos	L-Ergothioneine	C9 H15 N3 O2 S	229.08812	1.388	230.0956	Full match	Full match	Full match	2077151.843100291	1363901.6831055395	2217681.944661307	2023482.1129318601	1629452.7565385886	2337698.088942953	2207748.549585347	1709684.4396908064	1335020.8665007805	4623875.409304495	3888045.1676697982	14904809.4294161	3738838.307023884	6980339.818362824	5842924.371264179	3709594.711942452	11581653.563492503	3676828.5311392876	0.286729575528406	-1.8022373717965166	0.000108638562089755	1	1.98336197426139
Com_2407_pos	Palmitoyl sphingomyelin	C39 H79 N2 O6 P	702.56761	12.003	703.57489	Full match	Full match	No results	17800674.430912547	2939333.961624105	2189130.652562412	2192591.1470253053	1930898.6959954195	2872637.218848797	2530143.183597858	1049481.827157523	3376297.505954232	2894944.2293058285	2324519.396013548	1907332.2912773057	1898138.404877432	2271098.7419511494	1680959.259982056	2269316.5450423183	2432704.4363098135	1029824.5664216399	1.97132440174114	0.979165206250969	0.227232086842062	0.691358024691358	0.754496064812349
Com_2440_pos	12-oxo Phytodienoic Acid	C18 H28 O3	292.2014	8.376	293.20868	Invalid mass	No results	No results	9095816.251674213	16982801.718870804	6905712.886797659	12611667.04261733	13929575.9949805	7834694.631247647	20851528.722063225	13823689.718286358	17001004.739504103	1380347.783458818	1450997.4900035514	1072022.3320687413	988138.8517440445	1106980.2414744487	1502504.6276040368	924725.2325221492	980561.7190181742	1156950.6763384298	11.2689493167094	3.494281104076666	1.70573213154407e-09	1	2.29879824156899
Com_2479_pos	Pectolinarin	C29 H34 O15	1244.38067	4.789	623.19775	Invalid mass	No results	No results	4914508.379042716	5497650.130581327	5828898.997705497	17969487.536414936	6764006.497738626	2505251.816186124	838588.3567715684	5047686.383366604	470436.334104897	4114825.053980394	5323802.912674705	678952.1322961932	656811.8428678532	192360.73731759496	403847.38406181836	5392384.111147211	1875634.0283955291	220883.89622172792	2.6425148538069	1.4019115811456402	0.0525590623098988	0.790123456790123	1.08961534851247
Com_2544_pos	N,5-Bis(3-nitrophenyl)oxazol-2-amine	C15 H10 N4 O5	326.06104	5.093	327.0683	Invalid mass	No results	No results	8510778.70204979	973996.8515589817	946207.76142525	17100377.51654077	1994438.8742477412	426019.8355360439	1732204.0154023813	449856.20206413395	409048.7443275862	170033.67284611837	169819.39661050722	9257929.533854129	110612.48441192793	1316727.5724321918	111424.2704211885	92885.20248381667	938355.1398973423	87161.16551887276	2.65549289468895	1.4089796692120484	0.0417465083777225	0.802469135802469	1.14111788768619
Com_2553_pos	Enrofloxacin	C19 H22 F N3 O3	359.16392	5.177	360.17123	Full match	Full match	No results	352556.8402865981	2442152.321593316	476803.60509123176	571759.7355662046	9191441.044072641	1915074.9466965524	393245.3383040639	5966599.674851649	1770949.8744088968	3791567.6612853403	15941864.963355197	2608662.6684744474	1713342.5048259757	1437177.3579342638	6347099.493066119	456380.75398437073	1704490.9972970402	1511508.9360563965	0.64993583629215	-0.6216307971036618	0.293599084040421	0.395061728395062	0.828554945604377
Com_2600_pos	DL-Norvaline	C5 H11 N O2	117.07917	10.287	118.0866	No results	No results	Full match	5675758.423254428	7312018.7921627	7114620.984422192	5712640.888810734	3529889.4225671315	4337829.693872736	6024847.603833643	5453695.450008482	4777178.29987571	8170434.380588417	5118692.374178378	8836396.482476635	8020389.4581613075	4564626.275341233	3303970.6610499574	12459794.550284	7643499.589822565	8923327.270646777	0.744893154131202	-0.42489459154036335	0.137400534918688	0.728395061728395	0.870544082496012
Com_261_pos	Nicotinamide	C6 H6 N2 O	122.04822	2.07	123.05549	Full match	Full match	Full match	80243280.63401271	62660103.31142904	113950886.10638629	138736490.2041684	44041689.29687284	60131816.26360859	89021639.76837157	154799049.02048835	63113466.1875214	114105637.04433005	118089901.18225875	179038723.22344476	112835711.37926511	217208285.53617704	162789459.61496565	74036195.9362142	230023539.6377342	111960222.45818986	0.611094577618927	-0.7105324151665954	0.0146785570707572	0.814814814814815	1.37233548530393
Com_2612_pos	L-Histidine	C6 H9 N3 O2	155.06944	1.275	156.07674	Full match	Full match	Full match	5448756.830555078	7322461.132768576	8610078.360252332	16480142.874381505	3967717.938276455	5970059.201668804	6798902.051643861	11952016.946595503	8947285.385984793	2899580.1404242623	4570068.936112149	6868807.246478056	4396847.871991768	8881280.53645694	15658311.159348099	3791918.0788624384	7240078.023598668	4036542.5327272825	1.2940174217629	0.37185704091754807	0.190811914629104	0.691358024691358	0.765562887113527
Com_2625_pos	Spermine	C10 H26 N4	202.21546	1.256	203.22279	No results	Full match	Full match	2258707.067973012	4545107.045626083	5239265.940807078	5005311.560791226	6339024.019291673	3168271.822092848	4222490.582948603	2799572.611736	6563888.963940911	4599477.605493122	4025897.230839716	2396938.7308369842	4038253.603569251	14355607.804642707	5088106.449452257	3208748.183632806	3408390.3910677885	1477650.0645236638	0.942312579942344	-0.08572239096271471	0.75542874966531	0.592592592592593	0.668247518415865
Com_2668_pos	ACar 7:0	C14 H28 N O4	273.19353	5.478	274.20074	No results	Invalid mass	No results	4752466.37992474	2095630.0538299496	1706593.7401222065	9580704.405887185	2428866.4457217325	2486264.99826756	3349804.999959527	3328970.054998553	2805328.872993351	2117113.5228714016	1822275.0969748185	6629330.027513904	6120809.823522005	4301713.63777891	6631830.26470611	12037735.0894721	4553590.873883863	5184873.832265124	0.6586054515218	-0.6025136411822894	0.130575889552343	0.716049382716049	0.911891040231545
Com_2761_pos	L-Asparagine	C4 H8 N2 O3	132.05358	1.32	155.04282	No results	No results	Full match	5256757.246331428	4067071.6141000492	6681022.297674169	5308327.9626662405	9585816.01641662	5048045.156977242	7066747.214499987	7228521.581289251	2720006.0811706125	8990209.615512963	6039096.194599135	4986074.517815175	9804296.522650553	8856363.732558696	15007620.27094042	4888731.046134049	8554673.53917382	10128277.706793794	0.685548895574938	-0.5446685275148033	0.0450346056986646	0.740740740740741	1.12090123549824
Com_2771_pos	PC (15:0/16:0)	C39 H78 N O8 P	719.54683	10.041	720.55371	No results	Full match	No results	4725920.211954808	4636052.166223144	2821714.7942961045	2298821.205479957	6813303.788727004	4069126.424632066	3280369.868052891	5988150.585344199	4439214.7177035175	4576049.580099011	14264356.158520719	3316144.186041158	5001858.287423948	2634755.242382914	5111901.072776556	2589506.7294239597	3459011.6687152535	2510331.462372428	0.898968128223185	-0.15365812716704944	0.981118023187592	0.54320987654321	0.27914507358486
Com_280_pos	3-methyl-5-oxo-5-(4-toluidino)pentanoic acid	C13 H17 N O3	257.10311	5.369	258.11047	Invalid mass	No match	No match	161575416.79525363	31167819.717219554	49988642.9974234	68517190.50564483	38941988.48644048	106861728.77999614	46576279.16773304	64229307.511670336	59072792.14699483	81881349.87700497	86724372.4315632	214672131.7195834	155466244.7401383	79859563.63611981	68258617.19283073	133262372.28114727	134284081.25959995	153613963.3364105	0.565810761912369	-0.8216084773438154	0.01003250318996	0.839506172839506	1.44457949120839
Com_2820_pos	4-methoxy-6-(prop-2-en-1-yl)-2H-1,3-benzodioxole	C11 H12 O3	192.07606	5.46	193.08347	Invalid mass	No results	No results	5876699.787372114	6271086.496984847	3356741.2504268326	3987499.470984914	9280662.06185897	4281172.073144412	7210034.902758169	3669733.105897115	12669643.744884182	1665056.9735315714	1454671.8701293939	11882410.511463052	2053183.4072466583	2862406.259880887	1352165.192408588	351100.4762558248	729519.4090571104	1041164.1524149876	2.41980384150217	1.27489010189568	0.00397253599347122	0.901234567901235	1.57056995821324
Com_287_pos	PE (18:1/18:1)	C41 H78 N O8 P	743.54369	11.338	744.55084	No results	Full match	No results	73142505.19587135	84132870.78301364	85423284.86114918	128962698.91083734	34279968.34781364	43413607.62158327	29105361.462452933	45664784.47219709	91899972.98085299	49771102.500348516	15292477.210921519	58674543.04634259	75843037.50071287	54248418.24885334	258969159.33465126	83245826.1747081	38294211.21482848	43850478.759022884	0.908337976473601	-0.13869889620592135	0.823615903141143	0.555555555555556	0.135551030416328
Com_2874_pos	Riboflavin	C17 H20 N4 O6	376.13777	5.338	377.14484	Full match	Full match	Full match	3093701.070562921	4616215.8457948305	10248741.812083853	3030248.658028929	5240231.415831224	8951590.468340429	9320326.091232788	6602583.081703243	5530406.473665559	7345007.936918718	8291280.833065408	8710654.562535835	3419980.4766101995	12603152.0255449	6788939.435204627	2654249.3779100017	5786404.326792382	4756342.784151936	0.938333121539436	-0.09182790405050721	0.815957572594709	0.530864197530864	0.450983377959874
Com_2911_pos	1-hydroxy-1-(4-methoxyphenyl)propan-2-yl 4-methoxybenzoate	C18 H20 O5	338.11382	7.442	339.12109	Invalid mass	No results	No results	1490689.701713861	309856.3776020194	330214.3062993136	1757576.7719730837	846148.9947476349	284098.4532421716	310333.47469184845	307804.40386651695	300483.18476177816	467017.12050675874	249003.68918647294	11335961.87800329	170969.42853986783	1532764.7320866734	323967.0777705145	153357.00310025972	488653.10691495077	177456.9580131942	0.398492885349009	-1.3273741281705624	0.963984274711308	0.419753086419753	0.206848726705673
Com_2912_pos	DLK	C16 H30 N4 O6	374.21931	10.201	375.22656	Invalid mass	No results	No results	4051709.443177409	705082.2766345291	1475460.0330611926	1918540.4847334777	3216099.974223511	4783838.738746897	1947345.852676478	4144360.69415378	301612.06888297474	7524073.519259006	5734939.222680257	11333858.25071215	5228736.537962835	5887125.6764342245	10488024.675602114	5921071.940408657	5969612.259481556	5732120.498954841	0.353246695125843	-1.5012520317035494	0.00273044056539307	1	1.66099484428045
Com_2913_pos	13-HPODE	C18 H32 O4	312.22959	7.067	335.21881	No results	No results	Full match	5552878.996250001	5845199.651847749	1389288.8000986956	5560632.552428646	3090774.283843749	1514810.9540886376	16110936.672019003	1787406.1355453066	2382237.6843969543	5049170.062685589	1941252.9577525319	2674386.466527703	2358326.4001181894	5161215.163866933	1682884.6633024553	1166975.2183889053	6325823.822449289	1444111.510720628	1.55495390209766	0.6368718110948535	0.396831943563501	0.617283950617284	0.554415664015246
Com_2919_pos	ethyl 1-(3-nitro-2-thienyl)piperidine-4-carboxylate	C12 H16 N2 O4 S	284.08708	5.472	285.09457	Invalid mass	No results	No results	302775.7022454453	571144.1220758099	503080.5448287485	9360627.291885735	2745458.0447043153	329818.07409403665	2178949.2838174696	1042232.2275633283	1010802.3233869103	1129770.0703194987	2300450.778924287	11263876.672764242	201106.52242343352	3949364.0129922926	564930.309476324	2804818.3630782985	1197837.367633143	132988.75923679123	0.766395333607132	-0.38383931800213245	0.821982050589049	0.580246913580247	0.652362088187759
Com_2936_pos	DRH	C16 H26 N8 O6	448.18138	5.57	449.18893	Invalid mass	No results	No results	1241574.1934826893	2256677.997887305	973190.5933249345	1589007.1624588924	2211666.077647494	3237139.5326394546	557825.0998267492	769639.2300579387	410480.3504947023	4665796.200322909	7473071.334509635	2436546.0498338407	2609066.54384812	1407089.3574734773	1581865.5077156061	10502781.588100113	866428.2385504186	1320706.1076950782	0.403099497273527	-1.3107921109577143	0.0491085590016705	0.753086419753086	1.12595544306842
Com_2982_pos	7-Ketocholesterol	C27 H44 O2	400.33422	10.996	401.34155	No results	No results	Full match	1870118.7209071054	835711.5258144693	1027729.8639469901	2261162.0961269694	1490147.3266566703	739359.0388955405	888893.4335204232	1662413.9557988537	1003467.5464011894	2136465.129772532	2282670.8587245974	2593801.6397920656	3403373.041033142	2122880.8537792373	3075677.452005785	961574.5987862824	2505955.674021835	11417667.787886601	0.386195987511818	-1.3725949197931901	0.00758839661011992	0.901234567901235	1.44941139305519
Com_30_pos	Hexanoylcarnitine	C13 H25 N O4	259.17826	5.369	260.18552	Full match	Full match	No results	2079814098.8103197	496893388.5349547	493803885.3245632	1745803458.9156177	810837871.6235899	458190104.9895784	755321870.5320895	728612984.811016	492091318.9927487	205900622.62503257	163731425.278661	1237566557.975534	1393841113.4245398	791756815.6085184	1003236766.8082299	1995457743.7566526	1007873057.2060356	1085945471.8237908	0.907269343283604	-0.14039718411762156	0.969887939662506	0.604938271604938	0.66981093982688
Com_3041_pos	(2R,3S,4S,5R,6R)-2-(hydroxymethyl)-6-(2-phenylethoxy)oxane-3,4,5-triol	C14 H20 O6	301.15221	4.677	302.15979	Invalid mass	No results	No results	4781722.914668234	529549.378482345	1205393.2600945074	7076530.447653047	877682.6725939646	596784.7293886056	2815795.7079151543	8363747.093283486	532919.5743473716	1857915.574204915	262853.81542621483	5136286.6976732975	2653143.7237192593	4665543.094080806	4525119.549252325	3180284.8313369574	10600884.965281334	2151379.644673488	0.764416719050794	-0.3875687621137386	0.365890219292035	0.604938271604938	0.574655628407398
Com_306_pos	SM (d21:0/13:0)	C39 H81 N2 O6 P	704.58211	10.052	705.59052	No results	Full match	No results	140622176.72766152	140860683.9768351	87494037.15419158	139909100.85300714	71570196.31497937	74140774.26518162	151219214.2704072	40907325.46662614	183967670.79671857	203445562.284589	82380229.4739039	89826687.9666939	126408727.11692044	77374789.4139698	154925153.33316612	177622063.62515804	84399416.20553902	143544359.5505945	0.904172977566242	-0.14532929348100151	0.517869983391844	0.395061728395062	0.440324562217495
Com_308_pos	Uric acid	C5 H4 N4 O3	168.02837	4.797	169.0356	Full match	No results	Full match	116267606.072803	117621121.822704	129939596.95377274	152594817.0947867	135197186.19335684	96211753.15402013	151408167.24326673	40764960.65648464	48017585.330984	231096025.9154754	209458137.70411912	72711695.07344179	57302596.84809787	108879665.87962244	172695955.63386574	36892431.111045025	29142740.312568773	37462687.07695716	1.03388388240641	0.048074162748144335	0.503568430163891	0.580246913580247	0.646388795562544
Com_3101_pos	10-Nitrolinoleate	C18 H31 N O4	331.2357	5.738	332.24289	Invalid mass	No results	No results	12344998.155142471	2239803.80664352	1705473.5697954064	9061337.006358363	4517794.492243126	7108305.146340503	4014265.966957457	5121999.141800167	2235515.169695287	3306659.5875844723	2980892.79305253	6161752.000700801	7207371.168029592	5272844.599232769	6975810.052392203	8194106.504781312	4690338.2519394625	6424566.374609033	0.944061588945248	-0.08304711330079968	0.436283706663438	0.604938271604938	0.781699406077735
Com_312_pos	Hippuric acid	C9 H9 N O3	179.05821	5.373	180.06561	Full match	No results	Full match	38863058.43968393	17740938.999834113	11153245.53590256	24431058.10820787	164141222.01653618	19494448.336716287	25727837.33036645	35702517.38312127	19577434.033927172	25076272.88266424	17975926.74871127	166099520.4366328	13375080.451950978	197825879.31437916	13620468.67475987	3204618.5538912416	29052403.214311376	8831870.920482341	0.751126651341389	-0.41287190637996035	0.735258925834772	0.592592592592593	0.313363384461793
Com_3166_pos	Catechin	C15 H14 O6	312.05632	2.145	313.0636	Invalid mass	No results	No results	9567452.47010499	2073999.3451486083	9519259.200768977	6338099.540849735	2659302.2255950333	3849423.5141639314	3291894.3618857516	4739857.51039427	7512516.612043452	9611530.408072785	11710916.876220886	2225115.5299618696	8336716.159190599	1878583.3658461622	3534868.931142392	4264975.4613654325	2990362.6995164906	6872696.516286581	0.963559878358296	-0.05355377239711642	0.949411280316576	0.493827160493827	0.112601922260896
Com_3170_pos	4-[4-(1-phenyl-1H-1,2,4-triazol-5-yl)-1,3-thiazol-2-yl]pyridine	C16 H11 N5 S	305.07305	2.771	306.08032	Full match	No results	No results	4282082.758281689	4487687.854645098	9400764.106175898	4903277.114170628	4445161.520768733	5945029.393378213	14229568.785592321	3891332.931658836	6824942.711070113	6419453.24026223	6811328.679327966	8251509.065488265	3435065.9063819153	5178531.502961369	3183742.399255979	5819857.179322996	3431187.0582145234	5158472.5065869875	1.22480375916641	0.2925506158752364	0.395721896697801	0.419753086419753	0.531997302714018
Com_3204_pos	Stearamide	C18 H37 N O	283.28718	6.677	284.29465	Full match	No results	No results	11400732.57644247	3166260.5611455576	2674361.6378876455	5656253.093196539	3748776.6597535424	3182659.4066140535	3584646.632908046	3544812.546659187	3271875.2302456005	3073385.6845489885	2446668.8196406094	4227877.794914619	7407017.05525969	3380782.7126364596	2995455.8959697317	5329620.013954921	3247212.0388419423	10280424.70821677	0.949088333077952	-0.07538572759575636	0.820220469730214	0.518518518518518	0.79566640707468
Com_3220_pos	3-Methylindole	C9 H9 N	131.07383	5.583	132.08116	No results	No results	Full match	1412872.1403103292	3014190.786066499	1062360.5747776057	7052789.153337543	8481124.491625909	11048753.028058663	1781487.9651003238	9528901.660541037	3084814.5582952136	1223985.2226176858	1402578.6812588319	1036242.3876988203	701299.311287216	1295540.7684384438	2809298.110049601	762254.506377303	2512633.0073862015	783912.3125669934	3.70915092269427	1.8910889712630774	0.00606771313909182	0.888888888888889	1.49423767560412
Com_3231_pos	Glycyl-L-leucine	C8 H16 N2 O3	188.11619	5.061	189.12367	Full match	Full match	Full match	425546.27742318664	1936938.7449238847	1323598.2021588734	615774.1144302005	2137511.551955391	677295.5883784796	423704.1012867729	460087.49557906983	1617418.9315639744	3483798.17801275	11374300.007034307	533060.569360321	1062473.8546525296	429313.2560520403	553233.53965895	7589104.615248179	380874.4476848126	404784.0399901927	0.372627811046915	-1.4241927411602924	0.516631504814502	0.506172839506173	0.646532512488098
Com_3256_pos	7-hydroxy-5-methoxy-2-phenyl-3,4-dihydro-2H-1-benzopyran-4-one	C16 H14 O4	292.06681	4.572	293.07413	Invalid mass	No results	No results	7466705.1633753665	4753016.13728517	9824493.069733704	4247182.067651719	5204148.6251064055	7266064.222280583	13699949.73031139	5055784.256893576	9067334.737331638	8836033.46914597	9150181.368684828	9247808.842095856	3968518.605955616	6423577.845630667	5626067.374635953	4612077.425332575	5554895.670263941	7645992.476280794	1.09038747393118	0.12484089407053728	0.735780488949505	0.518518518518518	0.276188737792702
Com_3309_pos	PC (18:3e/2:0)	C28 H52 N O7 P	545.34792	9.301	546.35529	No results	Full match	No results	2097646.15730347	672880.1852507117	283714.0367359711	553142.9811802839	12614206.995896911	455010.9510059119	499579.00640737417	558075.3070536274	297060.6930532981	528982.3647943299	345596.3383816294	413393.86777717125	572039.9291932225	358183.4012710874	541083.9156311032	320013.07906678086	1354726.6249790606	596493.3324015014	3.58438927382065	1.841727326266531	0.332748075268419	0.567901234567901	0.633812571551106
Com_331_pos	Xanthine	C5 H4 N4 O2	152.03368	4.719	153.04086	Full match	Full match	Full match	31525254.89313279	217189732.00258875	100403156.82331297	173576936.3827811	207709361.21282017	46427223.526461564	195044304.01179832	42906680.45897202	82641191.11063214	112473345.0552959	127391429.5298381	135914585.91653013	7730078.3362829955	107357015.71846032	101357176.82548447	58437959.536729455	50967362.05859389	10025114.707902081	1.54207485104697	0.6248727941851268	0.222640568596124	0.382716049382716	1.04032357353982
Com_3310_pos	5-Hydroxytryptophan	C11 H12 N2 O3	220.08447	5.408	221.09189	No results	No results	Full match	1849716.7425982975	659248.8221399855	561202.0023152085	4144975.764443151	1470588.888290024	633885.8572676383	686859.3095596965	783670.8087912054	500326.79794461717	679780.4631773095	715079.5839336885	9359658.40712632	583620.7358261065	2490910.3970107357	850728.347364435	664827.6287437221	891637.8757997502	564357.1792757232	0.672028057204102	-0.5734066280377489	0.784233854790735	0.567901234567901	0.222368542922644
Com_3343_pos	8-Hydroxyquinoline	C9 H7 N O	145.05296	5.641	146.06023	Full match	Full match	No results	8550640.082193132	3400129.0902177626	3495153.38768569	10163513.885802427	11982394.75266348	6935021.3999023335	5920863.175806765	6036615.858021696	8384346.783890895	3512337.497366102	2999548.7753409655	9223032.722315822	3812665.2871730314	6639601.896447605	2845058.6585084484	3459291.173853242	3290597.9170585633	1068659.795901884	1.76030613891492	0.8158263531163522	0.021303705995822	0.802469135802469	1.27097867986883
Com_3399_pos	D-(+)-Proline	C5 H9 N O2	115.06367	4.885	116.07085	Full match	Full match	Full match	2816833.2438969254	2458274.797161859	1853980.576954491	4571555.443406395	1072309.190446817	3275339.32983747	1951056.6731082243	2922204.941314047	2492205.5962510547	4602135.2131168125	5291129.321656546	9023983.524264725	6195107.538451801	5640353.990189217	5239902.764003867	3189202.4560997332	3915490.8897312847	4835552.963378591	0.488469923273741	-1.0336583615159616	0.000495339421688858	0.962962962962963	1.76927584877057
Com_343_pos	Kynurenic acid	C10 H7 N O3	189.04271	5.417	190.05006	Full match	Full match	Full match	23768463.799318053	19602043.143436506	14377612.60080523	20241753.020405382	82793115.57602906	27107595.511928428	15024953.873704027	23463207.118079882	22472167.244046282	24518909.86345423	27252894.934674382	160856212.31356075	12023519.273654956	53158558.46443407	21653492.917375084	9102689.122841068	25124237.077459935	9770109.155712148	0.724539860275376	-0.46486303362173015	0.919398675815735	0.530864197530864	0.383515656893594
Com_3513_pos	��-Aspartylphenylalanine	C13 H16 N2 O5	280.10552	5.289	281.11282	Full match	No results	Full match	2517899.476638048	9555218.126446135	6661475.544390824	10724844.10663433	5315492.579895225	3612004.793283538	4214940.095117851	5215987.722111199	5912430.561080536	5392951.03291693	4350968.955052641	5993422.124853194	3040347.722112962	5321375.801947639	3596705.5477995407	3088197.13299241	4193103.7181776753	2903337.5020331433	1.41841901027652	0.5042837771133908	0.121520413102916	0.691358024691358	1.10329231574637
Com_3539_pos	PC (14:1e/4:0)	C26 H52 N O7 P	521.3484	9.33	522.35596	No results	Full match	Full match	6013207.72973287	6265890.002260871	4405028.679631617	5177568.916403596	8028480.719500966	2448162.1472509066	5110636.606483443	4475861.660096172	4739644.117821713	5637760.066067539	5871614.837470634	5781216.164783121	5452847.163923878	3023834.461995135	3232179.7803501575	3643800.059522868	5710447.1012163535	8914141.822876282	0.987235277507705	-0.018534146737061503	0.982120535109203	0.518518518518518	0.0448825462957761
Com_358_pos	Indole	C8 H7 N	117.05801	5.156	118.06528	Full match	No results	No results	72912823.79534516	187468753.32728928	131569352.13357005	160222575.99232692	122307957.67122096	97279079.13596638	64476528.00507637	73073702.1882052	102300102.55754651	91950022.1546221	88999055.4529753	84180887.41950086	64150760.76587697	56305942.227033794	38589219.43617469	144646932.3406756	49819984.038817465	54866424.44972094	1.50200002067066	0.5868848327066845	0.0347214588267152	0.802469135802469	1.17670774158136
Com_3689_pos	GNH	C12 H18 N6 O5	326.134	5.347	327.14127	Full match	No results	No results	1488679.9393904048	1906288.6396262508	777935.2014617778	2440022.7635003435	1614522.9449525985	833087.6042060732	929120.1419591999	1183176.8640505765	658422.6181339452	1055420.7208510297	804933.1301657769	7958153.992466189	551424.3375087982	622256.5106951914	620594.1347793993	727972.343039229	519352.5019256445	438586.76434396685	0.889655505239186	-0.16868129487082117	0.315886140316873	0.802469135802469	0.613798730902058
Com_3710_pos	Orlistat	C29 H53 N O5	490.42365	11.554	491.43042	Invalid mass	No results	No results	534727.2445877276	616257.7585770759	538639.8812340224	659839.5703515732	1066181.6080739116	461070.1209031737	853504.2294129097	509756.85142339894	701150.2452140439	9728286.69777063	517814.72871650156	426040.88131407835	457370.11272363696	515327.79841079266	484397.86378494435	349738.5385903647	902476.3796144731	456605.6923299667	0.429332440443652	-1.2198329076619219	0.830888230226331	0.728395061728395	0.614365718679101
Com_3712_pos	L-Tyrosinemethylester	C10 H13 N O3	195.08942	4.971	196.09689	No results	No results	Full match	6250540.444975326	8246983.519582369	2527661.045065403	7157214.233966647	8759005.419162715	4313553.552029974	3876843.0159482826	4320775.080722521	4136333.0172920893	4068189.5173747675	4059816.959906608	4433002.813365039	7603377.520887955	4586567.256888423	5288309.459846593	7419318.1042334605	6113909.397019429	6455410.98903726	0.991225042983986	-0.012715457719175715	0.742788473606777	0.54320987654321	0.3237821277539
Com_3713_pos	3-(propan-2-yl)-octahydropyrrolo[1,2-a]pyrazine-1,4-dione	C10 H16 N2 O2	196.12078	5.348	197.12819	Full match	No results	No results	5457879.587868545	3773717.36568306	3766584.2490937444	5391238.3883985365	5049250.148815129	2615055.516833149	8012441.633128421	3977307.6262991354	5421037.939204593	4456682.005133381	4085117.8302236744	7906607.345944764	3294633.410918979	5162229.201030881	3855814.8218744444	4575200.800753532	4424976.933516129	3716027.0779771237	1.04791111124634	0.06751634588025288	0.8119052538502	0.580246913580247	0.340268447368293
Com_3722_pos	Mezlocillin	C21 H25 N5 O8 S2	556.14409	10.868	557.15161	Invalid mass	No results	No results	535524.6215373994	667094.5049176321	239199.51229405115	297232.46048850595	304086.08274520823	244257.98296067317	263094.45919276314	224041.48845890458	10714140.356327917	263152.14910821803	226464.38345928292	429541.09220361616	253680.65836357352	6157068.491910944	455208.11077336565	189712.80734042163	193954.61578400768	241916.39969602323	1.6037515949855	0.6814507001249511	0.691054935982721	0.62962962962963	0.400220057122795
Com_3737_pos	Coumarin	C9 H6 O2	146.03725	1.603	147.04453	Full match	Full match	Full match	2137983.161772688	3884738.5631281654	9422506.045747371	8063973.5113818105	3375551.3412186033	2993127.971014726	4113028.9509411156	6746026.084048301	5524340.195562422	3169915.154831831	2431994.903224804	2945911.7907036357	1964952.5340323006	7074880.889795195	4260124.153856233	1901344.8188156455	4873969.596558218	2232594.7110811076	1.49927867419017	0.5842685650774123	0.092844793516192	0.728395061728395	1.01663136175962
Com_3746_pos	ACar 18:0	C25 H50 N O4	427.36621	7.651	428.3736	No results	Invalid mass	No results	4793979.191946519	4645561.924457441	2636888.2266695797	6697100.870203672	9227191.468665767	6375538.002534862	2681851.327507673	4633576.026257655	5878132.729909696	4443221.604257399	3343757.373143634	7803735.627993245	2870093.4756489145	3553851.21790082	5400365.776521246	4477969.682525579	6862529.319651045	3703610.3487618268	1.120367157993	0.1639715985437296	0.603665910179382	0.592592592592593	0.320661695075045
Com_376_pos	Corey Lactone Diol	C8 H12 O4	172.07341	4.934	173.08064	No results	No results	Full match	89181090.47997493	33682642.30294437	38057268.37936899	86093023.50833128	42843527.323376365	47524894.187766045	62070335.21929907	72053049.12505428	44216798.94964939	60402061.79400141	61819201.45696157	101908259.61179534	139463243.1005058	78624860.03203306	38412528.697028495	135713796.81953815	89784845.29461867	121148028.54355167	0.623397892546493	-0.6817748170781761	0.0274101241139099	0.790123456790123	1.27967179645267
Com_3766_pos	Decanoylcarnitine	C17 H33 N O4	315.24098	5.953	316.24847	Full match	Invalid mass	No results	703885.9641899647	909697.4240305809	3269869.764405094	3416580.7457466437	1753201.2481094159	531525.1723422365	5195140.092847333	1136529.9433117239	3553796.557919911	147389.9133765714	145525.62017128454	617261.3257048244	2591118.311942371	1505229.102448305	555951.9632133543	1534506.863314178	7720746.736165923	1092254.7353702853	1.28662770354318	0.36359465810160907	0.217314006632231	0.666666666666667	0.79530203816259
Com_3776_pos	PC (14:0e/17:0)	C39 H80 N O7 P	688.54977	10.93	689.55975	No results	Invalid mass	No results	9212537.526338866	8593910.958946692	8370096.809793472	7238949.514367312	6716094.595678894	8144515.20001667	8043366.155534389	5417837.842478073	9481373.864214543	8438389.944033297	6582574.172768203	5739497.374712584	5906935.83302278	5788201.56027681	5177363.893525426	5626295.637031312	5151463.701060109	4075252.478072281	1.3569088316944	0.44032379188363124	0.00277603909018138	0.864197530864197	1.5560733309972
Com_3817_pos	5,6-dimethyl-3-[5-(trifluoromethyl)pyridin-2-yl]-1,2,4-triazine	C11 H9 F3 N4	254.07633	5.093	255.08379	Invalid mass	No results	No results	3469545.23461462	210386.3750472671	1281259.4808153864	6286244.973668338	1297810.338981041	263025.9790929511	872712.205885892	593687.0100251308	162892.4646783372	429462.43811283796	665116.9023449777	7616222.039614852	766804.3977069666	1140286.478656017	541059.2104412221	88591.61900044688	538682.8869181167	946475.8846247802	1.13389634222804	0.18128875898479685	0.803385787262249	0.555555555555556	0.174103089960114
Com_3932_pos	Tramadol N-Oxide	C16 H25 N O3	257.19888	7.626	258.20609	Invalid mass	No results	No results	771581.1937086169	345459.0587442758	1079031.8647968026	723674.9139879992	532017.8814423401	1011156.3012659439	450560.3499023623	1033672.063893032	613134.5003536429	2246757.385263541	1945893.3150315853	2279539.1070321403	2767179.8716706326	3749510.3764155624	513793.46793712757	1196141.286245082	7263565.120022477	5635622.900848556	0.237708799741581	-2.0727327834936253	0.00122339751635433	0.91358024691358	1.70450288295207
Com_3966_pos	Azetidine-2-carboxylic acid	C4 H7 N O2	101.04779	1.33	102.05516	No results	No results	Full match	2744862.096544269	6162127.08584455	8242421.421980571	7165217.892345254	3231179.2125156913	6657257.668189374	8950386.279986463	5050447.25902401	9797815.484186443	5818744.847079825	5345276.919363478	4021748.805036415	3556582.682590607	4369783.26532198	7718248.540620657	3232554.8597062957	4202400.908271332	4240237.450437312	1.36456711683071	0.44844335594403983	0.145771309144765	0.703703703703704	0.943092505423937
Com_4019_pos	Phenylpropiolic acid	C9 H6 O2	146.03717	2.408	147.04443	No results	No results	Full match	2561915.1098087477	2733952.51345428	3976039.7447160487	8784871.04875061	2512951.6768715046	2798725.5216535227	2726955.0379537717	2949189.318216079	3710103.6971197748	2408288.7306400267	2237973.274446811	2396820.537283542	2053106.9930944687	2890867.4095943775	2999419.315913882	2255210.139053122	424235.5910522765	1965541.4269622928	1.66847997885087	0.7385343748115939	0.0420853296319244	0.864197530864197	1.14527165292276
Com_4052_pos	5,7-dihydroxy-2-phenyl-4H-chromen-4-one	C15 H10 O4	254.05753	5.799	255.06474	Full match	No results	No results	3004498.9986786167	384001.59724819823	402229.54819158785	289147.942661987	452196.5215756405	309438.0037833853	408864.7572043561	328850.1954058314	631271.0507352073	323782.49842261255	369501.5093443437	6938904.932374321	890646.6254948695	538505.80451369	339911.4676141307	276404.05595968897	360664.127711792	683548.034979468	0.579236566200093	-0.7877754147549648	0.641446956596744	0.469135802469136	0.378405266307664
Com_4055_pos	Tetramethylpyrazine	C8 H12 N2	136.1004	5.639	137.10765	Full match	No results	No results	1461649.7169737562	3435113.2215167475	8354928.638031866	1884480.388413196	735876.5687934766	2508385.770267829	4519945.177960103	571112.8140974035	9302564.135879492	553334.5069114361	664391.1218131188	318761.61681572255	385088.86149970104	548235.024903891	532413.6352565521	408876.362688189	261087.50068621512	370565.39763117203	8.10686383669936	3.0191439116939014	0.000534003829466726	0.987654320987654	1.8485928001476
Com_41_pos	Cholecalciferol	C27 H44 O	384.33946	10.069	385.34631	Full match	No results	No results	788640551.3556713	937310744.9919617	508829832.77012646	351178902.7780289	920264212.8141935	602748815.4969894	1164179679.621419	685626505.9446545	918669272.8042259	800310839.0962713	634723681.4513639	492788400.37449247	967352309.9114053	821291915.7537814	1026330679.3369008	725586594.4679965	609049839.8206831	1528422343.008176	0.904230631388012	-0.14523730419014622	0.537611835711911	0.567901234567901	0.406682684916612
Com_410_pos	Methionine sulfoxide	C5 H11 N O3 S	165.04618	2.02	166.05345	Full match	Full match	No results	55364094.15778146	70297303.30309932	155425158.91686332	96580259.28997259	86446420.19668418	57663124.80105864	96613055.50627154	119606691.28348571	127255637.5415084	95488519.36804259	64643160.0786576	58974825.70013706	32444062.781410765	98565485.35119997	92238378.15228434	38554292.13907259	73519376.96634509	37933352.55327057	1.46068205566484	0.5466421831832432	0.0466325121673857	0.740740740740741	1.22924385425746
Com_421_pos	Uracil	C4 H4 N2 O2	112.02745	2.319	113.0347	Full match	Full match	Full match	47147373.71758425	33571085.49059952	151278511.4972968	37988811.68899981	45447900.02130939	44643604.147336975	52780293.338002264	96515594.74965191	61201594.20711885	103929725.2449623	64784696.434174754	85787722.99988051	30611875.39968464	33532377.91252365	38419552.39325184	89150314.02186227	31081857.898030758	36099063.082714915	1.11137104974135	0.15234056492724835	0.662616798423843	0.604938271604938	0.327004869165263
Com_4220_pos	4-acetyl-4-(ethoxycarbonyl)heptanedioic acid	C12 H18 O7	256.09194	5.373	257.09921	Invalid mass	No results	No results	303973.86855230515	689888.2781756229	199877.0770620062	321929.247032346	8787124.859752141	242379.7461839533	430703.7012111858	3544395.863061189	285915.3578006342	1710995.1015300239	680649.0556542458	309560.73544078233	312430.9392072793	239694.3675851232	502140.4685659507	257690.5227104601	398578.215312139	517997.0944746365	3.00344409835857	1.5866178119344996	0.52553920251765	0.506172839506173	0.430037533724569
Com_4240_pos	Asp-Phe methyl ester	C14 H18 N2 O5	294.12141	5.325	295.12866	No results	No results	Full match	2299174.381356397	8353230.618974684	5048856.001574588	6878726.823728467	6309317.9172562985	4565150.151080819	2509328.5085833007	4786942.854679899	4251013.83758852	4412862.264826551	3473182.904957679	2693680.958825688	4890619.559181646	1968893.5089317576	1482346.5375127178	4610819.842193819	3875869.0337580224	2587644.7103165803	1.50026210612125	0.5852145714995756	0.0621457065346705	0.753086419753086	1.05118634986384
Com_426_pos	D-2-Aminoadipic acid	C6 H11 N O4	161.06894	1.397	162.07622	No results	No results	Full match	119224803.91734864	99657560.15209797	110734914.01892404	155006047.1089016	112296269.20737743	102651570.20102985	108719371.99766845	85781822.64743125	94840566.17076282	90937625.11697283	90193713.92514609	29583508.353563745	113558185.23147199	120825164.618157	114930171.44621812	65209975.71196116	31405757.557689566	103449790.89662498	1.30104048291116	0.37966585335971337	0.0897317025619326	0.654320987654321	1.02219638984162
Com_4262_pos	5-(2,5-dihydroxyhexyl)oxolan-2-one	C10 H18 O4	224.10244	5.996	225.1098	Invalid mass	No results	No results	970510.2658840446	6897230.9565276	3599058.784865015	4425470.134930668	7229283.84735747	3351046.8060022104	9175908.49603886	4277796.7924918365	6241221.970203626	2180357.640268814	1866425.110339708	5221449.837269074	1529272.2893658509	3721839.9576826715	2006810.8829902639	1230135.4409989836	3346555.1116530853	1161740.050995416	2.07358571084641	1.0521276817060996	0.0242013614200127	0.814814814814815	1.29660270357892
Com_4263_pos	gamma-Glutamylleucine	C11 H20 N2 O5	260.13665	5.303	261.14377	No results	Full match	Full match	2193352.8960017427	8301418.429200968	2852235.052537071	6860673.616077316	8403645.663283985	5483219.04121923	2772341.284278624	4315689.507304733	5078728.494809738	4342722.027690579	2751258.832306832	3543718.49610661	1623827.3492012671	1816525.0731876893	1803549.9651738557	2761896.503671233	2945910.680036937	1143693.331623982	2.03497540536513	1.0250113582398375	0.0062298121905476	0.851851851851852	1.47818362634223
Com_432_pos	3-(1-benzylpiperidin-4-yl)-3H-[1,2,3]triazolo[4,5-b]pyridine	C17 H19 N5	293.1629	5.336	294.17032	Full match	No results	No results	1514691.6763430822	3355119.6555911247	431453.50456424995	151522369.1006146	6377968.301937597	295732.556575174	1414225.2878280284	569717.82727966	772034.8146077483	343826.5169167728	282962.4509047211	3074191.9963151664	2997873.781251907	2510572.263176883	1833352.790491987	1915563.9136937098	2672481.208878447	2040926.272880464	9.40785725734924	3.233866170752864	0.734749230478791	0.530864197530864	0.202807642997493
Com_4372_pos	5-Methylcytosine	C5 H7 N3 O	125.05911	2.037	126.06636	No results	No results	Full match	2508950.1697094333	2490084.126881129	2706453.2802157416	7713209.453365826	2122175.5428263014	2011053.102711848	556318.2440732246	2461205.4287005835	3654631.278936908	1262709.3064348376	1595413.8614072225	1239034.3849892803	1334846.0380381432	2399527.2558270535	1800683.1262333943	1554307.8181663558	1822593.1971600445	1298312.4811711893	1.83289977764747	0.8741279019476385	0.0968989792560625	0.864197530864197	0.980184719968807
Com_4382_pos	D-Raffinose	C18 H32 O16	526.15002	1.346	527.15717	Invalid mass	No results	No results	1933303.749968878	3904374.83365476	7419833.860800296	4486649.290490894	3005848.859253164	2673905.725579779	4722143.630727266	6579087.661269606	2328681.906783746	3307416.8573314506	3121361.774518325	1058578.4444272507	1241324.4774880663	1653407.221731563	2898320.4688272025	2645241.038061605	1041933.6251006128	2428964.7660986558	1.91033106673201	0.9338226837808109	0.00973628082355807	0.814814814814815	1.38727359889253
Com_4389_pos	1-Methylguanine	C6 H7 N5 O	165.06514	4.694	166.07242	Full match	No results	Full match	7322524.572678076	3377848.4290983067	3816703.3385763983	3988036.775733945	2760655.3269078215	2365261.3565777084	4471704.995778079	3465805.996145072	3606793.8306699023	3478873.91743059	5049119.6889500795	3563549.160798849	1757800.8218091293	2787377.6438378245	2723620.485220517	3722462.6280898354	1570344.2600395165	2912580.6350649754	1.27605311342677	0.3516883799512649	0.139291232028986	0.679012345679012	0.850931761976978
Com_4461_pos	4,4'-dimethoxy[1,1'-biphenyl]-2-carbonitrile	C15 H13 N O2	239.09416	4.832	240.10155	Full match	No results	No results	4912465.040156255	1891210.2553835213	2165746.9691849523	3639772.634317344	2717046.994329057	4942082.713851862	2355985.8249811707	3465485.476411671	638819.8842786691	2300299.4250054746	3124964.684129741	3602895.2362204893	5140064.420929423	2579793.803911153	3026731.0400735647	3542217.5251862095	2614414.2418326004	6254375.072242245	0.830448607453272	-0.2680372055274773	0.267741348103725	0.62962962962963	0.944066939362192
Com_447_pos	Creatinine	C4 H7 N3 O	113.05901	1.333	114.06625	Full match	Full match	Full match	56686499.82466985	58929529.5808734	46124631.32710559	140750930.23412555	63548042.44750233	16958266.01761147	53771752.56096573	51209148.02624511	45084923.19911252	19471339.226969775	15599643.693825856	64170830.86200223	15678862.422263842	32138669.40750954	24945635.55422519	10151292.160349034	20565308.597242903	12683006.826392554	2.47470922652886	1.3072590213179307	0.00224610629817706	0.851851851851852	1.578329740078
Com_451_pos	DL-Lysine	C6 H14 N2 O2	146.10562	1.139	147.11275	Full match	Full match	Full match	62263364.35933155	70257693.03925805	59986015.85768784	105514867.1083356	64559129.866191365	75645460.94314608	88414131.45912285	112138696.38243486	75041141.43295997	54694941.33438044	50631776.231620595	94948693.51652521	64696842.62578284	122460156.22441915	98719669.92623976	63674470.25233939	78641606.15706064	77463534.13898683	1.01117503314883	0.01603274758627306	0.836449074441358	0.493827160493827	0.127339414915062
Com_4525_pos	3-Hydroxypicolinic acid	C6 H5 N O3	139.02731	3.918	140.03461	No results	No results	Full match	1978457.768806437	2061889.4072928445	3409345.1608319404	2917829.598687919	2358892.320147531	2613555.788316537	6273759.958492891	1699395.8017002149	4648284.067052469	4214599.304576079	3208151.7297268133	5858701.487474603	3193424.227450197	4462991.197323263	2182815.9398147087	1967293.2586238438	1851986.5902086173	4532708.0421948135	0.888434578071433	-0.17066255089779994	0.512345846449022	0.567901234567901	0.514231993593451
Com_457_pos	Phe-Phe	C18 H20 N2 O3	312.1474	5.592	313.15469	No results	No results	Full match	63638515.700132705	121425199.46504465	32384019.555092014	9036654.27289884	106601663.1134181	10810496.139677836	22587215.333980836	37551598.772896126	17772949.01660093	32939881.683601923	36443985.809728555	29530862.611848783	115329569.4067086	17651066.170168463	9521421.722829279	28389756.15553045	24529489.123272356	47080647.58946011	1.23546486080374	0.30505397799561995	0.874686197246335	0.518518518518518	0.25169911230911
Com_4640_pos	3-Indoleacetonitrile	C10 H8 N2	174.07947	5.403	175.08653	Invalid mass	No results	No results	1623005.7124500829	857103.3377463631	576930.778146892	4241832.55360698	993603.2010041082	555835.3307702217	600133.1817998161	756984.3499174772	524252.97719780565	665463.2344484068	638252.2122633492	5622712.077513623	783400.9175874254	1024468.5255781563	782151.0252829993	911604.2984987752	780073.8236491426	620170.8623260926	0.907119718364298	-0.14063512991891441	0.894448373579537	0.604938271604938	0.100805442349778
Com_4649_pos	Oleoyl ethanolamide	C20 H39 N O2	325.29781	9.653	326.30536	Full match	No results	No results	1289217.1288477948	3106217.4515373236	1664701.399763495	2659334.4905404043	1814820.8982182858	1360504.4757790796	2332132.9304390172	1685301.6491426765	7630480.67382978	1073607.5872212804	946502.3321411969	1242133.5345914953	584130.064770366	690677.1195139908	1249418.9819015313	322199.4415429652	1150696.370613029	572654.0954358787	3.00595663924706	1.5878241986107582	0.000620119834914644	1	1.72816140005519
Com_4684_pos	3-(5-phenyl-1,3-oxazol-2-yl)-4-(trifluoromethyl)pyridine	C15 H9 F3 N2 O	290.06398	5.589	291.07101	Invalid mass	No results	No results	1174191.5091418528	1999040.5342046088	526938.2183848027	4406563.775465434	5678304.693025543	6252268.427015483	1140170.868249237	3822639.476823303	1536478.1809628715	639657.6948241711	945196.8553326147	343741.747604333	337087.0015009475	459317.8768079122	1463228.8394410536	319824.4164772801	639621.0796903103	388033.4073047136	4.79371225468024	2.2611433129910554	0.000888658393555771	0.925925925925926	1.71641460334998
Com_4709_pos	Epinephrine	C9 H13 N O3	183.08938	5.041	184.09665	Full match	No results	Full match	2259884.3022865383	3418795.78538735	6111659.516216679	4392834.714822306	2038969.2321335438	5780242.422666267	3340854.0236177254	4397637.391831833	1273851.7768483802	2161522.8807399445	2482356.5540181915	5464431.672254907	1192661.849105498	4266903.3385745045	2867687.5167513876	1156289.859370635	3724659.7845201828	1254926.75240642	1.34362206230829	0.42612738996864624	0.218701054266646	0.691358024691358	0.721194840374835
Com_4722_pos	(11E,15Z)-9,10,13-trihydroxyoctadeca-11,15-dienoic acid	C18 H32 O5	310.21156	6.689	311.2189	Invalid mass	No results	No results	3359628.201919848	3586848.447276551	1481052.3576341283	3712223.2191481334	4535732.475087689	1931250.4378384138	7747363.746731614	3088303.861440404	5236816.698589257	392627.29048673424	291277.25007775344	238837.88234796945	231568.33004089535	321816.6896253219	251440.84557961495	224816.99253035785	300013.3347856523	182562.50451991273	14.2422066458903	3.8321007854646916	1.70427885458658e-08	1	2.2713344292389
Com_4747_pos	2-Phenylethylamine	C8 H11 N	121.08944	5.006	122.09666	No results	No results	Full match	2055422.5259164781	1493657.2325784331	892200.9250474435	1128009.23932532	989063.8099220636	1099296.3157704647	1721377.0758028245	1579020.9264952028	1556640.0722863476	1987858.2544983036	2114482.4438663935	4353684.351421444	2618250.485804282	5887006.01521292	2717037.8947166335	2977359.7824126696	2266729.6445253124	2511879.4574733255	0.456169592323298	-1.1323578132230114	0.000145002160886763	0.987654320987654	1.85005338418264
Com_4761_pos	11��-Hydroxyandrosterone	C19 H30 O3	306.219	6.552	307.22656	Full match	No results	No results	1146243.6135932845	991453.8262943459	713206.9331895582	852408.2987988442	1142119.8956750247	584422.5982816266	2927302.432599342	811709.045633464	986501.388003088	2450587.7651232104	2022053.4325699587	896767.110232224	896854.538671924	3078406.6722729015	1534269.8662314788	727070.0168660156	5361903.579454245	746106.372120445	0.573295525390612	-0.8026490761368417	0.142654860928841	0.666666666666667	1.04645499774878
Com_4774_pos	ACar 10:1	C17 H32 N O4	313.22515	5.827	314.23245	No results	Invalid mass	No results	6379100.21666212	426712.5721646438	1415915.8556132664	2576927.579364771	1046813.5812386443	110442.11240570582	1162590.2342749448	1630945.2657849393	2558377.4566369373	639592.926075796	175675.7236073689	2773718.1503421296	3956785.96165173	2641024.7981442804	3538251.7621024633	1509491.7436866495	1150921.7504995232	3233470.0351067516	0.88220011788626	-0.18082214167338323	0.604840754089947	0.62962962962963	0.398450157477689
Com_4793_pos	DL-Panthenol	C9 H19 N O4	205.13119	5.047	206.13818	No results	No results	Full match	6326857.466845506	1150465.9618544243	4725212.424589054	1084498.2069980437	303536.86706256703	353777.8797526549	333152.7931144923	1539713.982977216	4157805.653361837	1756384.0298856066	391566.75733373413	794096.3157761617	931978.6057379097	621283.2590153267	985422.2846027231	785439.6672611595	874328.1812504671	402044.57688785985	2.64831363131224	1.4050739860217298	0.255494754070493	0.62962962962963	0.67780511398826
Com_4820_pos	D-Fructose 6-phosphate	C6 H13 O9 P	260.02946	5.656	261.03671	No results	No results	Full match	496407.1321291767	82150.4541090733	79483.95414804433	545050.8820506523	106163.29831686143	91539.492489394	111917.80452807604	117490.81384507485	114983.92956907829	113276.69160656132	101684.16530241002	5240561.082774691	107370.84415268547	476570.81285367906	116018.0632459867	101179.75765037551	115213.34635079725	104497.31675902724	0.269469965505413	-1.8918036123773785	0.547146147953605	0.567901234567901	0.369134118680478
Com_486_pos	Dulcitol	C6 H14 O6	182.07972	1.456	205.06894	No results	No results	Full match	39292025.17214298	68944627.35274401	123823460.13094138	27235168.264018815	43907356.02299831	5113272.2238858985	24592538.52069661	12828073.113397662	8833521.341345308	8202274.428903081	8632058.671170264	3723181.581277867	42026832.91456224	32322838.96137957	23470143.058621455	3393469.2567235036	12086561.155755173	38640225.93711191	2.05550727076885	1.0394944750318003	0.167696097320103	0.716049382716049	0.826163286483447
Com_4862_pos	Sedanolide	C12 H18 O2	194.13062	6.535	195.13806	Full match	No results	No results	4328391.1680716	6668653.856540005	2047655.4430528416	3929066.17163426	3783515.1072526667	1431647.053149132	6414170.045872121	3822336.984433594	5743733.124218361	788944.336958271	721884.2209845103	334636.9428450038	303385.1563915158	410829.72341984895	610553.6561876967	309549.01048236864	345494.9451914471	424903.0047882509	8.9805984683784	3.1668115895758002	5.06776450104552e-08	1	2.18876648214226
Com_4924_pos	Tropolone	C7 H6 O2	122.03737	5.562	123.04465	No results	No results	Full match	2008269.442296422	641895.1929637357	524740.9424990274	1159342.2916354062	632272.0499399317	503997.40864517493	762679.0590373971	667829.5097175965	688458.110565701	637483.5023463196	576911.7221398258	5070672.864546322	588990.388030829	959073.6660412083	485420.1542672621	459897.0510034093	451743.5011481042	391863.4461207948	0.788759052546405	-0.34234343696160735	0.786859959658665	0.716049382716049	0.164221296178153
Com_4948_pos	(R)-Equol	C15 H14 O3	242.0943	5.897	243.10158	Full match	Full match	Full match	818131.2783224237	260817.1401836741	272992.9152788611	772768.9985145485	344498.3704842784	227415.10277242487	299715.4697835738	251560.01206380164	216782.95056130632	213841.59281192956	172790.0107637634	5035381.173935615	531674.166441999	494222.17021540704	250061.8070394509	160262.97379727414	177079.12092461128	340068.24920605286	0.46976313676727	-1.089994588198938	0.84466673295959	0.617283950617284	0.171012235100274
Com_4952_pos	��-Estradiol	C18 H24 O2	290.18539	7.757	291.19269	Invalid mass	No results	No results	1936130.2203892637	2071956.5056213113	3432711.4090693295	3358081.81257225	1967038.0560935002	5697738.022013577	3896442.303719996	3746147.868114676	2571951.4742382355	2588940.8210157696	2577075.9889994925	934938.4027984026	865880.1902335586	3255194.9788717036	3891534.2350388207	775733.4624867977	869400.992281737	984529.9264666209	1.71282359423785	0.7763765741753246	0.0202763586831794	0.765432098765432	1.30392678628558
Com_5008_pos	17(S)-HETE	C20 H32 O3	320.23276	9.275	321.23996	Invalid mass	No results	No results	3376556.1181948786	6383257.1080381125	2259303.254364654	4060354.7002933254	3513780.521867757	2509794.253410001	6116747.046570542	3728952.137851346	5231018.528781952	887317.3052333066	922284.7437043003	654856.3531541895	664565.613957029	658266.1282884963	644276.7587079509	499243.85995735193	644446.6484651328	718278.974312352	5.90761082328501	2.5625747885586687	2.8572655649454e-08	1	2.24944129002755
Com_5010_pos	PC (17:2/18:5)	C43 H72 N O8 P	761.48942	11.084	762.49664	No results	Invalid mass	No results	2866360.0392431566	2438161.7517536804	2098917.614025621	1740619.5565016023	2737543.391653109	2330670.375397335	3747749.2136120936	1906147.7888195529	1157611.34725659	3298676.059069477	2805653.728752001	1738712.7237864467	1589867.3952414123	5406158.666112814	1344732.0692471713	1376228.349264212	3966019.3401528355	1761968.6353515042	0.902772490593518	-0.14756563768790512	0.878339385966919	0.518518518518518	0.219349886736507
Com_5013_pos	5-Phenylvaleric Acid	C11 H14 O2	178.09924	5.514	179.10667	No results	No results	Full match	2066463.6108760783	569269.06871787	426054.44816454366	818511.2373834818	729793.0687418389	534900.9465750469	722529.7986319893	551323.193653647	604294.9839410348	470698.51106882805	510071.615845637	4951609.16997777	355860.7947554051	621539.2958035741	340939.5882593943	426523.2909239507	372518.1877539558	314128.6724833889	0.83969792642531	-0.2520576698844313	0.471400630548644	0.790123456790123	0.433059367266672
Com_5022_pos	Stearoyl ethanolamide	C20 H41 N O2	327.31342	10.276	328.32111	Full match	No results	No results	2456531.764821607	3525467.2581796725	2137087.995549871	3637146.8245339403	3150163.7563708504	3332975.274191455	3412248.237438576	2543166.142386952	6715689.262399873	2346257.953058389	1848355.5108501697	3201591.9258522717	987322.7828760222	1890800.6446754083	2634067.882960568	684552.3568320458	4210954.987697146	1483698.264872347	1.60260855753795	0.6804220854662456	0.0262684422988717	0.802469135802469	1.27843979347309
Com_5037_pos	Eucalyptol	C10 H18 O	136.12532	0.358	137.13261	Invalid mass	No results	No results	12730.420715900205	1283206.8099826006	8332.211087202084	3075726.4834371633	4164156.6662113126	2085183.060613698	3076631.76340039	3251719.952132021	2526805.1247375268	1775286.4297045218	5749975.94038118	2973014.9275032887	3045524.091089876	3299363.4290390215	3877254.0359420716	3180523.446085583	3697273.58261075	3423808.4832816827	0.628085783914866	-0.6709664791198037	0.114736634024659	0.753086419753086	1.04026230869752
Com_504_pos	2-hydroxy-6-[(8Z,11Z)-pentadeca-8,11,14-trien-1-yl]benzoic acid	C22 H30 O3	324.20397	9.91	325.21124	Invalid mass	No results	No results	31950942.822672628	17714343.632899337	12488027.105318895	42844303.21470262	26798278.189465504	25172685.61251772	46896148.562228926	49601466.37311754	17564467.34942434	46177779.78857488	33179163.53987041	70740785.25514978	9324847.331489753	64176545.376267105	120669343.49063691	17815037.81176936	60904522.38571538	16869964.78712981	0.616177650896284	-0.6985817389070911	0.341238143693699	0.654320987654321	0.738943462534135
Com_5057_pos	2-Amino-1,3,4-octadecanetriol	C18 H39 N O3	317.29302	6.68	318.30014	Full match	Full match	No results	3787274.712162557	6283887.280379111	2362746.388863052	3016342.353590781	6301681.618393331	2256372.195935203	4026244.624086252	2771085.8346439926	3208316.4946951005	3387562.842167833	3464635.704832117	3589813.932666239	2563961.3330444237	3871138.2504593367	2051670.2590709366	1102307.6472503187	3566311.299196684	3562872.267384677	1.25234200817507	0.3246286086903683	0.25526118462297	0.407407407407407	0.706530715085229
Com_51_pos	Adenosine	C10 H13 N5 O4	267.09699	3.033	268.10422	Full match	Full match	Full match	26595437.9161748	3143686.2489814074	8438715.99249689	10064445.666124288	6334368.189443619	3803202.3510324135	13473441.042025529	5814654.338228191	4926654.034489775	6288896.495188808	14617441.558071509	3909788.52006986	766376315.3553722	55529442.82542663	2913210.2284624097	608533894.4861504	2689123.4326634635	1334787521.5458186	0.0295440182980588	-5.0809901285865235	0.106774195727175	0.617283950617284	1.07137754203632
Com_5106_pos	XLR11 N-(2-fluoropentyl) isomer	C21 H28 F N O	329.22009	5.559	330.22739	Invalid mass	No results	No results	4950404.160320418	1103845.3941970808	769566.1077484364	2646853.3796202578	2226657.3331843773	2569158.5976919853	1677427.6915202048	1228898.954779147	1143152.104157896	2100994.394690164	2074028.4192237693	4797378.323057669	4170347.2386945602	2874101.249120524	3454779.4807836115	2623398.8944957796	2490069.893734457	3980200.1060707513	0.641196311808207	-0.641161967821777	0.0246510921481284	0.777777777777778	1.30275045648316
Com_519_pos	trans-Aconitic acid	C6 H6 O6	174.01641	2.144	175.02376	Full match	No results	Full match	34450578.42859416	71711451.30436194	75774591.1061739	95234352.09161371	45550529.46955271	43117873.631957725	85100778.6762029	56620280.38234643	64006152.51673218	62842884.21123039	82537305.23955344	89935418.58665076	56823629.06499526	103756848.05892804	59669109.9990229	80906893.97297648	88636818.29700592	35365490.48676724	0.8653879535831	-0.2085810566638232	0.355888478508531	0.641975308641975	0.938085006426177
Com_5197_pos	L-(-)-alpha-Amino-epsilon-Caprolactam	C6 H12 N2 O	128.09547	1.129	129.10292	No results	No results	Full match	2386087.5758626508	2446933.1639569593	5605629.362592307	5413032.648765072	1955558.5551084962	1928330.0696065803	3827610.8509808443	4673681.954682035	3184501.8628803617	2917183.521133173	2399253.0907595605	2574383.9026713013	2181386.5747627765	3295003.625453154	3382717.349525896	2183172.4305908014	2900457.1242116536	2327070.9462362304	1.30051939499229	0.37908791473692055	0.220720207237969	0.617283950617284	0.768414685944504
Com_523_pos	Phosphocholine	C5 H14 N O4 P	183.06607	10.812	184.07335	No results	Full match	No results	112772938.55258684	109711026.85274872	91415795.63715585	102618412.51736617	106368899.94781758	75096952.27777925	102239632.85827191	76183977.27929644	93610782.69857648	90052735.0993111	85814764.86226562	64796861.32554321	60505959.65079117	72545135.91807349	72328131.55732249	58442047.15428589	67387616.11275508	44681340.82974329	1.41109713428557	0.49681730071250507	0.00100459161189497	0.950617283950617	1.69640067946141
Com_5289_pos	TAG (20:3-22:4-22:4)	C67 H108 O6	1030.80411	11.13	1031.81091	No results	Invalid mass	No results	4060338.614111394	3347796.1054822775	2854872.3946211627	4234114.060507576	2565663.783410125	4098550.1866847845	4746917.375731052	2431389.456188316	5318833.757756966	3476631.3174946443	1896200.3419475516	3799024.071225402	2225202.942300387	4576282.063615288	5517175.696531101	2504111.10406037	3323854.7989881937	1666535.5487133502	1.16123701797182	0.21566246811504014	0.2696575529066	0.654320987654321	0.689578115582787
Com_5327_pos	L-Hydroxylysine	C6 H14 N2 O3	162.10046	1.13	163.10788	No results	No results	Full match	5306342.89178165	947867.8834669865	3298889.714769818	2444392.1388169094	3282255.309104296	2890126.8876439715	3439473.2187924217	2125198.32364537	4034339.3425001255	3550115.2853301526	3476104.6823947914	2657655.402045494	2717216.855811538	3311460.1149872737	3342993.834071998	2625902.5310067893	3686460.882904401	2912714.794717131	0.981904972612601	-0.02634468559616416	0.568924140992459	0.567901234567901	0.353792947385983
Com_5424_pos	Quinoline-4-carboxylic acid	C10 H7 N O2	173.04779	5.438	174.05507	No results	No results	Full match	1020696.134197321	1776522.0880961018	581829.5807371143	4224772.183202481	3420938.520083994	800096.546811467	572692.203306879	1019647.852361895	622585.0469170741	1132516.3298455095	879009.3514504065	4301642.332007167	465583.283862492	2377255.489228069	821519.5684901108	291145.8479373258	1033806.857501118	290015.6526318678	1.21110947240938	0.2763292763980642	0.476369377449122	0.555555555555556	0.610122156779437
Com_543_pos	trans-2-Butene-1,4-dicarboxylic Acid	C6 H8 O4	144.0425	1.4	145.04982	No results	No results	Full match	67779515.43056782	57280355.738063976	65700750.37867299	105779603.3116141	64775740.022600815	58304698.06421564	63791061.862763315	46066818.71555325	54788608.62723182	51706316.688910656	51616078.854249015	24536362.92470647	63660512.51763564	75276383.15794942	112908873.77480076	65033034.39125587	30575821.723400027	59118188.75209342	1.09324969164262	0.12862294149872203	0.388474958008751	0.592592592592593	0.522553466431916
Com_5436_pos	��-Estradiol	C18 H24 O2	250.19266	7.766	251.19989	Invalid mass	No results	No results	146514.75171200107	283786.0275543686	2599851.7107168427	2354990.3956835843	259479.42240407979	4854134.27195719	2153970.4324390492	2423021.303507965	1247499.2375088437	1879738.220390642	1616844.4130762212	168715.9186922649	265644.02177377697	2737182.2116862023	3199232.1865943014	120143.35298251125	198740.6228341298	166768.27859413894	1.57666695703375	0.656877948537666	0.291465121927592	0.641975308641975	0.699675717657073
Com_5440_pos	N-[(4-hydroxy-3-methoxyphenyl)methyl]-8-methylnonanamide	C18 H29 N O3	307.21203	8.529	308.21936	Invalid mass	No results	No results	1085400.9940321024	1164433.6784906148	3442773.21967657	2673724.5031489762	774703.9900438967	1302471.7828769179	3190540.061794778	3452791.5661879876	5827509.083088667	1624328.8278608753	1545182.2503131274	2199792.5387210413	1617684.4135197322	2075376.5270189457	2023971.1577186075	1314238.9232344392	3924330.1122298986	1955503.1576800658	1.25349220839545	0.325953028525916	0.766525997349603	0.506172839506173	0.288352653857838
Com_5458_pos	6-Methoxyquinoline N-oxide	C10 H9 N O2	175.06322	5.679	176.07051	Full match	No results	Full match	1915895.3177150558	3110199.794449389	2650093.436392547	3176914.589791683	4543997.804248637	2107923.1266507437	1889423.1090433602	4010526.370563449	2334833.6281434493	2330214.5456205863	1892338.7837015723	4264483.773608769	1516652.8809212928	2218576.3659112533	2002665.647333103	1317549.8640643405	2469429.725685818	1365493.8311273055	1.3283412625058	0.40962583529658875	0.0785813972487258	0.740740740740741	1.04380667536502
Com_5463_pos	Methyl dihydrojasmonate	C13 H22 O3	226.15652	6.533	227.16385	Full match	No results	No results	3893740.871065717	5149613.489161832	2279055.1687612324	3998553.2183426963	3518288.0214325283	2616625.89745237	6061595.46277382	3153284.4145705365	5033365.563851752	890846.2931414114	812101.4185910905	445603.4669559567	396515.09855956706	384011.9061877183	602020.1580108877	298127.7408282201	402705.1253820601	387934.454757762	7.728389679788	2.950167839376084	1.30857779347534e-09	1	2.24269022903502
Com_5489_pos	Lysopc 20:4	C28 H50 N O7 P	543.33037	9.325	544.33765	No results	No results	Full match	1687411.9427666494	2615226.2843276993	1955926.0752894913	2474255.091877719	3951821.779934667	1179850.1378621608	2624219.3812778364	2520538.928738927	2078793.3701449593	2703994.496463938	2548009.1880080383	2904732.0276721823	2824162.68317234	1380348.89376196	1422930.2494256268	2024263.2871106472	2890111.6604378615	4418503.213614602	0.912228757251457	-0.13253244421578672	0.628999985384061	0.641975308641975	0.307531845413059
Com_5543_pos	Glycohyocholic acid Sodium salt	C26 H42 N Na O6	487.29224	6.721	488.30057	No results	No results	Full match	4954880.338120873	1321669.0688553788	494894.3988773329	1540938.2735249712	1639745.1480534645	369952.5907867836	1302802.4544848413	533988.320537184	615503.1793991	1929712.1284065389	1929440.396591019	896717.0309592965	1188878.4642495872	998388.0285634038	1400441.2739895002	618787.5479964844	1307754.3765960552	1356547.025393517	1.09871337776202	0.1358150783592123	0.572781068734692	0.604938271604938	0.363881207539772
Com_5559_pos	Thromboxane B2	C20 H34 O6	392.21513	5.052	393.2222	Invalid mass	No results	No results	807821.3918316975	2936368.884962001	1616809.240587057	2724541.701556865	2788430.516616753	3372830.8427063054	3615288.9669675124	4889678.517671746	5367075.576744529	2615919.425446145	2471687.908972086	2915185.8286347454	475502.2258967265	2588410.2465910623	1330390.065514705	3384710.6326353964	1130780.9491459127	531430.1599676765	1.61194780570707	0.6888050306731629	0.0971572736140329	0.777777777777778	1.05018590417617
Com_56_pos	L-Iditol	C6 H14 O6	182.07883	1.316	183.08569	Full match	No results	Full match	743213393.8618178	841707795.939575	1429117832.0696883	163548766.84303528	919214437.304162	46103352.143243186	472580568.70277953	274108448.8148474	181840110.58243087	192748436.54805282	158436922.65093556	58768436.97508475	650396524.8639221	286596034.91616863	352514027.3066687	25082591.398155935	139814422.6714807	704659774.545428	1.9740758301582	0.9811774090911554	0.195942575668829	0.703703703703704	0.767060253516705
Com_560_pos	3-hydroxy-3-methylpentanedioic acid	C6 H10 O5	162.05254	1.334	163.06004	Full match	No results	No results	74598507.41472416	107793876.80427532	105332274.01095088	34392502.634827286	119914803.93670063	44620861.63902915	120544957.82854539	39021795.325363606	74414623.7159472	69890530.5453584	71890228.25944506	30308767.261698645	88706262.47778583	64156691.180571444	56190848.795548074	25520799.987702265	28930675.66909704	82382372.44757655	1.39124701981296	0.4763785971768172	0.181522711570454	0.728395061728395	0.773240014242825
Com_5616_pos	5-Aminoimidazole-4-carboxamide-1-beta-d-ribofuranosyl 5-monophosphate	C9 H15 N4 O8 P	338.06209	5.176	339.06879	No results	No results	Full match	434523.5440338339	554751.962393091	753005.0254153593	551342.5659084851	449569.66846464167	429713.4612442205	639729.5564587848	532637.7478788386	405332.61585252476	445054.92968502926	558223.2749549681	4063278.8332658303	738498.5941330695	775948.5362915522	679392.1385417177	435812.2709336309	818513.2724141137	646870.9133745779	0.51853496113987	-0.9474868318609566	0.124221814607813	0.790123456790123	0.932585963712888
Com_5656_pos	N-acetyl-L-ornithine	C7 H14 N2 O3	174.10025	2.07	175.10741	No results	No results	Full match	180033.4659832913	5185571.52839278	1691683.2618601194	395386.2964717832	3824849.926085061	718648.7339799516	1594764.6304118733	380667.9949313501	832952.6594332613	905136.1154757714	1430586.1936568797	407957.4884875297	467683.0240029089	462657.81035468203	513291.115881454	900937.1765201293	308958.96580091916	154725.92555073436	2.66655889441654	1.4149791921665558	0.155577792793466	0.654320987654321	0.940748169132864
Com_566_pos	6-Methylquinoline	C10 H9 N	143.07368	5.155	144.08093	Full match	No results	No results	43020665.459799945	114160139.13002038	76767077.05749373	92076627.04076925	71837969.32779735	57963827.19420995	48550221.023815356	42920858.07148137	61073410.50906579	54562654.605371825	54310750.69888056	50134846.731850475	38373327.06379834	35668434.51852608	22119889.14079901	81509526.61020575	28865342.294663895	31897278.920515876	1.53071572049203	0.6142063751186345	0.0216524578453321	0.802469135802469	1.26605649142015
Com_5666_pos	NKK	C16 H32 N6 O5	776.49706	10.888	389.25525	Invalid mass	No results	No results	1895438.3033374602	4249466.402219724	4843004.704185884	2910659.612844937	2954611.4658249207	3891512.334976743	3764587.8376938216	1507318.9016888132	5062249.488004568	3387691.5996109787	2984743.7051466275	2944363.111317318	3183089.45116674	3858808.3774853502	2239996.273179273	1491959.2998427618	3905571.563288351	1665195.5401956064	1.21111186977511	0.2763321321797301	0.355909710899518	0.641975308641975	0.717209444450429
Com_5670_pos	Isoeugenyl acetate	C12 H14 O3	206.09403	5.456	207.10127	Full match	No results	No results	1318095.4193681465	770619.5447463669	500774.22130155296	928465.2908114289	860454.9891060205	717736.853682698	720964.8392134042	695081.8848702946	528790.49964624	637978.1895777939	647940.4348795662	4011649.859047036	451059.1175773687	705394.8755147108	488602.20862783154	573628.512481762	538592.3565541742	387694.78435618314	0.83398873565821	-0.2619001969725634	0.691847312492975	0.753086419753086	0.242091310773528
Com_5684_pos	2-{[(4,5-dimethoxy-2-nitrophenethyl)imino]methyl}phenol	C17 H18 N2 O5	330.1285	5.635	331.13577	Invalid mass	No results	No results	4777743.802425569	181539.270467522	166994.2403192828	425188.5828192607	442398.586227949	190516.67556685282	471649.9623364544	222067.09159102108	218361.2266514841	157875.6280820764	153322.9373273644	373707.6673642899	180567.442945843	162433.03642981037	173542.16417997336	146041.72571128106	187944.55629272133	174922.7743733596	4.14910779942707	2.0528011408630933	0.084822770929729	0.876543209876543	1.15121675465655
Com_5721_pos	AMK	C14 H28 N4 O4 S	330.16892	4.992	331.17612	Invalid mass	No results	No results	700208.8463748017	1717815.29413609	2198210.2172195036	819819.8013225106	886290.2939143222	4474830.746098528	1581330.941467433	930883.0271296968	2006244.4107071273	1513997.4947398207	1033318.2493139548	919517.4124984571	1144951.8732851963	1110454.2259964223	1021644.23937684	1165470.6277015703	1803333.9863992373	759616.3085669776	1.46248934018982	0.5484261092011156	0.297413147897544	0.580246913580247	0.619094572957135
Com_5769_pos	Indole-3-pyruvic acid	C11 H9 N O3	203.05812	5.639	204.06516	Full match	No results	No results	1117917.7010967515	3278331.2938278764	3069250.930558876	1857682.4175205377	5258675.497464362	3168469.530079124	1358151.4697624752	3817186.1900712047	1129044.0975067848	3494408.1263015093	1458388.6961620115	2816366.4799028477	952645.2957704288	1383243.2109261763	1658360.285035457	1615114.7810248623	2980978.709636498	988195.7445553469	1.38662227757167	0.47157484426618773	0.256872990410218	0.666666666666667	0.704054889079156
Com_577_pos	N6-Succinyl Adenosine	C14 H17 N5 O8	383.10759	5.023	384.11548	No results	No results	Full match	22653389.316056885	44250809.4610362	42386819.65316752	34966232.177572	41280434.23353826	11613975.939400438	24705549.549349967	12535197.296668377	21694761.717240296	20830720.806691676	19790162.52169215	87589597.40693454	19573648.371538978	27376877.151916716	16984623.328358028	17575587.356331367	37140610.4018077	42891173.83509833	0.883811965021261	-0.17818863249578015	0.773211965664441	0.530864197530864	0.302508865592056
Com_5790_pos	Glycitein	C16 H12 O5	284.06829	5.813	285.07578	Full match	Full match	No results	2039438.336585028	528514.2850600303	610616.3166004998	340853.9050206861	600594.0054188395	287328.97875428933	483891.1902590282	424075.4358556502	515002.2911420758	441210.7350985148	437304.81047496176	3876237.4811551995	1142696.81388052	539315.2657786576	533761.1107256884	348897.10173107067	426845.77471411874	824637.0891423859	0.680244844642402	-0.5558739770941787	0.486277175885094	0.592592592592593	0.475468153940873
Com_5801_pos	O6-CM-dG	C12 H15 N5 O6	325.10174	4.936	326.10892	Full match	No results	No results	1230479.8584095023	3558591.2399904495	572171.7792328208	4308124.310204638	1751703.1410468153	1478416.515525758	2472902.054696379	4577754.889548222	2181800.0776949828	1339368.6191218363	2060676.1794410625	1320075.7492431381	1515994.1366590518	1098805.5364233253	1184250.8908248988	1664347.2891920467	1138872.8718485644	1449175.3821387012	1.73290751748699	0.7931946622169863	0.121614969919074	0.765432098765432	0.919002784545481
Com_5802_pos	Lysopc 17:0	C25 H52 N O7 P	509.34823	9.777	510.35526	No results	No results	Full match	2203632.1198061015	2705675.246689731	848664.2546408129	1660231.8772858675	3920281.300671682	561876.0883334689	1209317.303652664	1021227.3607701154	1150222.0490840676	1172697.1955372489	1116719.9854535658	1104072.1228270973	1212856.0918931148	938674.9621902129	783824.4740695118	476002.17845643935	2210145.0627424987	4036903.2905836455	1.17079758725097	0.22749167779417712	0.551995102688438	0.580246913580247	0.364781639349568
Com_5853_pos	5'-S-Methyl-5'-thioadenosine	C11 H15 N5 O3 S	297.08949	5.134	298.09708	Full match	Full match	Full match	1786536.5392337374	2709362.4080310557	3134307.3365069563	3549749.445161667	2932275.4198268736	3199956.901142798	3847619.9058907307	2826125.9445178276	2768400.045719064	2237854.945402101	1522952.8083467726	3800037.2097197147	2136077.041568328	3438994.422081083	1979917.1768882347	1049563.2929425926	2518931.0981597947	2299492.947688368	1.27499820070732	0.3504952111371072	0.0761608997308808	0.753086419753086	1.02139552447137
Com_587_pos	SM (d20:0/15:1)	C40 H81 N2 O6 P	716.58315	11.631	717.59039	No results	Full match	No results	72801248.8475074	91531857.15253125	74647299.48585345	50183255.50665713	47722396.71374436	73313521.476935	93214289.69551232	20072679.327494808	61970692.12355615	105100622.70940202	61116187.44578856	44988407.923375346	36252436.93143701	58637633.63839334	29460935.202595428	50251923.16838586	53174041.797427215	28051973.101056	1.25356406033689	0.32603572347051296	0.29930532728793	0.691358024691358	0.682222345329723
Com_5899_pos	ACar 18:1	C25 H48 N O4	425.35024	7.267	426.35748	No results	Invalid mass	No results	573868.8584138411	2826079.391009916	1702609.6513947216	3303013.391737156	3414606.6657489035	1429004.2348352268	1170329.7940975693	2165520.1277262024	5088016.121081078	997824.8859104264	980609.1742037182	2568768.5443031685	452397.93928145606	781561.2063978446	1036114.3113871921	1056320.848380368	2503021.2018926195	833383.6291838571	1.93336707137978	0.9511155753574712	0.0445176283741111	0.802469135802469	1.17862168191866
Com_5944_pos	2-[(butylamino)(imino)methyl]-1-oxohydrazinium-1-olate	C5 H12 N4 O2	182.07883	1.088	183.08623	Invalid mass	No results	No match	995965.2900151009	2675651.5092342403	1956282.8680116723	1894746.6149957322	1273316.805229458	1272922.864521548	1719414.6706474011	2383774.5219099494	2467164.258074939	1320402.5319530503	680780.7254553037	1603351.3938360824	959191.2001591125	3583333.6569318427	1524045.1784139143	1112717.9445198495	3686724.1582298344	2676325.319166587	0.970395025821124	-0.043355939566603226	0.748217005355638	0.54320987654321	0.228848267219358
Com_5948_pos	1,4-dihydroxy-1,4-dimethyl-7-(propan-2-ylidene)-decahydroazulen-6-one	C15 H24 O3	252.17231	5.524	253.17963	Full match	No results	No results	822248.03646316	1020989.180791541	608014.2113670324	1189248.9377869877	1055851.2987758568	959349.6454642945	1029789.5785718283	988803.0928987373	981457.9408558556	844202.0015215969	986784.0566118055	3687820.0175650516	708449.8754635329	2848344.2858742764	909813.0935226812	764973.3479631203	926177.6977587107	701147.6419603921	0.699301446844071	-0.5160136047822143	0.452596470131083	0.617283950617284	0.605072401669378
Com_6_pos	L(-)-Carnitine	C7 H15 N O3	161.10494	1.302	162.11232	Full match	Full match	Full match	6955818161.767078	3477580135.4116845	5757391721.563192	6043579071.563077	5021424206.483384	9799688337.122713	3333099172.494378	7033995589.913455	4788755059.84257	5984458249.667121	6254612925.063302	7817074334.411408	6765369384.731883	4857293969.632679	7016254380.608858	9103781715.824085	7665915117.453094	6713804417.782378	0.839699852836153	-0.25205436009874005	0.125632764969131	0.703703703703704	0.980900324141492
Com_600_pos	L-Glutamic acid monosodium salt	C5 H8 N Na O4	169.03474	1.304	170.04222	No results	No results	Full match	15553622.051642796	48617247.080463	26205866.814438123	33791456.26653737	50323085.16881899	24539392.62900261	65799445.07569772	12392718.76338572	114189427.40969685	36505756.19785254	29824824.847160537	17597776.123775028	8251743.163341794	24539933.283796728	19428108.952736277	13093184.048840614	9688276.757507369	10083323.49157226	2.31587174138851	1.2115553555781937	0.0233499672978178	0.790123456790123	1.36041791821069
Com_6018_pos	2-hydroxy-3,6-diphenylcyclohexyl acetate	C20 H22 O3	327.18299	5.216	328.19028	Invalid mass	No results	No results	388887.99414803874	484205.5257128237	308049.1735645027	2019976.7058821316	3047720.836267149	344260.8114638131	976419.2103364376	4291396.59740704	295291.55255623354	1211999.995395261	2760014.2235371755	700586.8345672099	713075.8268197594	518801.6266137782	1785423.6179767803	384908.0410597525	252201.32121105288	309557.6068228512	1.40752748863877	0.49316309803238195	0.770237298487088	0.481481481481481	0.411295164383654
Com_6050_pos	1,3,5-Trimethylpyrazole	C6 H10 N2	110.08468	3.915	111.09195	No results	No results	Full match	511700.1655847242	1030654.2515746255	671333.7780038695	502127.03587564186	969773.429547574	728176.1126128861	1232245.1574456186	840042.4512463771	1130768.087393435	1313862.8536486018	1392996.0544158914	3305556.3055910803	888277.6864805772	3897015.359566792	1143069.036196104	1448562.073247399	1179460.849516344	1148314.835495849	0.484619501927575	-1.0450756323843486	0.00662153924331206	0.91358024691358	1.57924493841988
Com_6108_pos	Riboflavin-5-phosphate	C17 H21 N4 O9 P	456.10301	5.786	457.11029	No results	No results	Full match	399136.4707036389	253880.94443093185	265932.2729506864	508890.67839756864	453998.9827593434	129929.44742854006	195779.54084754654	217417.84092623528	254564.4909276587	214067.355653754	175594.67078207576	3510782.011454818	588847.0466145212	787204.8197851381	224730.9517439375	182743.3095967814	238451.4804677874	449319.39640224417	0.420533516898918	-1.2497073057342942	0.308224798771075	0.45679012345679	0.608282678204879
Com_6200_pos	Nicotinuric acid	C8 H8 N2 O3	180.05348	5.23	181.06073	Full match	Full match	Full match	220349.17248133456	296626.9844662309	170442.1093280155	228490.75050321946	3177886.9612394758	398788.16347530216	391329.17862496903	668303.9456309709	288796.7930951219	469532.95328050584	302065.84742181393	2897886.8411549	159216.2022855374	3733555.408092727	376958.2202490804	188174.10762100032	726847.1306426967	156207.38033279486	0.648249298236736	-0.6253793555996583	0.643517829306477	0.530864197530864	0.469985400709218
Com_6203_pos	Oleanolic acid	C30 H48 O3	438.34771	8.457	439.35471	Invalid mass	No results	No results	2200481.024326718	3615495.5910394015	1444938.839311523	1938067.5313536027	2866497.940147377	1754015.9834994327	1850000.9519511114	2105210.700232274	1733671.3217946887	2171129.5520380004	2051881.6383708995	2128863.316611499	2947886.026459733	1862112.9387668672	3169913.3404867915	1649664.4517724235	1285135.620925059	1716777.5726880652	1.02765660569258	0.03935826450550201	0.848763860649606	0.481481481481481	0.18444649319487
Com_621_pos	HexCer-NS (d16:1/16:0)	C38 H73 N O8	671.53393	10.52	672.54193	No results	Full match	No results	40267418.35257449	27966906.73326941	16561994.942356657	16250284.288906215	34486377.20057356	20353927.018414654	17436655.81522473	63851032.941521645	109937468.31062776	31681137.679960012	15751047.543480711	11631895.202106621	15281438.898130948	8795695.647063704	65392672.08845017	30617926.863790404	5980956.861388352	41335622.43837635	1.53271748284124	0.6160917976714304	0.190195465725879	0.691358024691358	0.773524225872438
Com_6244_pos	16(R)-HETE	C20 H32 O3	342.21672	8.062	343.224	Invalid mass	No results	No results	205182.4650142095	2078143.5117655455	1428979.3666851595	1114386.93341742	4563538.6815002635	2623962.086433394	355620.3283637185	3291437.221689541	3212058.5130898114	1613279.5793946702	861229.4332319082	992715.8181496849	187437.14039397915	540390.8552034936	508201.73894738825	255069.35730460632	606846.9933542402	125080.81785720034	3.31677929040092	1.7297830135615428	0.0253382692105816	0.814814814814815	1.29808348859424
Com_6294_pos	Methyltestosterone	C20 H30 O2	302.22408	7.801	303.23135	No results	No results	Full match	389944.64867624507	414732.96851660963	387282.5205012234	606071.0182306862	1315205.260389699	380127.5271154029	569389.1288752501	820060.2884713381	402978.2054675639	967779.0968828547	633227.4571645595	1206913.6712413132	592990.4110254819	1837974.194165978	420612.9560069372	333668.8801051742	3324746.7621950503	344853.99566671526	0.547026678181966	-0.8703169007319138	0.205814556440113	0.641975308641975	0.876003855366203
Com_6300_pos	Pro-Leu	C11 H20 N2 O3	228.14749	5.073	229.1548	No results	No results	Full match	1669554.8069932894	2601722.813132532	2012650.091665565	2711252.719968207	4477011.49396108	3091508.570683183	1391969.808365192	1728658.595973246	3871566.358085069	3286099.3360747485	2653123.288898246	2814293.0346915647	2119036.4915217264	2283140.839838901	2309412.854750997	1976744.5235534345	2431322.262039951	1559312.9377833698	1.09907435527359	0.13628899170641096	0.774732062790923	0.530864197530864	0.605576507591392
Com_636_pos	D-(+)-Maltose	C12 H22 O11	364.09722	1.353	365.10468	Invalid mass	No results	No results	53393998.24386715	65413070.83212322	75952697.69474322	38328410.93272053	63531054.93035815	41226835.735129505	111968753.56914282	59393099.6883698	97302713.99985355	49206098.600204825	41895145.441052556	23794326.344435375	40872577.35075066	54159312.48763716	61163527.38066677	20682328.800601564	18291790.219785534	69773542.24427131	1.59675861693273	0.6751462360586143	0.023778440137247	0.777777777777778	1.25196411422554
Com_6369_pos	Isophorone	C9 H14 O	138.10475	0.336	139.11206	No results	No results	Full match	18977.58648205368	599390.2874437167	5522.8367497548725	2410049.5056780386	4379647.227932114	3394598.3348764656	2499617.6549648237	2961352.469353385	3050371.975932629	2286701.7173248366	2958196.125415376	2942226.019634615	2580241.6138645844	3105175.2857373906	3348705.4661013638	2388882.382799305	2762403.915339079	2903193.90014459	0.76435104390368	-0.38769271712038544	0.141413182032291	0.555555555555556	0.956528854741407
Com_6456_pos	2,4-dihydroxyheptadec-16-en-1-yl acetate	C19 H36 O4	350.24282	8.623	351.25009	Invalid mass	No results	No results	2841854.852643423	3154782.3311726293	1615565.8295779848	2780047.5771596455	2292111.650386609	1587126.3677489294	4429396.3177049095	3741425.985583256	3676096.0482283714	752698.0997755257	751971.4246759732	625567.5606224409	604572.161585181	599330.9407130082	656688.3655035606	607067.9805908953	453299.6787754931	862955.2917137645	4.4162559824069	2.1428237984398275	1.88181804529829e-07	1	2.21939817437584
Com_6535_pos	PC (19:0/20:5)	C47 H84 N O8 P	821.58507	10.078	822.59235	No results	Invalid mass	No results	224445.56358355025	270675.97168461926	145012.1590008974	100148.64086925815	198904.634619769	61669.80716583349	85587.69017871072	94380.18140927189	78875.09232785247	60438.29417546945	139200.2838886592	53535.12118112582	118449.2907747418	381129.8306323198	163936.8916711872	477923.36462410673	3072720.873819228	359461.86045086355	0.260980532450152	-1.937985900295689	0.199335000461782	0.641975308641975	0.762947351210226
Com_6546_pos	TPH	C15 H23 N5 O5	335.15896	5.8	336.16599	Invalid mass	No match	No results	3667246.7627844354	496093.82074262854	2060388.6968399193	952580.851601365	657404.5615532498	884242.138699022	647280.6998762275	1201213.5976001527	1116350.2110761576	1158844.0326930732	2485538.3260033373	536230.6300630652	469271.6482850274	246426.09305517844	338409.24309670506	2390947.5594822816	289815.8070051939	646122.959113023	1.36455717923106	0.44843284933153105	0.209275259004436	0.703703703703704	0.778813636073395
Com_6596_pos	4,7,8-trimethoxyfuro[2,3-b]quinoline	C14 H13 N O4	281.067	7.838	282.07428	Invalid mass	No results	No results	324963.62610277336	453230.9436500239	430381.71406184474	292906.5592458706	571906.1610833757	428237.14945591317	418688.1861575773	360614.8109008034	379649.3929951878	663748.7289223153	914894.3894524183	414698.15315221227	461438.5685081869	2068716.4305966932	1138364.7907975025	461184.35641478916	3018015.822588845	382600.74645927676	0.384366701452819	-1.3794447372609173	0.0225380785519431	0.851851851851852	1.43280728305764
Com_6631_pos	4-(2,3-dihydro-1,4-benzodioxin-6-yl)butanoic acid	C12 H14 O4	244.07132	5.746	245.0786	Invalid mass	No results	No results	151729.73009102867	169124.79952139454	141034.18003503114	636110.6928110225	825419.4796715961	164792.5362899045	255980.80016700586	3539218.947073267	151376.34352486575	248783.48496023982	93146.97239453578	106136.837875066	92644.08159129746	205370.76928669403	392843.7902072715	98969.21386797747	318656.24511228857	101956.3953265618	3.63868505370246	1.8634171841487754	0.104837694028189	0.728395061728395	0.941368718778609
Com_6659_pos	SM (d17:0/15:1)	C37 H75 N2 O6 P	674.53649	5.878	675.54376	No results	Full match	No results	2068387.4587103669	2158190.3119827663	2856639.65468935	821225.332729497	517190.33086704434	1203692.2892447277	1514798.9762666482	2805363.8136000545	1385728.8475860667	842845.2511698521	1677319.356448152	1879801.0530865071	2406423.9129775288	2331682.7274726625	2290201.2804886275	1548004.0011253785	1597931.7761114729	1808614.6943819623	0.935810392996547	-0.0957118437042939	0.493857449581818	0.592592592592593	0.482104744184397
Com_6663_pos	trans-Cinnamaldehyde	C9 H8 O	132.05805	5.592	133.06532	Full match	No results	No results	1211149.8596606078	612349.2792074253	417629.0132916188	1040941.131121297	640888.8138060038	571167.9716508575	582701.8842481927	634658.1602706212	543744.2834951621	525203.7916256214	518795.4868979721	2956734.206637924	409500.0814036223	634140.3793067741	398459.628105561	479661.38763078407	417532.7867912305	396084.2368436027	0.928611402312674	-0.10685309918744545	0.562940434914183	0.790123456790123	0.345085389704644
Com_6727_pos	16-Heptadecyne-1,2,4-triol	C17 H32 O3	306.21907	7.626	307.22656	Invalid mass	No results	No results	775563.1289078586	867976.4945382464	568049.7509222928	992184.9586880049	1928746.877741226	507546.1856698897	2062936.3284956275	797112.5554637859	721131.3766118896	2018023.2143846343	891871.631781367	813876.0633102233	911113.9628034206	1962246.7059440883	853894.4907834191	444586.2957278477	2891634.787286836	917969.8284815048	0.787789553358822	-0.3441178089551438	0.44445241504873	0.654320987654321	0.65681727396199
Com_6732_pos	LPE 16:0	C21 H44 N O7 P	453.28562	9.024	454.29208	No results	Full match	Full match	1247343.0505263752	2214472.7785148383	1589356.2861693026	3600660.6106102797	3376834.4653662154	504706.01291199547	1275037.8111692423	842038.4069966767	3559323.528704518	1186827.899355771	1058323.136947325	1474242.0357044642	687687.3061186125	623695.5150190003	756895.7930327192	1028370.1001925956	1922269.2493665242	1264078.0457159928	1.82054235270002	0.8643683037154405	0.0960928936407368	0.740740740740741	1.01449682222363
Com_6738_pos	Melatonin	C13 H16 N2 O2	232.121	5.322	233.12828	No results	No results	Full match	1021023.2260257981	1128877.1534461156	1859152.4255187751	1589782.684388793	956097.6383035429	1611677.9828466706	1240573.1405401141	1562158.1454294382	701949.8243892471	1556166.7507030473	1792244.2870831902	2289654.2210204345	1524007.8805399134	1733735.9535057186	1581147.931662144	2701478.113606374	1689836.7278370732	1526510.9641874884	0.711890626536894	-0.49027248947332214	0.0114392748847329	0.777777777777778	1.38594136819881
Com_6751_pos	(5-methyl-3-isoxazolyl)[4-(5-propyl-2-pyrimidinyl)piperazino]methanone	C16 H21 N5 O2	315.16814	5.072	316.17535	Full match	No results	No results	1197453.7880838166	140543.6853219184	171367.44799899065	3572483.4875719748	391671.16591743083	149713.78655712912	473572.88232501934	174079.20245585832	175223.80331982864	132519.31857045623	126623.15713186492	1983036.9349389286	141899.05962059915	339091.37508498307	198842.3609655864	147635.19599779465	203290.33300169153	139492.2171012586	1.8890085186931	0.9176292077340006	0.342732014355001	0.691358024691358	0.56362282451714
Com_69_pos	L-Tryptophan	C11 H12 N2 O2	204.08986	5.155	205.09726	Full match	Full match	Full match	491196912.6430825	1210784597.831665	821736126.3721725	1001096751.8203638	804882383.2182134	632075767.852247	431607724.1396394	486740288.6262254	669092953.6896466	586970002.3598439	592597529.3293754	585311549.7457409	424781074.0316584	386635378.3009914	262371149.57649404	906608152.6254408	296691512.70946145	349285070.3232287	1.4914230321345	0.5766895264340601	0.031314296326117	0.802469135802469	1.19776551879355
Com_6907_pos	cyclohexyl{4-[4-nitro-2-(1H-pyrrol-1-yl)phenyl]piperazino}methanone	C21 H26 N4 O3	364.18624	5.842	365.19351	Invalid mass	No results	No results	1055826.6096079992	1533354.7232487442	823915.2551651719	392894.1178829872	1566213.0462254563	442823.82614773564	812762.1139906964	578929.3985665288	574998.0729629435	596344.3116531265	697759.5160649652	2750424.4227336706	777159.8166103619	892577.4517231109	735186.0240072086	479451.1944233526	811719.9307698829	1178651.4552138993	0.872460814222263	-0.19683775943528722	0.64405287173602	0.45679012345679	0.277685161761278
Com_6952_pos	3-amino-2-phenyl-2H-pyrazolo[4,3-c]pyridine-4,6-diol	C12 H10 N4 O2	242.08001	5.81	243.08737	Full match	No results	No results	1204936.7717870718	1076320.0910606221	1535933.808668388	1140715.0899203406	1183248.59221032	1430639.661362655	3067181.1196908047	1546545.1088472041	2629629.1226660744	2038476.944414739	1483434.7155324523	1877511.1519792413	911450.7323956039	2960831.262138384	2166230.7605471197	938924.4324970794	1546123.6434092326	1986000.472298447	0.931244211379097	-0.10276854220036959	0.67430199306304	0.580246913580247	0.494213361765714
Com_6967_pos	Linoleoyl Ethanolamide	C20 H37 N O2	323.28011	6.887	324.28738	Invalid mass	No results	No results	3230309.4661437315	1734629.5379056975	1067061.9724765145	1671386.4528880112	813998.5998766724	1843185.5461954244	2080438.7191745068	2665550.2320562215	3533911.8552657776	1734987.9945871776	947108.4975164642	1482804.6190339364	1333609.1341772738	1568694.865008806	1343982.3541359422	807661.0216497063	1118463.513338501	1692469.1375181722	1.54952714182827	0.6318280256812112	0.0655952436194462	0.777777777777778	1.09817931243478
Com_697_pos	2-(acetylamino)-3-[4-(acetylamino)phenyl]acrylic acid	C13 H14 N2 O4	262.09505	5.408	263.10233	Full match	No results	No results	26909932.82071159	3467923.0573661835	3284081.081708399	64316607.410949245	9150255.173232555	1908830.7050234599	5867830.24282237	2760885.6767012593	2695422.162119444	1065783.3870716102	1104150.1373775727	71813097.04948936	1093231.900462212	10070130.422076842	1471960.2854028707	1171856.7581814646	7039184.593943418	901518.8389143222	1.25729259326886	0.3303204283873816	0.223716129937456	0.728395061728395	0.709701756051843
Com_7_pos	Betaine	C5 H11 N O2	117.07893	1.324	118.08616	Full match	Full match	Full match	5124545570.432958	1808340300.410817	2188736003.1790605	2321491081.2599635	2680189972.48185	4012009753.8374314	2201263996.990506	3838721376.9988694	1012314154.4350184	4660741367.680473	3829605864.8525734	6376153354.983498	6891178173.395775	3978955453.0779986	4931328082.331331	6772728193.456239	5023374609.101876	6607676397.890961	0.513281400695429	-0.962178111000922	0.00150789656430829	0.901234567901235	1.71621359595794
Com_7084_pos	N-Acetyl-L-leucine	C8 H15 N O3	173.105	5.489	174.11229	No results	No results	Full match	1712154.4788439127	3354039.810551895	2015938.013786715	1845056.677715611	2179692.768753263	1611598.7360800186	3697456.3620528826	2243784.807878594	2852428.111052246	991777.8885251082	1109778.5815732467	886603.2428329218	982518.3376607278	974524.3082080232	885123.8782009266	1059485.7368035591	817090.3621823681	2312230.4875399685	2.14710695482552	1.1023940586177972	5.37418533193642e-05	0.925925925925926	1.92040382538102
Com_71_pos	Hypoxanthine	C5 H4 N4 O	136.03867	2.09	137.04594	Full match	Full match	Full match	395746629.0534399	72120354.41543172	221355145.42470086	165404039.88663658	205998876.27718815	304774171.4523868	125851922.97141917	344724370.49240345	15772836.102248078	591719538.663597	730596885.7276766	720702527.140836	490302696.6347023	1003052827.5174937	738648124.3557577	844781842.1333667	515720551.397276	331414150.58393425	0.310334712880367	-1.688103014522923	0.0024819463658616	0.975308641975309	1.66706266329893
Com_712_pos	methyl 6-{[4-(trifluoromethyl)anilino]carbonyl}nicotinate	C15 H11 F3 N2 O3	306.05733	3.821	307.06464	Invalid mass	No results	No results	11283274.189366555	17871225.67320681	20471766.1783122	24149766.262402963	12298189.105334995	78590245.26535982	20169832.61567186	47523110.632016264	79893973.4094881	18047202.23034739	12361703.731514083	33090843.104808636	2083567.026239545	11117270.142407706	28520306.2138002	4407506.012764053	35032367.663896136	2971340.4503110745	2.11506419960368	1.0807014548554683	0.0553621786676404	0.716049382716049	1.11445807260702
Com_7169_pos	tetranor-12(R)-HETE	C16 H26 O3	248.17474	7.934	249.18217	Invalid mass	No results	No results	355536.91640215076	522600.0289618789	974893.9071155263	655509.6624877667	389071.17417929514	2404267.022055461	1689955.3218525732	3025562.877108371	784194.1287445619	1799918.9276388357	1663872.192975132	381300.54226814694	353062.18429143575	1574157.1162683757	2371162.3577541825	347821.7524838124	345993.74275449413	302006.98867824714	1.18188438904286	0.24108891917706246	0.561742090587503	0.666666666666667	0.474112410004296
Com_7286_pos	N-Formylkynurenine	C11 H12 N2 O4	236.07969	5.275	237.08698	No results	No results	Full match	836493.184193466	3054553.165154841	1222670.933916356	2291337.677024095	2587040.6344586764	1334902.9760665349	1488781.2954637464	1891819.459356234	1055027.476124963	1651983.280052716	1289789.4838044625	2477667.9593036934	592985.3131253298	878295.4761562938	992527.9883976266	1166470.8997120343	651940.7622353642	362339.6173957985	1.56623863074381	0.6473040371263501	0.0516475006830368	0.765432098765432	1.17492272549504
Com_7339_pos	4-methoxy-6-[2-(4-methoxyphenyl)ethyl]-2H-pyran-2-one	C15 H16 O4	260.10193	5.85	261.10925	Invalid mass	No results	No results	337856.5820929666	282759.786320019	323268.75792769704	174098.87468715417	3298797.46927164	145546.75856375197	337740.96839335153	1322755.5148904074	263571.18485034624	251234.15369229295	231515.23972546958	384437.8846072951	604959.5624428334	283527.205789202	282580.5446127506	184710.9709565272	225978.0809440717	436574.32711969625	2.24791388051702	1.1685867657497029	0.412647285967264	0.555555555555556	0.53308834736231
Com_736_pos	Avocadyne 1-acetate	C19 H34 O4	348.22738	7.249	349.23477	Invalid mass	No results	No results	21474482.376518145	10858869.855318705	5956668.609216369	15397206.673758477	12682419.088465486	5046205.551201929	57576315.02791633	4336960.272801921	8323832.855016459	16123978.187550262	19528723.37887093	7785049.521815434	6306802.106814794	34641593.97805925	12940166.184016211	2772356.138839386	65469205.88743049	5953044.386279726	0.825864043292385	-0.2760237953394172	0.802056294971459	0.555555555555556	0.433812606016515
Com_7362_pos	Etiocholanolone	C19 H30 O2	307.25074	8.912	308.258	Invalid mass	No results	No results	645158.6145923464	1701063.217471361	461122.06946180796	392941.54234954	238079.67948164706	443493.7922613354	2735896.6992356353	224954.83572676443	3318229.0123165017	521812.3363482675	650187.0307546457	148700.58385751882	241191.60000549175	315847.298630091	464827.685382313	272943.69693524396	217013.21907411548	260990.62833718924	3.28459454275846	1.7157152922358925	0.0503670286985866	0.703703703703704	1.1465012882589
Com_7432_pos	3-[3,5-bis(trifluoromethyl)phenyl]-N'-hydroxyprop-2-enimidamide	C11 H8 F6 N2 O	320.03081	5.638	321.03809	Invalid mass	No results	No results	565951.648622606	185656.5789148559	149949.77967810046	882580.3400444727	219444.88929388084	194837.59145270585	172970.63709785065	227103.57052876177	223313.656617447	167210.53458134749	156800.2996820889	2390642.2349581295	184662.71035679925	380679.652413879	177478.09835392228	149353.9502750665	192207.1365447051	178890.02076971027	0.709367056716053	-0.4953957623813211	0.93620204776718	0.666666666666667	0.0482312970942421
Com_7509_pos	ethyl 4-methyl-2-(1H-pyrrol-1-yl)-1,3-thiazole-5-carboxylate	C11 H12 N2 O2 S	236.06186	1.194	237.06903	Full match	No results	No results	1825990.2631600094	1975728.6117013982	1680615.9068815736	2112094.3977050004	1919273.4313817369	1630073.902872554	2496869.571284119	1875349.9249442255	1907543.418764466	1627810.1553973192	1132046.0712561088	2339587.9785977653	1251103.1010878826	2437957.4394994285	1700155.2541619975	1164628.0553021627	1758762.894394931	1732866.5186349773	1.15045456438617	0.2022040074393314	0.128147306217715	0.728395061728395	0.894344150493232
Com_7648_pos	Ergocalciferol	C28 H44 O	396.33862	8.4	397.34576	No results	No results	Full match	1818608.5557506406	935757.4736463778	1342561.391408542	1118820.6823379325	2507441.137121513	1528369.573256994	1642386.6930166585	2663662.784809267	2056550.925573328	1811070.594639657	1057539.1550848088	935287.1823740985	1393008.4162947226	580080.9307279459	1705355.862899123	1439815.7388013373	768069.8585879928	1504306.9658784848	1.39480198400254	0.48006032135558174	0.0682308531746049	0.753086419753086	1.09890766816951
Com_766_pos	8-Hydroxyguanosine	C10 H13 N5 O6	299.08623	2.823	300.09363	No results	No results	Full match	41128770.64192305	41494485.862190135	45541669.78491963	50519341.13025295	41766304.90945098	40534527.05788227	61917262.48485488	25569367.25772419	70254448.45143579	76411673.30440824	55982067.56304284	47213143.74055589	47153175.27147716	51768941.73221328	32924756.513254944	35298392.38406843	27598311.258863635	57656827.95618398	0.969257203618213	-0.045048542614643736	0.872611667420454	0.555555555555556	0.441789040042636
Com_7718_pos	N(6)-OH-Me-Adenosine	C11 H15 N5 O5	297.10709	5.039	298.11459	Full match	No results	Full match	1080702.8876761573	1477768.4646256508	2595470.852901402	1004101.697492773	1565972.1676550463	590027.1359292781	1841829.1952270453	825438.732667879	1590333.4604039649	1611750.7561207928	1825430.4037079972	1255273.5273362456	2091782.894729071	1049658.4140770028	443872.3777289348	1446294.6535859946	787706.220434621	2297373.15695299	0.981458726697597	-0.027000495602130317	0.995019054137699	0.481481481481481	0.059122196274258
Com_776_pos	2-Amino-1,3-octadecanediol	C18 H39 N O2	301.29815	6.862	302.30539	Full match	Full match	Full match	73380571.54142146	29867172.555904638	21135476.231671754	31106092.220643003	35999195.583848014	32198404.495594777	41723382.152000755	29594359.281060606	71570648.8099155	29392245.19239391	16943060.220056467	26620877.01990826	25192765.10165091	29390084.705542084	26079736.55416177	14168032.8000905	21962841.50381029	36928237.45258665	1.61716397728043	0.6934659726984397	0.022003873217348	0.851851851851852	1.31450917287507
Com_779_pos	5-OxoETE	C20 H30 O3	318.2171	7.834	319.22464	Invalid mass	No results	No results	6324197.759974647	12792414.06395184	6944875.139336609	12440335.405544395	9221849.066819685	5920809.965266371	26820245.104254093	6036601.171378894	12600957.644596606	14625363.330415197	27771272.773941703	13647761.508078994	7340945.654942705	31949185.71207244	12849079.868426168	3103546.5152850733	61011258.690957844	3349786.074063646	0.564208942925693	-0.8256985615191816	0.452063354486449	0.679012345679012	0.873435446790313
Com_7807_pos	Delta-Tridecalactone	C13 H24 O2	212.17748	5.704	213.18475	No results	No results	Full match	283738.600105195	168075.7464812934	141524.51188670823	283547.0146951044	223601.05983097185	92150.0697185184	146737.88679538164	157791.16994629908	124964.34907291809	125299.67587762924	155302.65651112364	2147289.4449522914	135066.81392729311	266233.3855492691	224091.647472395	113863.0159840654	125777.93213813359	125053.65813279527	0.474587694572221	-1.0752534010343602	0.591517671048615	0.555555555555556	0.382514971126792
Com_783_pos	Tetranor-12(S)-HETE	C16 H26 O3	288.16792	4.852	289.17505	Invalid mass	No results	No results	26871803.20738302	4861468.983743007	9442220.091132844	18350938.194707535	4401116.615143724	11435556.615779258	17842760.89275695	20322393.681914426	7633460.73662912	22904794.66610367	21632809.184074827	58474489.98043624	46225315.56534435	39353541.82338261	34121912.543624096	57047379.0207924	59728899.47137028	42170745.29876745	0.317459924320918	-1.6553536152314856	0.000229437348461081	0.975308641975309	1.83720314612647
Com_790_pos	Ecgonine methyl ester	C10 H17 N O3	199.12072	2.235	200.12828	Full match	Full match	No results	54775844.52673542	26436327.350415826	24425129.83462587	33458198.969456565	34357111.24479496	56423729.6164949	23189908.211652003	49492928.61304864	15055848.368720999	21775817.659615513	32245154.508615248	25803154.67304938	43270279.47673211	21364586.83300239	32125578.714764584	56364511.719127685	38589431.42302031	29318982.491042007	1.0556992243048	0.07819885987398165	0.931202146343249	0.54320987654321	0.793188861449969
Com_7902_pos	LPE 17:0	C22 H46 N O7 P	467.30122	9.653	468.30865	No results	Full match	Full match	1253189.4305021998	1737282.8355758006	664614.6542088649	1250628.3720509738	2342415.266851637	264247.39062369725	442013.43563714664	738459.2646892929	1318870.5535988999	1005459.8256996685	708861.9521656695	879780.2710231787	905829.9591758577	644378.213653973	370882.1467479837	268820.1893588217	924841.8253372713	2190473.7249188884	1.2674142745756	0.34188816945571243	0.50636727159827	0.617283950617284	0.40349480342154
Com_793_pos	(��)11(12)-DiHET	C20 H34 O4	298.25075	8.349	299.25778	Invalid mass	No results	No results	51264568.645443216	77090502.46248315	28324478.22072167	45302634.98721995	49703066.08559796	35540046.38995267	81751914.31815699	45040260.747097254	63868881.58469624	10483404.030919654	8338700.952320195	5988600.818792893	6222815.441897861	7397423.57797747	7335580.564341948	4858069.993976615	8532178.379430255	5990725.969506784	7.33545194256228	2.874885854134164	1.02425099301601e-09	1	2.2705997341332
Com_795_pos	JNJ-1661010	C19 H19 N5 O S	365.13149	4.962	366.13861	No results	No results	Full match	23795327.42915068	50387303.28118369	29232018.63444261	21805108.07357778	43648227.9723478	54617018.5190716	60403433.68947322	50213309.6979756	37427660.05279667	47714388.6810831	51545168.702015795	51213176.15745948	47482668.00704681	65156376.6975092	66398097.18893822	39143714.55917511	37559340.11918712	42125396.85799891	0.828680897884818	-0.27111142822670814	0.132787149273851	0.666666666666667	0.938926856682763
Com_8062_pos	3,5-Diiodo-L-thyronine	C15 H13 I2 N O4	524.89495	1.086	525.90222	No results	No results	Full match	1040814.671322714	692451.4974697555	2407094.9439503984	1389690.2012942845	301687.2227777028	768954.1494677181	1604190.4373339915	1475720.575985445	876458.1028863194	624153.0322693059	432846.00584157713	755838.907671335	623294.0590770972	1213858.6864879841	812424.2087913179	866063.7033812826	984265.2099474842	611879.3571879325	1.5245684194378	0.6084008969325538	0.181975851062343	0.740740740740741	0.815256849468657
Com_8109_pos	D-Gluconic acid	C6 H12 O7	196.05806	1.104	197.06555	No results	No results	Full match	1240711.4565944327	839534.9668151952	1800617.2372813046	1550946.0024624756	1240764.3557941357	1107762.0300590347	1771531.4902276641	1518067.5061335466	1233683.6820528454	1376313.3000749988	1274807.0759875665	902771.0517601072	1021504.512935026	1501265.9928465902	1306113.0097252023	1345002.5875413246	1957637.4927022285	1177195.3619917878	1.03717633198107	0.052661189858480735	0.766030644703228	0.469135802469136	0.200137784504129
Com_8125_pos	S-Adenosylhomocysteine	C14 H20 N6 O5 S	384.11988	2.359	385.12726	Full match	Full match	Full match	1544370.1381629335	960978.6986119621	1327841.0724431905	2079459.1613115747	1264851.7070996556	1358968.5412358837	1604231.3544173378	2159586.48606464	1375348.6917804573	936898.625586006	776210.109401491	1626852.8348932369	2025924.7837705151	1827508.2844240668	1373247.4517086532	1456873.3690491344	1770704.160896021	1991389.9034109332	0.992022574567499	-0.011555143785277012	0.948476663899878	0.54320987654321	0.640269624309723
Com_8178_pos	dopaquinone	C9 H9 N O4	195.05336	5.113	196.06081	No results	No results	Full match	511257.19113602233	678881.7009531668	577408.0047618173	629096.979576482	1280020.298149787	574064.5857791129	621138.1481531381	637451.7595073337	594962.3928415698	462425.4541546447	526316.2810015043	744346.5845617632	556187.2518236532	2100783.402908589	597120.0018242119	594522.8889385605	523498.6655964815	530724.6103375866	0.919883954538301	-0.12047622151310503	0.978157092866854	0.654320987654321	0.196277507124307
Com_8186_pos	p-Mentha-1,3,8-triene	C10 H14	134.10975	0.267	135.117	No results	No results	Full match	847804.2997057762	362652.4193965959	592889.0805911778	459532.29569074104	1151259.7323256957	785806.78676012	2302.149390641767	12271.381477792644	712129.6996461685	803125.7398388113	967578.5543932382	979243.9520659411	895273.0639488357	990879.4835005599	1131097.2367413419	889651.8839993628	4790.864866658952	2012982.0002625417	0.567937992250318	-0.8161946707143315	0.342090791243452	0.802469135802469	0.562906940662266
Com_823_pos	2-Arachidonoyl glycerol	C23 H38 O4	356.2924	9.94	357.29956	Invalid mass	No results	No match	32721222.448820796	16528620.14427373	8505625.449313348	16263332.751880284	16667724.656222299	6102628.062654837	19611945.858264316	19451524.188203473	11468036.025362602	14089123.79671009	7570455.640704642	6653561.165001573	39957960.78763112	11333375.869629396	17172280.656535707	11990258.27774845	41230003.140305154	60748466.909147926	0.699045385080458	-0.5165419701808708	0.575561365235145	0.469135802469136	0.563787085118173
Com_8236_pos	Mupirocin	C26 H44 O9	1044.56662	5.753	523.29059	Invalid mass	No results	No results	2268089.6348337634	133831.66114538713	146939.27645248637	513278.7514432019	132767.89948895937	173268.04749765602	160909.27953184495	161840.02878367552	154407.4992141751	181396.94365547012	170289.33599124238	171127.16794218367	185189.18771971113	119515.82210616107	164382.83223018414	144155.59973718753	362019.12415366835	148506.63899329922	2.33534106076292	1.2236332611724163	0.395400813811471	0.54320987654321	0.677764356421428
Com_8246_pos	2-Aminobenzenesulfonic acid	C6 H7 N O3 S	173.01508	5.067	174.02238	No results	No results	Full match	616849.1975702984	1608107.7888426573	1118448.1564240176	1325267.845396565	1421232.9409380239	2142827.503737809	870639.6289218758	1513273.553834807	1105192.7905471153	803477.2928072957	835055.1044428309	414210.18442798086	458135.1839399199	383195.8471960614	293064.63197342295	560720.8573953405	821343.2841228083	433060.03712297755	2.34330757045306	1.2285463273317363	0.000161693248141966	0.962962962962963	1.82135524275847
Com_8288_pos	Ethyl oleate	C20 H38 O2	310.28694	7.361	311.29422	Full match	No results	Full match	74180.19304715612	77262.85321287377	69699.1088817375	68486.79638671961	65698.07603082851	56727.96391210929	74977.6112043705	61459.3727437606	66854.1550287268	2297031.1531683668	59612.75001361977	53197.13430199043	49677.106025182846	52774.28286534489	57008.631903317895	45307.65464266616	48609.032620679536	52073.85876514477	0.226622484845596	-2.141637086482944	0.72616712613112	0.864197530864197	0.583773419938012
Com_829_pos	2,3-dihydroxypropyl 12-methyltridecanoate	C17 H34 O4	284.23497	8.7	285.24234	Invalid mass	No results	No results	18047466.524070363	1063990.834344701	708448.1310430466	1070809.4869334358	2075694.511656815	1603389.1070071252	1199455.9578309578	2341235.408723167	837613.3864985836	1360535.5120302844	1497399.0794703693	1765695.6622814948	59578844.13462405	2369835.464414026	2863035.7553303856	9237635.715807632	17226984.894556146	45181194.23490848	0.205187590285418	-2.2849846152829114	0.0503023990135824	0.814814814814815	1.27740136633411
Com_8313_pos	4-(pentyloxy)benzene-1-carbohydrazide	C12 H18 N2 O2	222.13653	5.062	223.14383	Full match	No results	No results	521769.91955666046	736796.5645617206	417884.2824915606	436557.58015072654	722998.6854757245	984413.3284712826	511327.99635139597	581252.7337217386	165794.16118602356	1107844.18904644	1386136.4114721308	896177.2320376032	787539.3089006601	751548.9057619168	964969.9547447393	1737900.3950566023	798950.851109511	884714.8362939632	0.545181843664938	-0.8751905783985383	0.00455387614030648	0.925925925925926	1.53342725518442
Com_834_pos	4-(1H-pyrazol-1-yl)-N,N-bis(2-pyridinylmethyl)benzenesulfonamide	C21 H19 N5 O2 S	405.12371	1.381	406.1312	Invalid mass	No results	No results	19003935.306560833	62978341.90844697	68797582.92966023	26018477.323514134	48546161.418658264	27241544.443148486	45397259.69161489	32164663.940162737	36017723.040696844	35383870.36318559	29327461.5085883	17872978.675894883	27841517.086162813	30063794.014013797	31011761.26437255	12899761.002672626	16041681.991229199	30170131.13776894	1.58779322157851	0.6670230424384253	0.0331648130170414	0.765432098765432	1.20476359589495
Com_84_pos	Trigonelline	C7 H7 N O2	115.06339	1.382	116.0707	Invalid mass	No results	No match	376769804.0639884	456726947.8418503	757497534.4023271	930166262.8586141	488670304.6185941	458385543.9822185	445082553.3609253	687014660.8377509	849028502.3833559	583014015.2396811	604233810.6338059	433390961.6894752	422649913.0932515	543794445.128389	470285788.6745998	422496399.8245065	65095422.37078572	424936937.22439307	1.37266562882763	0.4569802384628545	0.140711358303586	0.716049382716049	0.876349691046902
Com_8500_pos	Oxymatrine	C15 H24 N2 O2	264.1808	7.983	265.18808	Invalid mass	No results	No results	77499.73002111273	2263297.64108768	73228.45510235328	68302.05075329101	70927.26891632601	61099.85425248859	78549.2175277838	67127.2985122873	71179.78562994929	70314.7244287591	62188.15649926128	54803.213022037424	48369.66780132264	53727.168292417104	60125.855359512316	45556.583319437734	50921.35049732878	61879.77784076232	5.57449610924412	2.478841402602549	0.148094771642764	0.938271604938272	0.882975413122847
Com_8571_pos	Eicosapentaenoic acid ethyl ester	C22 H34 O2	347.28535	6.794	348.29248	Invalid mass	No results	No results	2064006.52288741	563559.148014998	375599.57547995413	723886.2180801572	699998.6560951038	389924.60171551874	734306.1285355004	1315740.9727951775	905788.306723622	587779.6887374581	358840.3285173845	432049.3105532505	722931.0403075257	570121.7852083336	347263.0922707369	486528.6814429504	448248.4494421861	1199730.4195614015	1.5082605987726	0.5928857204336696	0.143300294270099	0.716049382716049	1.04582780004336
Com_858_pos	Prolylleucine	C11 H20 N2 O3	228.14715	2.077	229.15446	Full match	No results	Full match	38850359.72012316	7064821.818168477	18556812.34735564	62166149.92343655	25296598.375941228	33603016.4389867	18851272.416338418	25385269.347966533	16051366.428021695	21251690.38399114	22370384.535638634	55168812.872785546	22250515.749094795	27711352.881381594	17492776.04439199	25968357.96934345	50266308.08325755	22204894.13396447	0.92874768409351	-0.10664138670689446	0.540784687006091	0.432098765432099	0.428531252132425
Com_8668_pos	alpha-Farnesene	C15 H24	204.18737	0.288	205.19463	No results	No results	Full match	884189.2369293116	1203188.741980554	5735.392357076606	704299.6318401868	1257298.482782027	1063954.6889261522	1719.5471522651244	922937.6474571261	579088.8099934362	1035400.8752568722	362511.37662759156	924196.3636108199	967394.2616788129	987175.0988648069	1165951.327519217	861543.0989522355	92922.25744483457	922222.0446184189	0.904785575855735	-0.14435216490453776	0.307768808146654	0.54320987654321	0.610107762002402
Com_8698_pos	15-epi Cloprostenol	C22 H29 Cl O6	446.15517	6.142	447.16245	Invalid mass	No results	No results	239651.57471560442	80412.7347567166	84891.94999946539	163030.7697123423	85460.59696368844	76325.51115212141	92795.92553049927	77849.40372224181	100595.85998578077	64618.63405070871	75113.63260957786	1665581.5832975595	67133.70900833438	211384.29778149034	77687.48179369015	58442.54462362773	72919.64720772492	72679.36685540098	0.423161512227994	-1.2407196787843424	0.825445102653166	0.777777777777778	0.147955779114119
Com_8821_pos	Hydroquinone	C6 H6 O2	110.03704	0.262	111.0444	No results	No results	Full match	596759.0801834029	31317.868072760215	294339.94799737755	115033.31517197755	699401.0846640433	610354.3995439933	5655.808699643439	14419.666787712746	643773.1174736129	303435.913079048	643383.8987917495	819423.7312323503	519432.1396114282	696657.2881712501	874950.7327401672	514836.8713990685	6674.419844046356	1679538.7548324603	0.497010302336488	-1.0086523377160712	0.196261880753287	0.716049382716049	0.75050099199638
Com_8899_pos	Limonin	C26 H30 O8	452.18149	6.681	453.18875	Invalid mass	No results	No results	84326.10026973313	92932.9458268619	89932.79441499064	74860.47822385386	86785.33027061858	83353.68926112758	72049.21581042753	68505.23285171966	71930.12470290535	1107092.152360244	698722.6412085698	840382.884565127	548299.5174821619	871999.7800787864	719186.7012566151	526184.417348571	1569641.6719558567	615842.8925171016	0.0966575729613383	-3.370973420134282	7.5892221379669e-09	1	2.34746981486109
Com_89_pos	2,5-Furandicarboxylic acid	C6 H4 O5	156.00605	2.156	157.01346	No results	No results	Full match	235161677.68102342	214470259.91626802	743783731.0894613	872993090.9807378	259052131.4484127	314552570.9223192	394546210.05813855	593921673.468401	287802429.15546066	309492544.1601621	214926743.42788684	372505345.06009	350560844.6668497	587367060.4719273	459787267.62491155	278789722.94497156	641255172.5704908	202392229.3029226	1.14609177805557	0.19672257851361521	0.7092459191727	0.45679012345679	0.259094278353329
Com_8931_pos	Methyl palmitate	C17 H34 O2	270.25499	0.336	271.26227	Full match	No results	No results	12185.79242944791	471941.73335059395	2709.2466037542545	1376950.4154524475	2102132.8213228965	1713320.7877954133	1896118.7286331302	1541881.8125090126	1863341.599183128	1699202.2355511622	1475140.1479245194	1308128.1119643338	1273383.1147672136	1328779.3337512605	1521117.8818908841	1263189.1672863453	1066284.4988658337	1068646.9007231148	0.914753463947887	-0.1285451211789971	0.209199344722917	0.617283950617284	0.851689249852179
Com_898_pos	PC (18:5e/4:0)	C30 H52 N O7 P	569.34844	9.14	570.35577	No results	Full match	No results	35222944.57794094	7321693.479540567	9531829.189034224	10579874.405191973	17348753.17275437	19354266.578741316	8018710.98146753	13668631.309036896	1673837.6771439791	44936717.69290898	29268499.811846603	52042723.48733982	42886272.04504766	14734333.567075316	24902590.73315126	24363844.88688238	47704362.278658696	39466400.87201039	0.383135623206528	-1.384072923904755	0.00348377937419299	0.925925925925926	1.58700865538031
Com_9046_pos	(S)-beta-Aminoisobutyric Acid	C4 H9 N O2	103.06381	1.313	104.07109	No results	No results	Full match	681482.101335704	1057757.950977606	1828651.649367252	1393347.7712839402	963128.5800986511	738408.2470898095	1783140.058383524	1764039.8179872164	1337921.3555766249	1184980.587096606	1170068.0373253208	697632.309456302	661572.9764405015	1311901.2250058872	1499307.1511416745	735709.1489149708	775046.649117677	712425.2161453157	1.31996209415121	0.4004964997615393	0.129113886208994	0.716049382716049	1.00176539969268
Com_9119_pos	4-(benzoylamino)-3-hydroxybutanoic acid	C11 H13 N O4	223.08413	5.461	224.09145	Full match	No results	Full match	1780611.0046670928	921685.712392009	534955.4355169036	647266.9227705786	1040961.9983841404	755077.9295401246	939049.3412347334	805509.0879179785	804216.6984733219	670401.9353407001	680803.7112614281	1221723.2180535647	483819.5773801498	938596.5091467288	565161.5030741341	593699.7800260755	557437.7086426737	465982.9598133197	1.33211899333845	0.4137229588593819	0.0879614575606754	0.740740740740741	0.980080967688326
Com_9136_pos	diethyl 2-(3-chloroanilino)malonate	C13 H16 Cl N O4	323.03365	5.605	324.04092	Invalid mass	No results	No results	138608.40817111105	490044.98607221857	164242.960108628	402530.06069624255	1157786.3285931265	224067.52617507434	428953.66460605676	1760997.5234799844	197208.04867891446	191018.37679721913	156969.1386112383	192104.11769477744	165641.37866031888	168981.5467483095	182711.9034840308	136532.7007638822	242915.7178340647	151707.02332522845	3.12507620433921	1.6438913700249118	0.027631863103921	0.802469135802469	1.29555271783572
Com_920_pos	Hydroxyglutaric acid	C5 H8 O5	148.03762	0.338	149.04497	No results	No results	Full match	2214.9699803297385	33925.89266111425	2148.500494444631	26239898.29013837	28983192.761438612	15182201.74772283	5623179.630375556	59808302.150412165	4919502.0392967425	5131125.332384185	11635298.128026957	13474833.409681255	11853901.021506751	15855503.35039342	20604654.883676082	13588994.261684632	6451936.873832211	13727500.853091355	1.25347104549322	0.3259286710774761	0.132798141878797	0.567901234567901	0.940559686359127
Com_922_pos	Caprolactam	C6 H11 N O	113.08429	5.33	114.09152	Full match	No results	No results	34144452.140308715	64370188.08762245	18690227.357468415	17268610.524913803	23139042.896111034	20916464.27744463	48883822.05092962	26216968.793654233	66485791.98725372	3313625.8311470347	2244973.7623668485	12601521.12743926	1913634.646072146	3255863.56050155	2505624.9655477344	1545446.2836113186	3805206.942416973	1581611.2633462003	9.76929842755961	3.2882549602056197	2.66369742737486e-07	1	2.13850742019708
Com_9243_pos	PC (18:4e/20:5)	C46 H76 N O7 P	785.52633	10.46	786.53326	No results	Invalid mass	No results	40565.722021172754	40615.87806480826	36658.11973427266	37540.64292125871	46920.447857557374	33889.585467691235	38259.06264951586	35004.9634740165	42438.75119063756	301333.81733379303	398649.10962526145	840652.7511087084	221320.34954958054	619174.7342627617	478232.15612040256	23333.96026922019	1431938.9864583	25633.394046724683	0.0810763462818594	-3.624575114781139	0.00427766657744859	0.777777777777778	1.77535077895457
Com_9307_pos	11-Oxoetiocholanolone	C19 H28 O3	286.19051	8.913	287.19775	Invalid mass	No results	No results	1022864.7432708242	1035528.3521589299	541417.9229251705	914871.5340717828	1626491.1169379207	786819.2058066067	1232083.7593400143	1667109.0367866184	900497.6361518492	317441.59659307275	178794.14344045194	814887.3118817359	269523.9959562617	691304.1547992215	121665.5420320367	314358.96652022516	608746.1384995291	195823.58524130643	2.76941138201956	1.4695793746570747	0.00052928636705968	0.950617283950617	1.80021289750216
Com_9388_pos	5-(3-phenylprop-2-enylidene)-2-thioxohexahydropyrimidine-4,6-dione	C13 H10 N2 O2 S	258.04596	5.95	259.05319	Full match	No results	No results	122376.87722778379	551224.9793932848	140368.04338757345	342098.9331708696	1845425.335291743	165087.70598264944	236444.14405153284	977753.8346169854	201080.9395202479	195600.6559967176	176774.14287741506	134555.16520114033	149687.1812107967	115431.97563377874	145266.31421145803	149358.7351298681	168552.1562863811	127402.74339673707	3.36251507743775	1.7495407366940656	0.035162824671664	0.790123456790123	1.24463696707304
Com_9396_pos	(5-L-Glutamyl)-L-Amino Acid	C8 H14 N2 O5	218.08968	2.075	219.09695	No results	No results	Full match	296437.1801453526	393436.11212735844	1362354.640791975	1510770.3188675866	246126.5888888256	279792.927802717	293881.1774247493	963711.5179121817	328744.0503473306	306790.12531534437	314259.2038936576	576346.2785259195	193102.76584046	857368.4021635688	789353.6335683535	226482.24414559625	1367398.4942669615	325455.5158291357	1.14499942188585	0.19534686990071012	0.806011730798946	0.530864197530864	0.308365023526263
Com_94_pos	Cer-NS (d18:1/16:0)	C34 H67 N O3	537.51262	10.668	538.51996	No results	Full match	No results	541722836.000115	522269336.4941211	830820903.7295034	243426869.0811867	341961928.0138798	417032390.9795854	476677432.1102876	311008059.948038	528369783.6205006	358382636.7126063	417300264.3966815	244986061.58511606	233139852.4923711	330111277.655992	429496360.6771788	262695609.954073	399039225.4997179	289769793.03470176	1.4210460998588	0.5069533575074195	0.0452931796140968	0.765432098765432	1.13139575758366
Com_9413_pos	N1-(2,3-dihydro-1,4-benzodioxin-2-ylmethyl)-2,2-dimethylpropanamide	C14 H19 N O3	249.13373	5.972	250.14088	Invalid mass	No results	No results	216950.9041519553	227151.67114024947	176352.08939988926	137481.47608946104	112296.2275407335	204983.08597988606	323919.5519122341	85096.81825475398	226794.13045041478	201062.45916050504	561286.7330058162	327481.4517818113	162159.79964635058	555641.820846258	1668146.2766360985	96897.70028207633	870506.6273479601	146989.38257244762	0.372758550497249	-1.4236866488347262	0.0767202809948726	0.691358024691358	1.158327693947
Com_9428_pos	L-Pipecolate	C6 H11 N O2	129.07875	1.403	130.08603	No results	No results	Full match	412278.73298586044	677992.4484989445	842178.4788900465	881450.8589411466	759122.5979706072	546888.1816874738	618901.7613360604	1487851.2638432616	476247.49956420896	486905.0627961652	634925.03093809	1099783.2807376054	456919.80261574086	157913.63435280856	1156380.998693869	331662.8300840597	1351758.020751968	846247.1109541811	1.02766058547247	0.03936385158348291	0.605712985636858	0.530864197530864	0.307877392923516
Com_9446_pos	INK	C16 H31 N5 O5	188.11566	3.906	189.12294	Invalid mass	No match	No match	199244.75359671214	1105073.1178609245	300593.2689342734	205274.95939345504	1194346.2701165152	385026.9764540124	537526.477333964	209732.75428229247	470045.4164087287	1044181.383558942	1578885.1114857397	314401.576544038	155787.5461630257	119527.31938067752	194744.24661355384	695649.7088652843	114243.99762228783	55176.56261703144	1.07823497186876	0.10867160834089953	0.368261449163696	0.666666666666667	0.7513513062792
Com_9448_pos	PC (18:3e/18:4)	C44 H76 N O7 P	761.52318	11.157	762.53046	No results	Invalid mass	No results	287982.9278594898	313755.3585338016	243668.26558742553	224802.0733150259	277113.6628647903	245444.7172888581	295317.2365850157	225495.0442404533	308622.1135589174	261233.8302570089	266340.255685375	622642.4716085227	840936.5469812657	231856.15192777794	1653573.5512194154	185594.44366236398	190658.8879853712	871460.9159393834	0.472689497449092	-1.0810352846575633	0.126021976250511	0.432098765432099	0.918106773613354
Com_9462_pos	D-Erythrose 4-phosphate	C4 H9 O7 P	200.00851	1.228	201.01602	No results	No results	Full match	644662.8831406456	1306517.6187491023	906507.0921958142	1046155.119802716	1806951.3497670603	1064484.3269126865	1367233.467565596	1320159.8884775983	1393235.5690141781	1117072.9763698438	991169.79682131	720896.119499812	985556.3427459695	809313.6564688504	1595431.3335967516	756542.8429985582	1101480.8147508677	972231.9635222036	1.19958808554821	0.26253909837141376	0.198729156517318	0.691358024691358	0.808341918456312
Com_9503_pos	Methyl EudesMate	C11 H14 O5	226.08416	5.473	227.09152	No results	No results	Full match	176480.38687425197	455453.21197322017	331985.99564931873	554982.4164473548	458510.6862566267	424592.63129095547	421489.35686419514	476129.2687635477	312526.89237731526	377384.9260311094	397591.39776837034	1327601.3913941565	266781.6981984327	324223.82076757995	288922.50999272155	339027.1506482836	318320.0068168019	199297.2239037511	0.940872518239019	-0.08792883395647687	0.785271718849765	0.691358024691358	0.467846241128224
Com_9530_pos	Melanin	C18 H10 N2 O4	318.0642	1.069	319.07172	No results	No results	Full match	815706.9513324803	539838.5830238247	855312.9160895955	1035095.3690308158	649308.2016255943	459888.6276514651	934823.6847885284	705397.7601100632	672121.0475315946	845538.3353339742	626285.1030242622	592982.9924609159	768027.5977895819	775419.3624228096	428965.6627945591	1238646.083666562	1211605.0994292253	1232230.2522482434	0.863698423343976	-0.2114004388597449	0.449105639726457	0.580246913580247	0.483781524796836
Com_9559_pos	2-(methylsulfonyl)-1,2,3,4-tetrahydroisoquinoline	C10 H13 N O2 S	211.0663	4.717	212.07339	Full match	No results	No results	1006210.9944661466	1398190.4905396043	1353867.871587659	1435576.4190249857	1526518.5120445478	550148.7838548074	1215010.9448136673	1488790.014132525	571516.0748931809	1088744.8020135534	1388076.0263738558	494874.97195486655	764334.9474423344	718719.9138003762	655650.2149576939	1229453.6559982342	769507.4774742922	618292.2448141226	1.36468710395093	0.44857020731765346	0.106574632308087	0.728395061728395	0.932639071208184
Com_9577_pos	N-(5-acetamidopentyl)acetamide	C9 H18 N2 O2	186.13699	5.103	187.14398	Full match	No results	No results	154686.51646049428	239847.09534002093	237704.23012521223	195893.41810049058	195443.6876003465	204680.2009945681	178378.5472287618	213470.55075503388	1776823.4044682044	291222.09278627415	247185.13299865383	314754.0766542271	271937.35007533396	641876.347730888	375658.18946425273	275508.23439495615	266203.9882816129	210179.896862307	1.17356985624529	0.23090372022419772	0.524869485947459	0.851851851851852	0.653868855381302
Com_9599_pos	KPH	C17 H28 N6 O4	362.20661	6.927	363.21371	Invalid mass	No results	No results	466507.48542285786	376358.924655249	202120.61542138024	361459.9847216863	343101.92903934006	200225.8434938277	612199.1526792895	287853.8333725087	233981.33239757456	637527.1875219069	672988.3301773113	279010.605786939	386426.6256712539	840474.8572283769	706354.136658451	154698.42817611646	1298872.8231647233	391417.2184647297	0.574504678650632	-0.79960945294969	0.0906002530719323	0.765432098765432	1.08991812376995
Com_966_pos	Indole-3-acrylic acid	C11 H9 N O2	187.06329	5.583	188.07036	Full match	No results	Full match	8635289.097621812	15304168.650396418	7689124.484605331	35700412.66157775	36436318.95079866	53687932.243729666	9008078.392111763	42051732.8788502	18758801.61982907	6901743.821461492	8747406.600756744	6929979.901758608	4910552.92868546	7443587.9298416125	13664458.592087815	7921059.963335207	11232227.132053688	4143060.4689187026	3.16120419639285	1.6604742284118454	0.00470087860925299	0.888888888888889	1.54723577518237
Com_9703_pos	4-Pregnen-17alpha,20alpha-Diol-3-One	C21 H32 O3	332.23482	6.11	333.2421	No results	No results	Full match	189298.0297895733	237447.99091614145	212607.54278977035	188934.4805125975	245617.25383912606	175786.9161644892	176735.52514778136	193040.2201739322	215842.57601575757	166020.20224715123	173324.262764627	1269510.764144068	141406.3807840864	237705.58121004337	178340.67108203456	119952.30701283357	110875.74456074534	150764.47821408266	0.720322717912199	-0.4732846894144454	0.907345389553451	0.765432098765432	0.248338671055261
Com_972_pos	D-Glucosamine	C6 H13 N O5	179.07896	1.33	180.08618	Full match	No results	Full match	35883119.83185328	47805006.081332445	56768560.50882656	13072942.99227766	48486240.251856424	33943544.00109222	41718564.037256695	21228208.72984402	26201907.13149104	35560955.22983716	33945893.053011216	19777250.36306031	36232250.20401423	30304637.22864457	31182590.55906234	19037044.67183074	24547118.690355927	27552578.271589115	1.25942392781904	0.33276398251462974	0.351323924209725	0.679012345679012	0.554640053737786
Com_990_pos	2'-Deoxyadenosine	C10 H13 N5 O3	291.09504	5.011	292.10172	Invalid mass	No results	No results	10845383.071288269	31831165.90474052	28075123.99752923	15427589.030855192	18807242.236985892	25828280.244280215	36113733.06176571	28813343.867766626	34966913.64234734	43308427.05356016	48596476.51679834	10273832.278917184	9879389.621719608	14509674.937694076	16169703.07705639	43415284.97714457	4618704.587572828	12452920.40327633	1.13524143648261	0.1829991540574082	0.283954387112838	0.617283950617284	0.723392620405459
Com_9929_pos	gamma-Nonanolactone	C9 H16 O2	156.11501	0.291	157.12236	No results	No results	Full match	8119.446529035529	561249.175839363	2074.2019906579276	835345.835989793	976958.1099476072	910984.9973133474	2351.8561813811593	1023354.4679546901	71195.12257599409	1032383.9346333088	280385.70629705884	618836.6472768877	683340.1681421839	836185.9571356525	961492.6119937416	717469.9657281917	35584.02530730577	778499.0303888712	0.738812528775079	-0.43671976315226513	0.130545447562012	0.604938271604938	0.922623673969935
Com_9985_pos	4-methyl-5-oxo-2-pentyl-2,5-dihydrofuran-3-carboxylic acid	C11 H16 O4	212.10425	6.217	213.11153	Full match	No results	No results	1393637.0398093406	108529.97393495326	95738.74101835793	327596.80389717396	311327.3843033016	143004.96906015291	190026.71174876162	113616.4702401348	175919.4035317541	84474.28331100973	96650.71993034183	88692.62910976572	83969.67734031937	81567.92067474418	99812.6282566223	65802.35676361067	87752.20034762929	78845.38328627587	3.72527026432519	1.8973450953352289	0.0112806707582351	0.975308641975309	1.54792754668781
