# Supplementary material for: Semen quality and seminal plasma metabolites in male rabbits (Oryctolagus cuniculus) under heat stress
Source: PeerJ. 2023 Apr 7;11:e15112. doi: 10.7717/peerj.15112 (PMC10103697; doi:10.7717/peerj.15112)
Supplement: Supplemental Information 2 [file peerj-11-15112-s002.zip › peerj-75361-Raw_data_result/Raw data/Result-X101SC21103966-Z01-J001-B1-42/3.MetDiffScreening/H.vs.NH/H.vs.NH_pos_diff.anno.xls]

ID	Name	Other_name(Kegg_name)	Formula	Molecular Weight	RT [min]	Kegg_ID	KEGG_pathway	HMDB_ID	Lipidmaps_ID	SuperClass(HMDB)	Class(HMDB)	SubClass(HMDB)	CATEGORY(Lipidmaps)	MAIN_CLASS(Lipidmaps)	SUB_CLASS(Lipidmaps)	mzCloud_Results	mzVault_Results	MassList_Results	m/z	pos_D_1	pos_D_2	pos_D_3	pos_E_1	pos_E_2	pos_E_3	pos_F_1	pos_F_2	pos_F_3	pos_A_1	pos_A_2	pos_A_3	pos_B_1	pos_B_2	pos_B_3	pos_C_1	pos_C_2	pos_C_3	FC	log2FC	Pvalue	ROC	VIP	Up.Down
Com_11190_pos	Tetradecanedioic acid	--	C14 H26 O4	258.18241	6.423	--	--	HMDB0000872	LMFA01170018	Lipids and lipid-like molecules	Fatty Acyls	Fatty acids and conjugates	Fatty Acyls [FA]	Fatty Acids and Conjugates [FA01]	Dicarboxylic acids [FA0117]	No results	No results	Full match	259.18982	570481.5192937214	978151.5689471803	513332.70775738754	782628.7316171366	797712.3712273481	811669.1586494265	1019953.1989615784	720707.4772557869	1084981.0604434884	129884.44827302286	148819.86967653045	171381.58154094414	112969.0857173762	121571.94383901898	113949.23089432024	69023.95177098866	149686.77462635364	88610.25465547682	6.58254508878629	2.7186454984051163	9.04537056737616e-11	1	2.27931558562401	up
Com_793_pos	(��)11(12)-DiHET	--	C20 H34 O4	298.25075	8.349	--	--	--	--	--	--	--	--	--	--	Invalid mass	No results	No results	299.25778	51264568.645443216	77090502.46248315	28324478.22072167	45302634.98721995	49703066.08559796	35540046.38995267	81751914.31815699	45040260.747097254	63868881.58469624	10483404.030919654	8338700.952320195	5988600.818792893	6222815.441897861	7397423.57797747	7335580.564341948	4858069.993976615	8532178.379430255	5990725.969506784	7.33545194256228	2.874885854134164	1.02425099301601e-09	1	2.2705997341332	up
Com_5463_pos	Methyl dihydrojasmonate	--	C13 H22 O3	226.15652	6.533	--	--	HMDB0031740	--	Lipids and lipid-like molecules	Fatty Acyls	Lineolic acids and derivatives	--	--	--	Full match	No results	No results	227.16385	3893740.871065717	5149613.489161832	2279055.1687612324	3998553.2183426963	3518288.0214325283	2616625.89745237	6061595.46277382	3153284.4145705365	5033365.563851752	890846.2931414114	812101.4185910905	445603.4669559567	396515.09855956706	384011.9061877183	602020.1580108877	298127.7408282201	402705.1253820601	387934.454757762	7.728389679788	2.950167839376084	1.30857779347534e-09	1	2.24269022903502	up
Com_2440_pos	12-oxo Phytodienoic Acid	--	C18 H28 O3	292.2014	8.376	--	--	--	--	--	--	--	--	--	--	Invalid mass	No results	No results	293.20868	9095816.251674213	16982801.718870804	6905712.886797659	12611667.04261733	13929575.9949805	7834694.631247647	20851528.722063225	13823689.718286358	17001004.739504103	1380347.783458818	1450997.4900035514	1072022.3320687413	988138.8517440445	1106980.2414744487	1502504.6276040368	924725.2325221492	980561.7190181742	1156950.6763384298	11.2689493167094	3.494281104076666	1.70573213154407e-09	1	2.29879824156899	up
Com_8899_pos	Limonin	Limonin; Evodin	C26 H30 O8	452.18149	6.681	cpd:C03514	--	HMDB0035921	--	Lipids and lipid-like molecules	Prenol lipids	Triterpenoids	--	--	--	Invalid mass	No results	No results	453.18875	84326.10026973313	92932.9458268619	89932.79441499064	74860.47822385386	86785.33027061858	83353.68926112758	72049.21581042753	68505.23285171966	71930.12470290535	1107092.152360244	698722.6412085698	840382.884565127	548299.5174821619	871999.7800787864	719186.7012566151	526184.417348571	1569641.6719558567	615842.8925171016	0.0966575729613383	-3.370973420134282	7.5892221379669e-09	1	2.34746981486109	down
Com_4722_pos	(11E,15Z)-9,10,13-trihydroxyoctadeca-11,15-dienoic acid	--	C18 H32 O5	310.21156	6.689	--	--	--	--	--	--	--	--	--	--	Invalid mass	No results	No results	311.2189	3359628.201919848	3586848.447276551	1481052.3576341283	3712223.2191481334	4535732.475087689	1931250.4378384138	7747363.746731614	3088303.861440404	5236816.698589257	392627.29048673424	291277.25007775344	238837.88234796945	231568.33004089535	321816.6896253219	251440.84557961495	224816.99253035785	300013.3347856523	182562.50451991273	14.2422066458903	3.8321007854646916	1.70427885458658e-08	1	2.2713344292389	up
Com_5008_pos	17(S)-HETE	--	C20 H32 O3	320.23276	9.275	--	--	--	--	--	--	--	--	--	--	Invalid mass	No results	No results	321.23996	3376556.1181948786	6383257.1080381125	2259303.254364654	4060354.7002933254	3513780.521867757	2509794.253410001	6116747.046570542	3728952.137851346	5231018.528781952	887317.3052333066	922284.7437043003	654856.3531541895	664565.613957029	658266.1282884963	644276.7587079509	499243.85995735193	644446.6484651328	718278.974312352	5.90761082328501	2.5625747885586687	2.8572655649454e-08	1	2.24944129002755	up
Com_4862_pos	Sedanolide	--	C12 H18 O2	194.13062	6.535	--	--	HMDB0034450	--	Organoheterocyclic compounds	Isobenzofurans		--	--	--	Full match	No results	No results	195.13806	4328391.1680716	6668653.856540005	2047655.4430528416	3929066.17163426	3783515.1072526667	1431647.053149132	6414170.045872121	3822336.984433594	5743733.124218361	788944.336958271	721884.2209845103	334636.9428450038	303385.1563915158	410829.72341984895	610553.6561876967	309549.01048236864	345494.9451914471	424903.0047882509	8.9805984683784	3.1668115895758002	5.06776450104552e-08	1	2.18876648214226	up
Com_6456_pos	2,4-dihydroxyheptadec-16-en-1-yl acetate	--	C19 H36 O4	350.24282	8.623	--	--	--	LMFA05000640	--	--	--	Fatty Acyls [FA]	Fatty alcohols [FA05]	_	Invalid mass	No results	No results	351.25009	2841854.852643423	3154782.3311726293	1615565.8295779848	2780047.5771596455	2292111.650386609	1587126.3677489294	4429396.3177049095	3741425.985583256	3676096.0482283714	752698.0997755257	751971.4246759732	625567.5606224409	604572.161585181	599330.9407130082	656688.3655035606	607067.9805908953	453299.6787754931	862955.2917137645	4.4162559824069	2.1428237984398275	1.88181804529829e-07	1	2.21939817437584	up
Com_1643_pos	N,N-Dimethylaniline	N,N-Dimethylaniline; Dimethylaminobenzene; N,N-Dimethylbenzenamine	C8 H11 N	121.08941	4.774	cpd:C02846	--	HMDB0001020	--	Organic nitrogen compounds	Organonitrogen compounds	Amines	--	--	--	Full match	No results	Full match	122.09663	10871782.238621583	31526232.96031691	2343190.500336499	17267595.237722248	20600561.523994014	13784070.311493794	25189186.101267185	22154521.02615987	28644206.935707357	996629.2331083926	761607.7126813699	546197.1553692829	630660.6846318659	495708.44056104124	1503653.3470249062	658646.2230603287	623713.0687219892	427550.4703872431	25.9439859469222	4.697328242329368	2.535791643874e-07	1	2.21164215214996	up
Com_922_pos	Caprolactam	--	C6 H11 N O	113.08429	5.33	--	--	HMDB0062769	--	Organoheterocyclic compounds	Lactams	Caprolactams	--	--	--	Full match	No results	No results	114.09152	34144452.140308715	64370188.08762245	18690227.357468415	17268610.524913803	23139042.896111034	20916464.27744463	48883822.05092962	26216968.793654233	66485791.98725372	3313625.8311470347	2244973.7623668485	12601521.12743926	1913634.646072146	3255863.56050155	2505624.9655477344	1545446.2836113186	3805206.942416973	1581611.2633462003	9.76929842755961	3.2882549602056197	2.66369742737486e-07	1	2.13850742019708	up
Com_10834_pos	1-(1-adamantyl)-2-[(2-chloro-4-fluorophenyl)thio]ethan-1-one	--	C18 H20 Cl F O S	338.0893	5.777	--	--	--	--	--	--	--	--	--	--	Full match	No results	No results	339.09668	123535.12637798424	117575.71561293618	202548.3359560385	94107.6893967568	238387.6588400723	79873.02122941824	153982.42787607646	237265.02915232466	263584.85271815886	412368.7131376478	288971.4189876935	463015.9393799234	319239.7093024483	561856.9829005549	636853.8012766702	843356.2760218057	433253.9648904793	411037.7696375228	0.345738114903605	-1.5322484367562537	2.70298595529805e-05	1	1.99613458039498	down
Com_7084_pos	N-Acetyl-L-leucine	N-Acetyl-L-leucine	C8 H15 N O3	173.105	5.489	cpd:C02710	--	HMDB0011756	--	Organic acids and derivatives	Carboxylic acids and derivatives	Amino acids, peptides, and analogues	--	--	--	No results	No results	Full match	174.11229	1712154.4788439127	3354039.810551895	2015938.013786715	1845056.677715611	2179692.768753263	1611598.7360800186	3697456.3620528826	2243784.807878594	2852428.111052246	991777.8885251082	1109778.5815732467	886603.2428329218	982518.3376607278	974524.3082080232	885123.8782009266	1059485.7368035591	817090.3621823681	2312230.4875399685	2.14710695482552	1.1023940586177972	5.37418533193642e-05	0.925925925925926	1.92040382538102	up
Com_2406_pos	L-Ergothioneine	--	C9 H15 N3 O2 S	229.08812	1.388	--	--	HMDB0003045	--	Organic acids and derivatives	Carboxylic acids and derivatives	Amino acids, peptides, and analogues	--	--	--	Full match	Full match	Full match	230.0956	2077151.843100291	1363901.6831055395	2217681.944661307	2023482.1129318601	1629452.7565385886	2337698.088942953	2207748.549585347	1709684.4396908064	1335020.8665007805	4623875.409304495	3888045.1676697982	14904809.4294161	3738838.307023884	6980339.818362824	5842924.371264179	3709594.711942452	11581653.563492503	3676828.5311392876	0.286729575528406	-1.8022373717965166	0.000108638562089755	1	1.98336197426139	down
Com_4747_pos	2-Phenylethylamine	Phenethylamine; 2-Phenylethylamine; beta-Phenylethylamine; Phenylethylamine	C8 H11 N	121.08944	5.006	cpd:C05332	map00360 Phenylalanine metabolism	HMDB0012275	--	Benzenoids	Benzene and substituted derivatives	Phenethylamines	--	--	--	No results	No results	Full match	122.09666	2055422.5259164781	1493657.2325784331	892200.9250474435	1128009.23932532	989063.8099220636	1099296.3157704647	1721377.0758028245	1579020.9264952028	1556640.0722863476	1987858.2544983036	2114482.4438663935	4353684.351421444	2618250.485804282	5887006.01521292	2717037.8947166335	2977359.7824126696	2266729.6445253124	2511879.4574733255	0.456169592323298	-1.1323578132230114	0.000145002160886763	0.987654320987654	1.85005338418264	down
Com_8246_pos	2-Aminobenzenesulfonic acid	2-Aminobenzenesulfonate; 2-Aminobenzenesulfonic acid; o-Aminobenzenesulfonic acid; Orthanilic acid	C6 H7 N O3 S	173.01508	5.067	cpd:C06333	--	--	--	--	--	--	--	--	--	No results	No results	Full match	174.02238	616849.1975702984	1608107.7888426573	1118448.1564240176	1325267.845396565	1421232.9409380239	2142827.503737809	870639.6289218758	1513273.553834807	1105192.7905471153	803477.2928072957	835055.1044428309	414210.18442798086	458135.1839399199	383195.8471960614	293064.63197342295	560720.8573953405	821343.2841228083	433060.03712297755	2.34330757045306	1.2285463273317363	0.000161693248141966	0.962962962962963	1.82135524275847	up
Com_783_pos	Tetranor-12(S)-HETE	--	C16 H26 O3	288.16792	4.852	--	--	--	--	--	--	--	--	--	--	Invalid mass	No results	No results	289.17505	26871803.20738302	4861468.983743007	9442220.091132844	18350938.194707535	4401116.615143724	11435556.615779258	17842760.89275695	20322393.681914426	7633460.73662912	22904794.66610367	21632809.184074827	58474489.98043624	46225315.56534435	39353541.82338261	34121912.543624096	57047379.0207924	59728899.47137028	42170745.29876745	0.317459924320918	-1.6553536152314856	0.000229437348461081	0.975308641975309	1.83720314612647	down
Com_3399_pos	D-(+)-Proline	--	C5 H9 N O2	115.06367	4.885	--	--	--	--	--	--	--	--	--	--	Full match	Full match	Full match	116.07085	2816833.2438969254	2458274.797161859	1853980.576954491	4571555.443406395	1072309.190446817	3275339.32983747	1951056.6731082243	2922204.941314047	2492205.5962510547	4602135.2131168125	5291129.321656546	9023983.524264725	6195107.538451801	5640353.990189217	5239902.764003867	3189202.4560997332	3915490.8897312847	4835552.963378591	0.488469923273741	-1.0336583615159616	0.000495339421688858	0.962962962962963	1.76927584877057	down
Com_9307_pos	11-Oxoetiocholanolone	--	C19 H28 O3	286.19051	8.913	--	--	HMDB0006031	--	Lipids and lipid-like molecules	Steroids and steroid derivatives	Androstane steroids	--	--	--	Invalid mass	No results	No results	287.19775	1022864.7432708242	1035528.3521589299	541417.9229251705	914871.5340717828	1626491.1169379207	786819.2058066067	1232083.7593400143	1667109.0367866184	900497.6361518492	317441.59659307275	178794.14344045194	814887.3118817359	269523.9959562617	691304.1547992215	121665.5420320367	314358.96652022516	608746.1384995291	195823.58524130643	2.76941138201956	1.4695793746570747	0.00052928636705968	0.950617283950617	1.80021289750216	up
Com_4055_pos	Tetramethylpyrazine	--	C8 H12 N2	136.1004	5.639	--	--	HMDB0036584	--	Organoheterocyclic compounds	Diazines	Pyrazines	--	--	--	Full match	No results	No results	137.10765	1461649.7169737562	3435113.2215167475	8354928.638031866	1884480.388413196	735876.5687934766	2508385.770267829	4519945.177960103	571112.8140974035	9302564.135879492	553334.5069114361	664391.1218131188	318761.61681572255	385088.86149970104	548235.024903891	532413.6352565521	408876.362688189	261087.50068621512	370565.39763117203	8.10686383669936	3.0191439116939014	0.000534003829466726	0.987654320987654	1.8485928001476	up
Com_4649_pos	Oleoyl ethanolamide	--	C20 H39 N O2	325.29781	9.653	--	--	HMDB0002088	--	Organic nitrogen compounds	Organonitrogen compounds	Amines	--	--	--	Full match	No results	No results	326.30536	1289217.1288477948	3106217.4515373236	1664701.399763495	2659334.4905404043	1814820.8982182858	1360504.4757790796	2332132.9304390172	1685301.6491426765	7630480.67382978	1073607.5872212804	946502.3321411969	1242133.5345914953	584130.064770366	690677.1195139908	1249418.9819015313	322199.4415429652	1150696.370613029	572654.0954358787	3.00595663924706	1.5878241986107582	0.000620119834914644	1	1.72816140005519	up
Com_1621_pos	Eicosapentaenoic acid	(5Z,8Z,11Z,14Z,17Z)-Icosapentaenoic acid; (5Z,8Z,11Z,14Z,17Z)-Eicosapentaenoic acid; Eicosapentaenoic acid; 5,8,11,14,17-Icosapentaenoic acid; (5Z,8Z,11Z,14Z,17Z)-Eicosapentaenoate	C20 H30 O2	308.23484	9.625	cpd:C06428	map01040 Biosynthesis of unsaturated fatty acids	HMDB0001999	--	Lipids and lipid-like molecules	Fatty Acyls	Fatty acids and conjugates	--	--	--	Invalid mass	No results	No results	309.24222	7729895.1127814585	9033507.672102798	7798709.698857092	24095869.4075486	12344266.95082186	5751006.81678195	35370247.77330514	5122506.068042524	7541306.879016719	6223468.765625804	6005628.031969784	2819246.945378175	2262592.7606226667	3327667.303401108	2926948.582125362	1534501.0010773756	5307172.050941806	1215285.5331991708	3.62992415347401	1.859939403716867	0.000729269538763437	0.938271604938272	1.701879384225	up
Com_4684_pos	3-(5-phenyl-1,3-oxazol-2-yl)-4-(trifluoromethyl)pyridine	--	C15 H9 F3 N2 O	290.06398	5.589	--	--	--	--	--	--	--	--	--	--	Invalid mass	No results	No results	291.07101	1174191.5091418528	1999040.5342046088	526938.2183848027	4406563.775465434	5678304.693025543	6252268.427015483	1140170.868249237	3822639.476823303	1536478.1809628715	639657.6948241711	945196.8553326147	343741.747604333	337087.0015009475	459317.8768079122	1463228.8394410536	319824.4164772801	639621.0796903103	388033.4073047136	4.79371225468024	2.2611433129910554	0.000888658393555771	0.925925925925926	1.71641460334998	up
Com_1138_pos	Cytosine	Cytosine	C4 H5 N3 O	111.04346	1.67	cpd:C00380	map00240 Pyrimidine metabolism;map01100 Metabolic pathways	HMDB0000630	--	Organoheterocyclic compounds	Diazines	Pyrimidines and pyrimidine derivatives	--	--	--	Full match	Full match	Full match	112.05066	13936268.174745927	11141368.036124518	15286873.347502042	49094224.088811934	10695849.248716578	7426235.2247525	16539666.206334116	8366106.12397945	11654392.108039483	3600542.2082030587	5281141.06294365	5335299.991257584	3259464.4679891914	9822941.362651078	3895938.376383313	4204332.20318067	11083971.533245223	4509875.683331627	2.82665365361596	1.4990951223549587	0.000895947328648411	0.938271604938272	1.68560817098619	up
Com_3932_pos	Tramadol N-Oxide	--	C16 H25 N O3	257.19888	7.626	--	--	--	--	--	--	--	--	--	--	Invalid mass	No results	No results	258.20609	771581.1937086169	345459.0587442758	1079031.8647968026	723674.9139879992	532017.8814423401	1011156.3012659439	450560.3499023623	1033672.063893032	613134.5003536429	2246757.385263541	1945893.3150315853	2279539.1070321403	2767179.8716706326	3749510.3764155624	513793.46793712757	1196141.286245082	7263565.120022477	5635622.900848556	0.237708799741581	-2.0727327834936253	0.00122339751635433	0.91358024691358	1.70450288295207	down
Com_7_pos	Betaine	Betaine; Trimethylaminoacetate; Glycine betaine; N,N,N-Trimethylglycine; Trimethylammonioacetate	C5 H11 N O2	117.07893	1.324	cpd:C00719	map00260 Glycine, serine and threonine metabolism;map01100 Metabolic pathways;map02010 ABC transporters	HMDB0000043	--	Organic acids and derivatives	Carboxylic acids and derivatives	Amino acids, peptides, and analogues	--	--	--	Full match	Full match	Full match	118.08616	5124545570.432958	1808340300.410817	2188736003.1790605	2321491081.2599635	2680189972.48185	4012009753.8374314	2201263996.990506	3838721376.9988694	1012314154.4350184	4660741367.680473	3829605864.8525734	6376153354.983498	6891178173.395775	3978955453.0779986	4931328082.331331	6772728193.456239	5023374609.101876	6607676397.890961	0.513281400695429	-0.962178111000922	0.00150789656430829	0.901234567901235	1.71621359595794	down
Com_447_pos	Creatinine	Creatinine; 1-Methylglycocyamidine	C4 H7 N3 O	113.05901	1.333	cpd:C00791	map00330 Arginine and proline metabolism;map01100 Metabolic pathways	HMDB0000562	--	Organic acids and derivatives	Carboxylic acids and derivatives	Amino acids, peptides, and analogues	--	--	--	Full match	Full match	Full match	114.06625	56686499.82466985	58929529.5808734	46124631.32710559	140750930.23412555	63548042.44750233	16958266.01761147	53771752.56096573	51209148.02624511	45084923.19911252	19471339.226969775	15599643.693825856	64170830.86200223	15678862.422263842	32138669.40750954	24945635.55422519	10151292.160349034	20565308.597242903	12683006.826392554	2.47470922652886	1.3072590213179307	0.00224610629817706	0.851851851851852	1.578329740078	up
Com_156_pos	2-(acetylamino)-3-(1H-indol-3-yl)propanoic acid	--	C13 H14 N2 O3	246.10054	5.584	--	--	--	--	--	--	--	--	--	--	Full match	Full match	Full match	247.10767	87401830.8153643	153203296.1608907	43202671.98821889	358002567.72693306	405239656.75312644	490904033.68521124	82365945.15016381	382555843.67201984	133564615.44914933	47394571.4602476	78734490.27508385	32982124.94139713	24901098.584757883	55039222.64563913	137687221.83118296	30704723.209976073	82704317.17198688	27592739.593905054	4.1264695756191	2.0449080034516744	0.00239356609372251	0.888888888888889	1.59447884259806	up
Com_71_pos	Hypoxanthine	Hypoxanthine; Purine-6-ol	C5 H4 N4 O	136.03867	2.09	cpd:C00262	map00230 Purine metabolism;map01100 Metabolic pathways	HMDB0000157	--	Organoheterocyclic compounds	Imidazopyrimidines	Purines and purine derivatives	--	--	--	Full match	Full match	Full match	137.04594	395746629.0534399	72120354.41543172	221355145.42470086	165404039.88663658	205998876.27718815	304774171.4523868	125851922.97141917	344724370.49240345	15772836.102248078	591719538.663597	730596885.7276766	720702527.140836	490302696.6347023	1003052827.5174937	738648124.3557577	844781842.1333667	515720551.397276	331414150.58393425	0.310334712880367	-1.688103014522923	0.0024819463658616	0.975308641975309	1.66706266329893	down
Com_2912_pos	DLK	--	C16 H30 N4 O6	374.21931	10.201	--	--	--	--	--	--	--	--	--	--	Invalid mass	No results	No results	375.22656	4051709.443177409	705082.2766345291	1475460.0330611926	1918540.4847334777	3216099.974223511	4783838.738746897	1947345.852676478	4144360.69415378	301612.06888297474	7524073.519259006	5734939.222680257	11333858.25071215	5228736.537962835	5887125.6764342245	10488024.675602114	5921071.940408657	5969612.259481556	5732120.498954841	0.353246695125843	-1.5012520317035494	0.00273044056539307	1	1.66099484428045	down
Com_1664_pos	Cytidine	Cytidine	C9 H13 N3 O5	243.08485	1.671	cpd:C00475	map00240 Pyrimidine metabolism;map01100 Metabolic pathways	HMDB0000089	--	Nucleosides, nucleotides, and analogues	Pyrimidine nucleosides		--	--	--	Full match	Full match	Full match	244.09216	7815611.200162597	6476566.2133643	8025166.032410235	30140469.295866374	6886836.633823656	4900228.010859923	9204261.596865034	6589842.505680607	6389689.921315039	2479396.163064541	3385287.475123036	3589516.085293168	3774253.1989604128	6709728.353126406	3308027.0656195604	3805693.544164726	6707528.405371249	3372380.8467904804	2.32761798475891	1.2188542984875974	0.00323725521648152	0.901234567901235	1.57318856611952	up
Com_898_pos	PC (18:5e/4:0)	--	C30 H52 N O7 P	569.34844	9.14	--	--	--	--	--	--	--	--	--	--	No results	Full match	No results	570.35577	35222944.57794094	7321693.479540567	9531829.189034224	10579874.405191973	17348753.17275437	19354266.578741316	8018710.98146753	13668631.309036896	1673837.6771439791	44936717.69290898	29268499.811846603	52042723.48733982	42886272.04504766	14734333.567075316	24902590.73315126	24363844.88688238	47704362.278658696	39466400.87201039	0.383135623206528	-1.384072923904755	0.00348377937419299	0.925925925925926	1.58700865538031	down
Com_2820_pos	4-methoxy-6-(prop-2-en-1-yl)-2H-1,3-benzodioxole	--	C11 H12 O3	192.07606	5.46	--	--	--	--	--	--	--	--	--	--	Invalid mass	No results	No results	193.08347	5876699.787372114	6271086.496984847	3356741.2504268326	3987499.470984914	9280662.06185897	4281172.073144412	7210034.902758169	3669733.105897115	12669643.744884182	1665056.9735315714	1454671.8701293939	11882410.511463052	2053183.4072466583	2862406.259880887	1352165.192408588	351100.4762558248	729519.4090571104	1041164.1524149876	2.41980384150217	1.27489010189568	0.00397253599347122	0.901234567901235	1.57056995821324	up
Com_9243_pos	PC (18:4e/20:5)	--	C46 H76 N O7 P	785.52633	10.46	--	--	--	--	--	--	--	--	--	--	No results	Invalid mass	No results	786.53326	40565.722021172754	40615.87806480826	36658.11973427266	37540.64292125871	46920.447857557374	33889.585467691235	38259.06264951586	35004.9634740165	42438.75119063756	301333.81733379303	398649.10962526145	840652.7511087084	221320.34954958054	619174.7342627617	478232.15612040256	23333.96026922019	1431938.9864583	25633.394046724683	0.0810763462818594	-3.624575114781139	0.00427766657744859	0.777777777777778	1.77535077895457	down
Com_8313_pos	4-(pentyloxy)benzene-1-carbohydrazide	--	C12 H18 N2 O2	222.13653	5.062	--	--	--	--	--	--	--	--	--	--	Full match	No results	No results	223.14383	521769.91955666046	736796.5645617206	417884.2824915606	436557.58015072654	722998.6854757245	984413.3284712826	511327.99635139597	581252.7337217386	165794.16118602356	1107844.18904644	1386136.4114721308	896177.2320376032	787539.3089006601	751548.9057619168	964969.9547447393	1737900.3950566023	798950.851109511	884714.8362939632	0.545181843664938	-0.8751905783985383	0.00455387614030648	0.925925925925926	1.53342725518442	down
Com_966_pos	Indole-3-acrylic acid	--	C11 H9 N O2	187.06329	5.583	--	--	HMDB0000734	--	Organoheterocyclic compounds	Indoles and derivatives	Indoles	--	--	--	Full match	No results	Full match	188.07036	8635289.097621812	15304168.650396418	7689124.484605331	35700412.66157775	36436318.95079866	53687932.243729666	9008078.392111763	42051732.8788502	18758801.61982907	6901743.821461492	8747406.600756744	6929979.901758608	4910552.92868546	7443587.9298416125	13664458.592087815	7921059.963335207	11232227.132053688	4143060.4689187026	3.16120419639285	1.6604742284118454	0.00470087860925299	0.888888888888889	1.54723577518237	up
Com_3220_pos	3-Methylindole	Skatole; 3-Methylindole	C9 H9 N	131.07383	5.583	cpd:C08313	--	HMDB0000466	--	Organoheterocyclic compounds	Indoles and derivatives	Indoles	--	--	--	No results	No results	Full match	132.08116	1412872.1403103292	3014190.786066499	1062360.5747776057	7052789.153337543	8481124.491625909	11048753.028058663	1781487.9651003238	9528901.660541037	3084814.5582952136	1223985.2226176858	1402578.6812588319	1036242.3876988203	701299.311287216	1295540.7684384438	2809298.110049601	762254.506377303	2512633.0073862015	783912.3125669934	3.70915092269427	1.8910889712630774	0.00606771313909182	0.888888888888889	1.49423767560412	up
Com_4263_pos	gamma-Glutamylleucine	--	C11 H20 N2 O5	260.13665	5.303	--	--	HMDB0011171	--	Organic acids and derivatives	Carboxylic acids and derivatives	Amino acids, peptides, and analogues	--	--	--	No results	Full match	Full match	261.14377	2193352.8960017427	8301418.429200968	2852235.052537071	6860673.616077316	8403645.663283985	5483219.04121923	2772341.284278624	4315689.507304733	5078728.494809738	4342722.027690579	2751258.832306832	3543718.49610661	1623827.3492012671	1816525.0731876893	1803549.9651738557	2761896.503671233	2945910.680036937	1143693.331623982	2.03497540536513	1.0250113582398375	0.0062298121905476	0.851851851851852	1.47818362634223	up
Com_6050_pos	1,3,5-Trimethylpyrazole	--	C6 H10 N2	110.08468	3.915	--	--	--	--	--	--	--	--	--	--	No results	No results	Full match	111.09195	511700.1655847242	1030654.2515746255	671333.7780038695	502127.03587564186	969773.429547574	728176.1126128861	1232245.1574456186	840042.4512463771	1130768.087393435	1313862.8536486018	1392996.0544158914	3305556.3055910803	888277.6864805772	3897015.359566792	1143069.036196104	1448562.073247399	1179460.849516344	1148314.835495849	0.484619501927575	-1.0450756323843486	0.00662153924331206	0.91358024691358	1.57924493841988	down
Com_201_pos	DL-Stachydrine	--	C7 H13 N O2	143.09471	1.638	--	--	--	--	--	--	--	--	--	--	Full match	No results	No results	144.10199	131742449.61481404	56915610.90498023	118240114.93133606	129486028.04612269	63002108.695527226	108221207.38562398	80473042.9468105	187117510.813648	46364338.37100651	80784502.4517745	129064046.13016273	247621552.88343698	213683648.5198165	227436481.1053644	243367220.29776403	98689805.1777926	264513164.5922713	342896648.3669458	0.498665559038484	-1.0038555299838305	0.00734244836730708	0.839506172839506	1.44675928611652	down
Com_2982_pos	7-Ketocholesterol	--	C27 H44 O2	400.33422	10.996	--	--	HMDB0000501	--	Lipids and lipid-like molecules	Steroids and steroid derivatives	Cholestane steroids	--	--	--	No results	No results	Full match	401.34155	1870118.7209071054	835711.5258144693	1027729.8639469901	2261162.0961269694	1490147.3266566703	739359.0388955405	888893.4335204232	1662413.9557988537	1003467.5464011894	2136465.129772532	2282670.8587245974	2593801.6397920656	3403373.041033142	2122880.8537792373	3075677.452005785	961574.5987862824	2505955.674021835	11417667.787886601	0.386195987511818	-1.3725949197931901	0.00758839661011992	0.901234567901235	1.44941139305519	down
Com_10042_pos	1-(3,4-dimethoxyphenyl)ethan-1-one oxime	--	C10 H13 N O3	217.07364	5.159	--	--	--	--	--	--	--	--	--	--	Invalid mass	No results	No results	218.08113	854249.4589794793	1272877.2563045076	1320281.9977883347	1143836.5031668653	904904.7266920845	774370.4728722061	541655.6125484217	700887.8885395059	769760.2954680194	607423.1642395387	513079.342090252	726177.6449536029	564998.2390983185	587857.8871454988	462813.05493032845	1077130.4344161486	352237.2153778567	539538.56785776	1.52502936677187	0.6088370242415682	0.00815789495835437	0.864197530864197	1.42747377714002	up
Com_4382_pos	D-Raffinose	--	C18 H32 O16	526.15002	1.346	--	--	HMDB0003213	--	Organic oxygen compounds	Organooxygen compounds	Carbohydrates and carbohydrate conjugates	--	--	--	Invalid mass	No results	No results	527.15717	1933303.749968878	3904374.83365476	7419833.860800296	4486649.290490894	3005848.859253164	2673905.725579779	4722143.630727266	6579087.661269606	2328681.906783746	3307416.8573314506	3121361.774518325	1058578.4444272507	1241324.4774880663	1653407.221731563	2898320.4688272025	2645241.038061605	1041933.6251006128	2428964.7660986558	1.91033106673201	0.9338226837808109	0.00973628082355807	0.814814814814815	1.38727359889253	up
Com_280_pos	3-methyl-5-oxo-5-(4-toluidino)pentanoic acid	--	C13 H17 N O3	257.10311	5.369	--	--	--	--	--	--	--	--	--	--	Invalid mass	No match	No match	258.11047	161575416.79525363	31167819.717219554	49988642.9974234	68517190.50564483	38941988.48644048	106861728.77999614	46576279.16773304	64229307.511670336	59072792.14699483	81881349.87700497	86724372.4315632	214672131.7195834	155466244.7401383	79859563.63611981	68258617.19283073	133262372.28114727	134284081.25959995	153613963.3364105	0.565810761912369	-0.8216084773438154	0.01003250318996	0.839506172839506	1.44457949120839	down
Com_1426_pos	LSD-d3	--	C20 H22 [2]H3 N3 O	304.24015	9.81	--	--	--	--	--	--	--	--	--	--	Invalid mass	No results	No match	305.24771	11095301.69729382	3801234.705408731	4627484.850214724	6828812.893807604	6149312.813134021	9672907.834649168	5081661.559965143	11139548.370452123	1924466.6684662888	10474773.335304074	10479182.731269836	29756771.242823645	9836870.858965792	7509105.495683327	12585212.05898216	9794165.90944976	12112840.084900301	10516490.9813385	0.5335029515536	-0.9064318422444804	0.010476438852874	0.839506172839506	1.39767891593807	down
Com_216_pos	8-Aminooctanoic acid	--	C8 H17 N O2	159.12595	1.392	--	--	--	--	--	--	--	--	--	--	No results	No results	Full match	160.13324	70574816.94136587	11282472.340768995	10425486.686357029	28620529.51179333	12016892.097522974	7522242.236211584	38013176.35843029	12703695.165026832	14887980.050675526	20883035.007276796	22308504.740452003	35425807.42025177	262591554.44059083	67448067.72745536	66261720.70981065	45145990.30409642	28289264.62453542	315077481.91209525	0.23863770181627	-2.0671061058085867	0.0106992232139463	0.827160493827161	1.41555770454429	down
Com_9985_pos	4-methyl-5-oxo-2-pentyl-2,5-dihydrofuran-3-carboxylic acid	--	C11 H16 O4	212.10425	6.217	--	--	--	--	--	--	--	--	--	--	Full match	No results	No results	213.11153	1393637.0398093406	108529.97393495326	95738.74101835793	327596.80389717396	311327.3843033016	143004.96906015291	190026.71174876162	113616.4702401348	175919.4035317541	84474.28331100973	96650.71993034183	88692.62910976572	83969.67734031937	81567.92067474418	99812.6282566223	65802.35676361067	87752.20034762929	78845.38328627587	3.72527026432519	1.8973450953352289	0.0112806707582351	0.975308641975309	1.54792754668781	up
Com_261_pos	Nicotinamide	Nicotinamide; Nicotinic acid amide; Niacinamide; Vitamin PP	C6 H6 N2 O	122.04822	2.07	cpd:C00153	map00760 Nicotinate and nicotinamide metabolism;map01100 Metabolic pathways;map04977 Vitamin digestion and absorption	HMDB0001406	--	Organoheterocyclic compounds	Pyridines and derivatives	Pyridinecarboxylic acids and derivatives	--	--	--	Full match	Full match	Full match	123.05549	80243280.63401271	62660103.31142904	113950886.10638629	138736490.2041684	44041689.29687284	60131816.26360859	89021639.76837157	154799049.02048835	63113466.1875214	114105637.04433005	118089901.18225875	179038723.22344476	112835711.37926511	217208285.53617704	162789459.61496565	74036195.9362142	230023539.6377342	111960222.45818986	0.611094577618927	-0.7105324151665954	0.0146785570707572	0.814814814814815	1.37233548530393	down
Com_4952_pos	��-Estradiol	Estradiol-17beta; Estradiol; beta-Estradiol	C18 H24 O2	290.18539	7.757	cpd:C00951	map00140 Steroid hormone biosynthesis;map01100 Metabolic pathways;map01522 Endocrine resistance;map04913 Ovarian steroidogenesis;map04915 Estrogen signaling pathway;map04917 Prolactin signaling pathway;map04961 Endocrine and other factor-regulated calcium reabsorption;map05200 Pathways in cancer;map05215 Prostate cancer;map05224 Breast cancer	--	--	--	--	--	--	--	--	Invalid mass	No results	No results	291.19269	1936130.2203892637	2071956.5056213113	3432711.4090693295	3358081.81257225	1967038.0560935002	5697738.022013577	3896442.303719996	3746147.868114676	2571951.4742382355	2588940.8210157696	2577075.9889994925	934938.4027984026	865880.1902335586	3255194.9788717036	3891534.2350388207	775733.4624867977	869400.992281737	984529.9264666209	1.71282359423785	0.7763765741753246	0.0202763586831794	0.765432098765432	1.30392678628558	up
Com_3343_pos	8-Hydroxyquinoline	8-Hydroxyquinoline; Oxyquinoline	C9 H7 N O	145.05296	5.641	cpd:C19434	--	--	--	--	--	--	--	--	--	Full match	Full match	No results	146.06023	8550640.082193132	3400129.0902177626	3495153.38768569	10163513.885802427	11982394.75266348	6935021.3999023335	5920863.175806765	6036615.858021696	8384346.783890895	3512337.497366102	2999548.7753409655	9223032.722315822	3812665.2871730314	6639601.896447605	2845058.6585084484	3459291.173853242	3290597.9170585633	1068659.795901884	1.76030613891492	0.8158263531163522	0.021303705995822	0.802469135802469	1.27097867986883	up
Com_566_pos	6-Methylquinoline	--	C10 H9 N	143.07368	5.155	--	--	HMDB0033115	--	Organoheterocyclic compounds	Quinolines and derivatives		--	--	--	Full match	No results	No results	144.08093	43020665.459799945	114160139.13002038	76767077.05749373	92076627.04076925	71837969.32779735	57963827.19420995	48550221.023815356	42920858.07148137	61073410.50906579	54562654.605371825	54310750.69888056	50134846.731850475	38373327.06379834	35668434.51852608	22119889.14079901	81509526.61020575	28865342.294663895	31897278.920515876	1.53071572049203	0.6142063751186345	0.0216524578453321	0.802469135802469	1.26605649142015	up
Com_776_pos	2-Amino-1,3-octadecanediol	--	C18 H39 N O2	301.29815	6.862	--	--	--	--	--	--	--	--	--	--	Full match	Full match	Full match	302.30539	73380571.54142146	29867172.555904638	21135476.231671754	31106092.220643003	35999195.583848014	32198404.495594777	41723382.152000755	29594359.281060606	71570648.8099155	29392245.19239391	16943060.220056467	26620877.01990826	25192765.10165091	29390084.705542084	26079736.55416177	14168032.8000905	21962841.50381029	36928237.45258665	1.61716397728043	0.6934659726984397	0.022003873217348	0.851851851851852	1.31450917287507	up
Com_11056_pos	3,3-dimethyl-5-oxo-5-[(3-phenyl-1H-pyrazol-5-yl)amino]pentanoic acid	--	C16 H19 N3 O3	323.12956	5.258	--	--	--	--	--	--	--	--	--	--	Invalid mass	No results	No results	324.13684	281701.25140971714	1073679.0348359947	867982.5751347975	626264.5903150957	909347.8297164601	469219.96817500715	490516.5452466499	660249.2466191159	474418.82703759853	534956.9064932998	453362.5225156613	374610.4176220807	183626.6151407616	361696.04391708726	346675.29729730997	410015.89497742563	682392.3125675126	173140.763112927	1.66266680476678	0.7334990842758217	0.0221693710369877	0.814814814814815	1.32370163147679	up
Com_6596_pos	4,7,8-trimethoxyfuro[2,3-b]quinoline	--	C14 H13 N O4	281.067	7.838	--	--	--	--	--	--	--	--	--	--	Invalid mass	No results	No results	282.07428	324963.62610277336	453230.9436500239	430381.71406184474	292906.5592458706	571906.1610833757	428237.14945591317	418688.1861575773	360614.8109008034	379649.3929951878	663748.7289223153	914894.3894524183	414698.15315221227	461438.5685081869	2068716.4305966932	1138364.7907975025	461184.35641478916	3018015.822588845	382600.74645927676	0.384366701452819	-1.3794447372609173	0.0225380785519431	0.851851851851852	1.43280728305764	down
Com_600_pos	L-Glutamic acid monosodium salt	--	C5 H8 N Na O4	169.03474	1.304	--	--	--	--	--	--	--	--	--	--	No results	No results	Full match	170.04222	15553622.051642796	48617247.080463	26205866.814438123	33791456.26653737	50323085.16881899	24539392.62900261	65799445.07569772	12392718.76338572	114189427.40969685	36505756.19785254	29824824.847160537	17597776.123775028	8251743.163341794	24539933.283796728	19428108.952736277	13093184.048840614	9688276.757507369	10083323.49157226	2.31587174138851	1.2115553555781937	0.0233499672978178	0.790123456790123	1.36041791821069	up
Com_636_pos	D-(+)-Maltose	--	C12 H22 O11	364.09722	1.353	--	--	HMDB0000163	--	Organic oxygen compounds	Organooxygen compounds	Carbohydrates and carbohydrate conjugates	--	--	--	Invalid mass	No results	No results	365.10468	53393998.24386715	65413070.83212322	75952697.69474322	38328410.93272053	63531054.93035815	41226835.735129505	111968753.56914282	59393099.6883698	97302713.99985355	49206098.600204825	41895145.441052556	23794326.344435375	40872577.35075066	54159312.48763716	61163527.38066677	20682328.800601564	18291790.219785534	69773542.24427131	1.59675861693273	0.6751462360586143	0.023778440137247	0.777777777777778	1.25196411422554	up
Com_4262_pos	5-(2,5-dihydroxyhexyl)oxolan-2-one	--	C10 H18 O4	224.10244	5.996	--	--	--	--	--	--	--	--	--	--	Invalid mass	No results	No results	225.1098	970510.2658840446	6897230.9565276	3599058.784865015	4425470.134930668	7229283.84735747	3351046.8060022104	9175908.49603886	4277796.7924918365	6241221.970203626	2180357.640268814	1866425.110339708	5221449.837269074	1529272.2893658509	3721839.9576826715	2006810.8829902639	1230135.4409989836	3346555.1116530853	1161740.050995416	2.07358571084641	1.0521276817060996	0.0242013614200127	0.814814814814815	1.29660270357892	up
Com_5106_pos	XLR11 N-(2-fluoropentyl) isomer	--	C21 H28 F N O	329.22009	5.559	--	--	--	--	--	--	--	--	--	--	Invalid mass	No results	No results	330.22739	4950404.160320418	1103845.3941970808	769566.1077484364	2646853.3796202578	2226657.3331843773	2569158.5976919853	1677427.6915202048	1228898.954779147	1143152.104157896	2100994.394690164	2074028.4192237693	4797378.323057669	4170347.2386945602	2874101.249120524	3454779.4807836115	2623398.8944957796	2490069.893734457	3980200.1060707513	0.641196311808207	-0.641161967821777	0.0246510921481284	0.777777777777778	1.30275045648316	down
Com_6244_pos	16(R)-HETE	16(R)-HETE; (5Z,8Z,11Z,14Z)-(16R)-16-Hydroxyeicosa-5,8,11,14-tetraenoic acid; (5Z,8Z,11Z,14Z)-(16R)-16-Hydroxyicosa-5,8,11,14-tetraenoic acid	C20 H32 O3	342.21672	8.062	cpd:C14778	map00590 Arachidonic acid metabolism	HMDB0004680	--	Lipids and lipid-like molecules	Fatty Acyls	Eicosanoids	--	--	--	Invalid mass	No results	No results	343.224	205182.4650142095	2078143.5117655455	1428979.3666851595	1114386.93341742	4563538.6815002635	2623962.086433394	355620.3283637185	3291437.221689541	3212058.5130898114	1613279.5793946702	861229.4332319082	992715.8181496849	187437.14039397915	540390.8552034936	508201.73894738825	255069.35730460632	606846.9933542402	125080.81785720034	3.31677929040092	1.7297830135615428	0.0253382692105816	0.814814814814815	1.29808348859424	up
Com_5022_pos	Stearoyl ethanolamide	--	C20 H41 N O2	327.31342	10.276	--	--	HMDB0013078	--	Organic nitrogen compounds	Organonitrogen compounds	Amines	--	--	--	Full match	No results	No results	328.32111	2456531.764821607	3525467.2581796725	2137087.995549871	3637146.8245339403	3150163.7563708504	3332975.274191455	3412248.237438576	2543166.142386952	6715689.262399873	2346257.953058389	1848355.5108501697	3201591.9258522717	987322.7828760222	1890800.6446754083	2634067.882960568	684552.3568320458	4210954.987697146	1483698.264872347	1.60260855753795	0.6804220854662456	0.0262684422988717	0.802469135802469	1.27843979347309	up
Com_1894_pos	Isoquinoline	Isoquinoline; 2-Benzazine; Benzo[c]pyridine	C9 H7 N	129.05819	5.586	cpd:C06323	--	HMDB0034244	--	Organoheterocyclic compounds	Isoquinolines and derivatives		--	--	--	Full match	No results	No results	130.06532	4326454.181518796	8675575.734364072	2071886.9436353622	15553212.976605643	17889995.848016627	23255851.770767253	2477919.4060318572	20641231.52575592	6736067.132712001	4686060.664084684	3841584.109524231	3422943.5848964048	1735349.968105894	2824182.941039776	6660872.98114511	2918133.062526333	5179839.104256161	2533304.517072156	3.00654934462529	1.588108636785105	0.0263356537577508	0.765432098765432	1.26709614652351	up
Com_376_pos	Corey Lactone Diol	--	C8 H12 O4	172.07341	4.934	--	--	--	--	--	--	--	--	--	--	No results	No results	Full match	173.08064	89181090.47997493	33682642.30294437	38057268.37936899	86093023.50833128	42843527.323376365	47524894.187766045	62070335.21929907	72053049.12505428	44216798.94964939	60402061.79400141	61819201.45696157	101908259.61179534	139463243.1005058	78624860.03203306	38412528.697028495	135713796.81953815	89784845.29461867	121148028.54355167	0.623397892546493	-0.6817748170781761	0.0274101241139099	0.790123456790123	1.27967179645267	down
Com_9136_pos	diethyl 2-(3-chloroanilino)malonate	--	C13 H16 Cl N O4	323.03365	5.605	--	--	--	--	--	--	--	--	--	--	Invalid mass	No results	No results	324.04092	138608.40817111105	490044.98607221857	164242.960108628	402530.06069624255	1157786.3285931265	224067.52617507434	428953.66460605676	1760997.5234799844	197208.04867891446	191018.37679721913	156969.1386112383	192104.11769477744	165641.37866031888	168981.5467483095	182711.9034840308	136532.7007638822	242915.7178340647	151707.02332522845	3.12507620433921	1.6438913700249118	0.027631863103921	0.802469135802469	1.29555271783572	up
Com_10634_pos	N-[3-(1H-imidazol-1-yl)propyl]-5-methoxy-1H-indole-2-carboxamide	--	C16 H18 N4 O2	320.12319	5.103	--	--	--	--	--	--	--	--	--	--	Invalid mass	No results	No results	321.13046	771731.1856809363	244543.59853531115	570475.6617784248	1197646.6808391463	375815.68532048527	614107.4068280881	459881.8611755149	461675.0289606261	271209.77681995346	373084.0499776428	330052.5929100775	532211.7193364211	278468.11249901965	231358.39372887273	141244.02962416832	457117.2635295605	204924.18966902432	306147.6100092779	1.74002418311206	0.7991073570012427	0.030723890291107	0.802469135802469	1.28308395819703	up
Com_834_pos	4-(1H-pyrazol-1-yl)-N,N-bis(2-pyridinylmethyl)benzenesulfonamide	--	C21 H19 N5 O2 S	405.12371	1.381	--	--	--	--	--	--	--	--	--	--	Invalid mass	No results	No results	406.1312	19003935.306560833	62978341.90844697	68797582.92966023	26018477.323514134	48546161.418658264	27241544.443148486	45397259.69161489	32164663.940162737	36017723.040696844	35383870.36318559	29327461.5085883	17872978.675894883	27841517.086162813	30063794.014013797	31011761.26437255	12899761.002672626	16041681.991229199	30170131.13776894	1.58779322157851	0.6670230424384253	0.0331648130170414	0.765432098765432	1.20476359589495	up
Com_358_pos	Indole	Indole; 2,3-Benzopyrrole	C8 H7 N	117.05801	5.156	cpd:C00463	map00380 Tryptophan metabolism;map00400 Phenylalanine, tyrosine and tryptophan biosynthesis;map01100 Metabolic pathways;map04974 Protein digestion and absorption	HMDB0035924	--	Organoheterocyclic compounds	Heteroaromatic compounds		--	--	--	Full match	No results	No results	118.06528	72912823.79534516	187468753.32728928	131569352.13357005	160222575.99232692	122307957.67122096	97279079.13596638	64476528.00507637	73073702.1882052	102300102.55754651	91950022.1546221	88999055.4529753	84180887.41950086	64150760.76587697	56305942.227033794	38589219.43617469	144646932.3406756	49819984.038817465	54866424.44972094	1.50200002067066	0.5868848327066845	0.0347214588267152	0.802469135802469	1.17670774158136	up
Com_1852_pos	LPE 22:5	--	C27 H46 N O7 P	527.30138	9.077	--	--	--	LMGP02050070	--	--	--	Glycerophospholipids [GP]	Glycerophosphoethanolamines [GP02]	Monoacylglycerophosphoethanolamines [GP0205]	No results	Full match	No results	528.30908	16086967.894111844	4396804.134612244	5444836.2794965785	6755950.21754704	6290474.188275062	15274451.914337324	4285436.924119876	7075410.6379948715	2033629.904456456	12745498.28097244	9216578.884200608	18004447.37086584	12824818.129962899	4802991.869887179	8097545.59081977	19827663.710510563	10784877.371084295	15580194.500708159	0.60458680280834	-0.7259786073718939	0.0347736932208214	0.790123456790123	1.25714593984484	down
Com_9388_pos	5-(3-phenylprop-2-enylidene)-2-thioxohexahydropyrimidine-4,6-dione	--	C13 H10 N2 O2 S	258.04596	5.95	--	--	--	--	--	--	--	--	--	--	Full match	No results	No results	259.05319	122376.87722778379	551224.9793932848	140368.04338757345	342098.9331708696	1845425.335291743	165087.70598264944	236444.14405153284	977753.8346169854	201080.9395202479	195600.6559967176	176774.14287741506	134555.16520114033	149687.1812107967	115431.97563377874	145266.31421145803	149358.7351298681	168552.1562863811	127402.74339673707	3.36251507743775	1.7495407366940656	0.035162824671664	0.790123456790123	1.24463696707304	up
Com_2544_pos	N,5-Bis(3-nitrophenyl)oxazol-2-amine	--	C15 H10 N4 O5	326.06104	5.093	--	--	--	--	--	--	--	--	--	--	Invalid mass	No results	No results	327.0683	8510778.70204979	973996.8515589817	946207.76142525	17100377.51654077	1994438.8742477412	426019.8355360439	1732204.0154023813	449856.20206413395	409048.7443275862	170033.67284611837	169819.39661050722	9257929.533854129	110612.48441192793	1316727.5724321918	111424.2704211885	92885.20248381667	938355.1398973423	87161.16551887276	2.65549289468895	1.4089796692120484	0.0417465083777225	0.802469135802469	1.14111788768619	up
Com_4019_pos	Phenylpropiolic acid	--	C9 H6 O2	146.03717	2.408	--	--	HMDB0002359	--	Benzenoids	Benzene and substituted derivatives		--	--	--	No results	No results	Full match	147.04443	2561915.1098087477	2733952.51345428	3976039.7447160487	8784871.04875061	2512951.6768715046	2798725.5216535227	2726955.0379537717	2949189.318216079	3710103.6971197748	2408288.7306400267	2237973.274446811	2396820.537283542	2053106.9930944687	2890867.4095943775	2999419.315913882	2255210.139053122	424235.5910522765	1965541.4269622928	1.66847997885087	0.7385343748115939	0.0420853296319244	0.864197530864197	1.14527165292276	up
Com_5899_pos	ACar 18:1	--	C25 H48 N O4	425.35024	7.267	--	--	--	--	--	--	--	--	--	--	No results	Invalid mass	No results	426.35748	573868.8584138411	2826079.391009916	1702609.6513947216	3303013.391737156	3414606.6657489035	1429004.2348352268	1170329.7940975693	2165520.1277262024	5088016.121081078	997824.8859104264	980609.1742037182	2568768.5443031685	452397.93928145606	781561.2063978446	1036114.3113871921	1056320.848380368	2503021.2018926195	833383.6291838571	1.93336707137978	0.9511155753574712	0.0445176283741111	0.802469135802469	1.17862168191866	up
Com_2936_pos	DRH	--	C16 H26 N8 O6	448.18138	5.57	--	--	--	--	--	--	--	--	--	--	Invalid mass	No results	No results	449.18893	1241574.1934826893	2256677.997887305	973190.5933249345	1589007.1624588924	2211666.077647494	3237139.5326394546	557825.0998267492	769639.2300579387	410480.3504947023	4665796.200322909	7473071.334509635	2436546.0498338407	2609066.54384812	1407089.3574734773	1581865.5077156061	10502781.588100113	866428.2385504186	1320706.1076950782	0.403099497273527	-1.3107921109577143	0.0491085590016705	0.753086419753086	1.12595544306842	down
