# Supplementary material for: Semen quality and seminal plasma metabolites in male rabbits (Oryctolagus cuniculus) under heat stress
Source: PeerJ. 2023 Apr 7;11:e15112. doi: 10.7717/peerj.15112 (PMC10103697; doi:10.7717/peerj.15112)
Supplement: Supplemental Information 2 [file peerj-11-15112-s002.zip › peerj-75361-Raw_data_result/Raw data/Result-X101SC21103966-Z01-J001-B1-42/4.MetDiffAnalysis/H.vs.NH/H.vs.NH_neg_Pvalue.xls]

Pvalue	4-Methoxycinnamic Acid	1-(4-Methoxyphenyl)-2-propanone	9,10-Dihome	Nonadecanoic acid	Palmitic acid	Ethyl chrysanthemumate	��-Muricholic acid	Pentadecanoic acid	FAHFA (16:0/18:2)	Stearic acid	Arachidic acid	23-Norcholic acid	Dodecanedioic acid	2-Hydroxyisocaproic Acid	Adrenic acid	Lauric acid ethyl ester	Isobutyryl carnitine	Vitamin B2	Monobutyl phthalate	2-Hydroxy-2-methylbutanoic acid	Sebacic acid	D-(+)-Tryptophan	7Z, 10Z, 13Z, 16Z, 19Z-docosapentaenoic acid	Arachidonic acid	(2S)-4-Oxo-2-phenyl-3,4-dihydro-2H-chromen-7-yl beta-D-glucopyranoside	L-Malate	Orotic acid	acetoacetate	Orotidine	Inosine	2-Ketohexanoic acid	PE (18:1/20:4)	16-Hydroxyhexadecanoic acid	Gamma-Glu-Leu	all-cis-4,7,10,13,16-Docosapentaenoic acid	3-(2-Naphthyl)-D-Alanine	LPS 18:2	LPS 16:1	LPC 22:5	Ascorbic acid	20-Hydroxy-(5Z,8Z,11Z,14Z)-eicosatetraenoic acid	Taurine	8(R)-Hydroxy-(5Z,9E,11Z,14Z)-eicosatetraenoic acid	2-(Dimethylamino)Guanosine
4-Methoxycinnamic Acid	0	4.42210678418379e-17	1.13784040129062e-08	8.17669886850434e-10	2.22582692719689e-09	3.7316620665905e-08	5.50726428688568e-06	2.87235192700305e-08	6.46478147054529e-08	0.000175512143947731	0.00124837549881047	0.00040244800619754	1.34469729181613e-06	0.0124454263343199	0.000793287321713599	0.00246660966057918	0.00773985669765281	0.00158986883413327	0.00211040924294159	0.00133743737755102	7.61040501429917e-05	0.0499935436965946	0.00431212701214297	0.0157925180961848	0.0411754711903424	0.00672050836738429	0.0250655642886125	0.011852455582048	0.0229686602766242	0.16052896363209	0.00941334040242006	0.0115697595335458	0.00295159059371655	0.00869866569558508	0.00489788938198972	0.0785835563340527	0.0472911233530927	0.0348078861062744	0.133233085976643	0.0217466753368136	0.157503507520023	0.0977168791564429	0.0313695299162861	0.0485667529989473
1-(4-Methoxyphenyl)-2-propanone	4.42210678418379e-17	0	3.38672720476111e-09	5.48890260294426e-11	7.4503637075166e-09	1.24431055602723e-08	1.89000624778295e-06	2.92259674619714e-07	1.19998204931117e-07	0.000228564305175287	0.00143763396947771	0.000537547322550041	7.94789230520529e-07	0.0143171589813715	0.000763605321705205	0.00222655246833799	0.00946224720308876	0.00130238821030711	0.00386230368375631	0.00219169682043504	9.98838343289465e-05	0.0918840525605894	0.00340021639505537	0.0148713300930958	0.0455558461400121	0.00698395834197955	0.0237261289280795	0.0155356422174815	0.019062688033608	0.144298669123936	0.0115131515941507	0.0148799852053883	0.00449760137208993	0.02112930296622	0.0041134999323245	0.121662648930194	0.0482080465080044	0.0423772910118933	0.100518189129291	0.0211321330181773	0.154761694267284	0.0882315499471072	0.0472219981012357	0.0532047012293872
9,10-Dihome	1.13784040129062e-08	3.38672720476111e-09	0	1.37501158603404e-09	1.43833178900663e-06	1.41929627631583e-09	1.13622170674902e-11	1.20268612674686e-05	4.25670437366399e-06	1.04434150985716e-06	7.80421813858844e-06	6.91271645734294e-07	0.000295006162609089	0.00826583941585661	0.00296517935188294	0.00988201844920608	0.0312867522206454	0.00407489184833899	0.025152424243571	0.0110937731897881	0.000677722900930293	0.152547959236268	0.00559156270519123	0.0417870093663775	0.0336158348668774	0.0280778569808176	0.0350282052174249	0.0366655488495099	0.0281940847646076	0.111039804142989	0.0394444836036356	0.0496504852974964	0.00858409954199851	0.136098875929987	0.0208949891097675	0.213397241600504	0.0534991292762888	0.0660736733143518	0.0902516820540951	0.101233732704769	0.146564989622478	0.154582437904962	0.160688854246603	0.197945413991647
Nonadecanoic acid	8.17669886850434e-10	5.48890260294426e-11	1.37501158603404e-09	0	1.9088742094597e-07	2.68250069462111e-11	2.28017454095599e-08	1.15146293859457e-06	9.51906885751424e-07	3.23307363594502e-05	0.000204930337338608	0.000106540253801769	3.87032003569541e-06	0.0165258762352145	0.00168883088842664	0.00619722977314282	0.024038326982149	0.00429625511039658	0.00514694155194691	0.0101336913397659	2.28514972646332e-05	0.112246833733845	0.00442213041598766	0.0242945403914972	0.045567975058683	0.0133055938978364	0.0284180321195217	0.0211619272709552	0.0191315269517416	0.178135460278102	0.0204943335962113	0.00837986599465859	0.00260240887047851	0.0404207707479118	0.0104662912425931	0.234561263559589	0.0490843461059305	0.0619980857675117	0.225545561861166	0.0340617215931166	0.212581713276376	0.144022894373894	0.0725644138488085	0.0966735711220205
Palmitic acid	2.22582692719689e-09	7.4503637075166e-09	1.43833178900663e-06	1.9088742094597e-07	0	1.37377226137748e-05	9.31306298506539e-05	2.1489516771546e-06	5.45422813445173e-15	0.00247949581563446	0.00890508454359505	0.00172438117152537	4.79475743637852e-06	0.0235318372528475	0.00338439000080251	0.00250074516920657	0.00284520671481841	0.00287770942964106	0.0121652141248171	0.00281561422816818	0.000257118572941846	0.0174834744432104	0.0245055785055147	0.0365029263633326	0.0750096446936834	0.00792447804834279	0.0348382378282545	0.0165173291645677	0.0532347320087308	0.0597823528810401	0.0345938120905306	0.0339942408081994	0.00325778666901775	0.00791580970235525	0.0176442795018699	0.09880540976264	0.00890193785702836	0.120254588739908	0.118459433017139	0.0187395891626434	0.258973633473508	0.0499991649626554	0.0497725120126195	0.016147732339832
Ethyl chrysanthemumate	3.7316620665905e-08	1.24431055602723e-08	1.41929627631583e-09	2.68250069462111e-11	1.37377226137748e-05	0	1.09635871023131e-08	1.84025058900244e-06	5.96648010218238e-05	4.05066752261887e-06	1.68963230491925e-05	1.45403001116804e-05	1.55767046714189e-05	0.0196002176775991	0.00162088852407214	0.0080662849876007	0.0292650291878637	0.00549688988625517	0.00129894010477635	0.0180076532155634	1.65485166893233e-05	0.108126558862314	0.00270820877177177	0.0386457329736071	0.0440252193020556	0.020645082462602	0.0256185687292613	0.0232393564987617	0.0155089495945211	0.213060591002324	0.0492970011221852	0.00693852247342126	0.000902720316807585	0.0502161471153275	0.0208418413486851	0.257115505171408	0.0805565590442782	0.0571587287196658	0.375754910163792	0.027005608025221	0.294945621527324	0.161201906135313	0.0332133962880626	0.154263879525775
��-Muricholic acid	5.50726428688568e-06	1.89000624778295e-06	1.13622170674902e-11	2.28017454095599e-08	9.31306298506539e-05	1.09635871023131e-08	0	0.000118441731415368	0.000176730257837952	9.76153589858521e-08	3.54696682201067e-07	4.28144988955143e-08	0.00216442957098617	0.0194409477360051	0.0131512442414635	0.0416875502386364	0.0998445992769464	0.0202189295095534	0.0571557631797924	0.0613461078962842	0.00090530225906371	0.290847883665939	0.0130687443842519	0.0865355248017974	0.0503250067737898	0.0825388525185482	0.06468200887081	0.0703737255986706	0.0454191712843829	0.161024667676727	0.0866991615179738	0.0551117630138511	0.0133809704610703	0.312848789013296	0.0579548949786314	0.415707723755722	0.110175534079429	0.110518747628416	0.188234650503765	0.235805038803399	0.194918792112715	0.321854488992034	0.313879734837947	0.410524688787038
Pentadecanoic acid	2.87235192700305e-08	2.92259674619714e-07	1.20268612674686e-05	1.15146293859457e-06	2.1489516771546e-06	1.84025058900244e-06	0.000118441731415368	0	2.09027197032543e-05	0.000180986452945203	0.00122840638450977	0.000465709990276743	4.37302730241689e-05	0.0335191656632548	0.00700261675278982	0.0203760109043263	0.0142579090607872	0.0184571533211475	0.000186479576975619	0.0107953716930831	1.81318063828338e-06	0.0338555307279879	0.043645388296855	0.0549266295640269	0.0899521090580996	0.0272429729140659	0.0416541359350552	0.0217578241578048	0.0332370888521253	0.176775843353611	0.0627648839216199	0.00547161259758272	8.60934621083028e-05	0.00188819370669567	0.0208106733222673	0.0690390085168881	0.0873289135134094	0.118173172503834	0.738194562479965	0.0181532753541534	0.590815956662299	0.220526176465195	0.0214435266374865	0.103466614215749
FAHFA (16:0/18:2)	6.46478147054529e-08	1.19998204931117e-07	4.25670437366399e-06	9.51906885751424e-07	5.45422813445173e-15	5.96648010218238e-05	0.000176730257837952	2.09027197032543e-05	0	0.00555830715554049	0.0176816664592038	0.00304123192471593	2.52988344998972e-05	0.0128796001900537	0.00325845768318594	0.00250611860715807	0.00583880964422745	0.0023442346762853	0.0342388279594001	0.00173598193871981	0.00120202658651244	0.0323786278794948	0.023171977516404	0.0312431241017223	0.0729632676972933	0.00501975119111772	0.0307608205037315	0.0261408914321545	0.0526248636614721	0.0788010856653411	0.0233645423921723	0.0804885792232387	0.0109072411545307	0.0175083792730871	0.0121447101490543	0.132876570766323	0.0074888565009293	0.130977818444592	0.0711398289155247	0.0162659754123935	0.218125342265624	0.0413607796280369	0.122748552183825	0.0162282032290779
Stearic acid	0.000175512143947731	0.000228564305175287	1.04434150985716e-06	3.23307363594502e-05	0.00247949581563446	4.05066752261887e-06	9.76153589858521e-08	0.000180986452945203	0.00555830715554049	0	1.16523017607344e-13	1.70623062264311e-09	0.0297490120201086	0.0427456833518326	0.0353458291332445	0.150810088095831	0.201761313897987	0.0853218627137122	0.0340773481601669	0.0860281983960923	0.00188654089655967	0.161638245120446	0.0387848432163536	0.205660335645121	0.0611281222879482	0.273502579559397	0.117979322887956	0.0934714412213333	0.0841235655699483	0.269277447681396	0.150327513166843	0.0249930458229822	0.00499703795198234	0.160761789895768	0.207007594730696	0.198871318169543	0.222185902711638	0.0814264854698172	0.60185239464785	0.599795447950543	0.278849253127107	0.610520703376763	0.200470157883975	0.840380742329984
Arachidic acid	0.00124837549881047	0.00143763396947771	7.80421813858844e-06	0.000204930337338608	0.00890508454359505	1.68963230491925e-05	3.54696682201067e-07	0.00122840638450977	0.0176816664592038	1.16523017607344e-13	0	3.01047171609776e-10	0.0589311763052891	0.0652502722444597	0.0793579154534988	0.243966142238401	0.275127323939563	0.158707902948392	0.0498588363421802	0.183598731056335	0.00524030749949638	0.148993161258387	0.0681464954288831	0.301932790487125	0.0648469176009588	0.374351347843046	0.184094592336085	0.137548161266843	0.144936940254887	0.279401193248614	0.254153794411391	0.0364610756600754	0.00925863296805221	0.27638348487477	0.345856054291885	0.29586279350514	0.269390639328777	0.116070512077827	0.716486631107875	0.781320160320959	0.324601504794724	0.787803515692562	0.1980211450354	0.961581586527223
23-Norcholic acid	0.00040244800619754	0.000537547322550041	6.91271645734294e-07	0.000106540253801769	0.00172438117152537	1.45403001116804e-05	4.28144988955143e-08	0.000465709990276743	0.00304123192471593	1.70623062264311e-09	3.01047171609776e-10	0	0.0392539222890413	0.0459757581453101	0.0874935933661024	0.195429279020963	0.203361274083161	0.131102357485312	0.0673101110147237	0.16324698972089	0.0043289875434426	0.109665173761234	0.0807078189505367	0.296853845159064	0.0559429502545825	0.291574632665349	0.174371832804501	0.132290581882903	0.144223393454888	0.210522414266186	0.256600666016554	0.0990821743692955	0.0107159428612923	0.241683647593252	0.321422109801126	0.325491375854575	0.250091244351267	0.142592610019219	0.536649971705682	0.578060417764104	0.255067102998889	0.676646984899004	0.274097874447772	0.715190463624545
Dodecanedioic acid	1.34469729181613e-06	7.94789230520529e-07	0.000295006162609089	3.87032003569541e-06	4.79475743637852e-06	1.55767046714189e-05	0.00216442957098617	4.37302730241689e-05	2.52988344998972e-05	0.0297490120201086	0.0589311763052891	0.0392539222890413	0	0.163116555328712	0.00110242170945393	0.00261831559861788	0.0027516626434944	0.0035097671808638	0.000830990020100412	0.0107970768007126	9.80520807607734e-06	0.0562549473538429	0.00692449338281919	0.0751159865884985	0.345299236201403	0.00432072086602281	0.0760056253832654	0.0057813856061238	0.101239486605441	0.211281741058854	0.0400776526934194	0.0028092811211283	0.00159483824328168	0.00724642745641749	0.0219585595002563	0.397933519944135	0.0179424840308733	0.119410814473155	0.284583739994338	0.00129089632673953	0.508173299915068	0.0443563260916312	0.00506329907296205	0.00818785992965473
2-Hydroxyisocaproic Acid	0.0124454263343199	0.0143171589813715	0.00826583941585661	0.0165258762352145	0.0235318372528475	0.0196002176775991	0.0194409477360051	0.0335191656632548	0.0128796001900537	0.0427456833518326	0.0652502722444597	0.0459757581453101	0.163116555328712	0	0.0121225683218783	0.00338317588356846	0.129554957926573	0.00165674834767273	0.155311170414428	0.0101319635570123	0.284036433301416	0.591358024473753	0.0112100696101688	2.06536776830573e-05	0.00133783745716566	0.00152446034171337	0.00443760930900958	0.246745041009432	0.000546036780289923	0.501108365602969	0.00239477428530001	0.402802538261616	0.729686493274851	0.369082065877922	1.19575852535285e-05	0.0576257329766669	0.13366565994042	0.0442708202285791	0.106342472038899	0.100620359241637	0.291639759489425	0.202035610486444	0.796136001295677	0.11624737621921
Adrenic acid	0.000793287321713599	0.000763605321705205	0.00296517935188294	0.00168883088842664	0.00338439000080251	0.00162088852407214	0.0131512442414635	0.00700261675278982	0.00325845768318594	0.0353458291332445	0.0793579154534988	0.0874935933661024	0.00110242170945393	0.0121225683218783	0	1.53834219799346e-06	0.000954346769869588	2.49665741914479e-08	0.0673029177108009	0.00275001506901853	0.0116918103371664	0.628841476149432	1.6437264004533e-08	0.00718878709397756	0.349092794156939	0.00934263471632752	0.00115528047035097	0.000301306498561575	0.00567155650022563	0.624117542167655	0.0314212624490573	0.0194730714828495	0.0568349433249111	0.154788152127545	0.00186889526802177	0.0722079887850142	0.0221252551196292	0.0321447198662058	0.0234773044942744	0.000975128235363184	0.398758124661445	0.000108964381154101	0.223093883184848	0.0581486193162425
Lauric acid ethyl ester	0.00246660966057918	0.00222655246833799	0.00988201844920608	0.00619722977314282	0.00250074516920657	0.0080662849876007	0.0416875502386364	0.0203760109043263	0.00250611860715807	0.150810088095831	0.243966142238401	0.195429279020963	0.00261831559861788	0.00338317588356846	1.53834219799346e-06	0	4.06474755246751e-05	1.19763872033155e-10	0.0633949623696164	0.0145994833431975	0.0284105070852529	0.420524316847735	7.50330052128517e-06	0.000221397119487738	0.164305494593532	0.00283985723232184	0.000155933350995153	0.00176446767535891	0.000214673121907219	0.289276665742598	0.0882581406804403	0.0332109084399761	0.132931460364721	0.109702614929405	0.000420094193718394	0.0334327903300719	0.02155193505019	0.0452357378736471	0.0440085666665742	0.000509235885285305	0.654499437780362	6.72240001075869e-05	0.159196087319715	0.00502387646261082
Isobutyryl carnitine	0.00773985669765281	0.00946224720308876	0.0312867522206454	0.024038326982149	0.00284520671481841	0.0292650291878637	0.0998445992769464	0.0142579090607872	0.00583880964422745	0.201761313897987	0.275127323939563	0.203361274083161	0.0027516626434944	0.129554957926573	0.000954346769869588	4.06474755246751e-05	0	0.000509358881030506	0.0252604457028014	0.249833896305664	0.0114432770140374	0.0862087792535821	0.0132152424762684	0.0408900269463419	0.390751194937363	0.12132264767615	0.0717863582607889	9.10148058394674e-05	0.0319198594937338	0.0481179339009862	0.514366252305582	0.00691522621908466	0.0299588132798699	0.0346372098460328	0.0719677382744148	0.0137621996690682	0.0197645988499906	0.245341045262883	0.13781079127195	0.0099622758075431	0.915025894270294	0.00170912648185063	0.0218151489206117	0.0064957609627789
Vitamin B2	0.00158986883413327	0.00130238821030711	0.00407489184833899	0.00429625511039658	0.00287770942964106	0.00549688988625517	0.0202189295095534	0.0184571533211475	0.0023442346762853	0.0853218627137122	0.158707902948392	0.131102357485312	0.0035097671808638	0.00165674834767273	2.49665741914479e-08	1.19763872033155e-10	0.000509358881030506	0	0.135774519297619	0.00541093498079932	0.0349081363222534	0.765167314822726	4.90213200617958e-07	0.000505567488655112	0.2162568952221	0.00247178045012251	4.4642912574983e-05	0.00588236397135581	0.000397757131779043	0.244760116575418	0.04973564266216	0.0632362541880362	0.173786380782465	0.282917541522634	0.000159995801477408	0.0987854743837615	0.00761941935040506	0.0286923601884738	0.0112810901787244	0.000825187704921245	0.54361359933201	2.75241614760276e-05	0.39716526252102	0.00851234460599619
Monobutyl phthalate	0.00211040924294159	0.00386230368375631	0.025152424243571	0.00514694155194691	0.0121652141248171	0.00129894010477635	0.0571557631797924	0.000186479576975619	0.0342388279594001	0.0340773481601669	0.0498588363421802	0.0673101110147237	0.000830990020100412	0.155311170414428	0.0673029177108009	0.0633949623696164	0.0252604457028014	0.135774519297619	0	0.131960291890066	0.00016219186548239	0.0118439804026941	0.122747745681983	0.100568855890968	0.0530118245099818	0.078858107085717	0.220978132212823	0.0509255106047014	0.0499662611849438	0.41585112513404	0.125237028852095	0.00198489959768422	0.000813277730603122	7.74419734420408e-05	0.115138864942055	0.0849435788854327	0.38732913465842	0.143973693216647	0.304062288979593	0.0221455957510841	0.81222417628504	0.553944872827194	6.3245027490731e-06	0.0685416838779724
2-Hydroxy-2-methylbutanoic acid	0.00133743737755102	0.00219169682043504	0.0110937731897881	0.0101336913397659	0.00281561422816818	0.0180076532155634	0.0613461078962842	0.0107953716930831	0.00173598193871981	0.0860281983960923	0.183598731056335	0.16324698972089	0.0107970768007126	0.0101319635570123	0.00275001506901853	0.0145994833431975	0.249833896305664	0.00541093498079932	0.131960291890066	0	0.112801103265336	0.218957148403476	0.0153137971427855	0.06094151662281	0.2976633081341	8.97971559838337e-05	0.0316191654932283	0.0825289397467112	0.232635744707301	0.741409868559254	0.000608705893240762	0.448989485713393	0.141747331014933	0.0407928436910338	0.0060393195055934	0.121750331751959	0.0411680779101104	0.223851239287885	0.0920902468458078	0.0370699342457257	0.368182661885923	0.0592369268701692	0.232628515663715	0.307674056758127
Sebacic acid	7.61040501429917e-05	9.98838343289465e-05	0.000677722900930293	2.28514972646332e-05	0.000257118572941846	1.65485166893233e-05	0.00090530225906371	1.81318063828338e-06	0.00120202658651244	0.00188654089655967	0.00524030749949638	0.0043289875434426	9.80520807607734e-06	0.284036433301416	0.0116918103371664	0.0284105070852529	0.0114432770140374	0.0349081363222534	0.00016219186548239	0.112801103265336	0	0.0974429352012887	0.0398537330857924	0.303760371459402	0.550761703843862	0.0645596295011651	0.101876515923192	0.00987928899892676	0.0806046135543455	0.205055978828105	0.277594371850046	0.000679273470327056	1.14140344423592e-06	0.00383155160308518	0.196642085829068	0.47352582640159	0.0397566153695093	0.333892480037122	0.653584395633025	0.0118134899871723	0.76590427816896	0.142051832999903	0.0119480364880428	0.0976884220728404
D-(+)-Tryptophan	0.0499935436965946	0.0918840525605894	0.152547959236268	0.112246833733845	0.0174834744432104	0.108126558862314	0.290847883665939	0.0338555307279879	0.0323786278794948	0.161638245120446	0.148993161258387	0.109665173761234	0.0562549473538429	0.591358024473753	0.628841476149432	0.420524316847735	0.0862087792535821	0.765167314822726	0.0118439804026941	0.218957148403476	0.0974429352012887	0	0.922685413090037	0.515643535976442	0.205936623713103	0.239894317083148	0.819435854935044	0.13123429041434	0.978011506820659	0.491721700394947	0.408286795576098	0.0314889625898786	0.028028589570448	0.000137492763652786	0.819776052620972	0.0356554951106626	0.356944526910654	0.324473146884503	0.669184779645955	0.514917974045891	0.651718916026973	0.951700110729331	0.000121530392197525	0.116300617352208
7Z, 10Z, 13Z, 16Z, 19Z-docosapentaenoic acid	0.00431212701214297	0.00340021639505537	0.00559156270519123	0.00442213041598766	0.0245055785055147	0.00270820877177177	0.0130687443842519	0.043645388296855	0.023171977516404	0.0387848432163536	0.0681464954288831	0.0807078189505367	0.00692449338281919	0.0112100696101688	1.6437264004533e-08	7.50330052128517e-06	0.0132152424762684	4.90213200617958e-07	0.122747745681983	0.0153137971427855	0.0398537330857924	0.922685413090037	0	0.00304899426930078	0.209341399059459	0.0198863309683752	0.00128595855100625	0.00243399916632297	0.00290925375045307	0.980109973346105	0.0207682960025947	0.0281869523697057	0.247341858597872	0.345788752876293	0.00262849826240546	0.177338441575393	0.133998392170391	0.00420823955251828	0.0324234058037941	0.00950555947888843	0.175574179038676	0.00253435241100937	0.353572461497404	0.0843027968935027
Arachidonic acid	0.0157925180961848	0.0148713300930958	0.0417870093663775	0.0242945403914972	0.0365029263633326	0.0386457329736071	0.0865355248017974	0.0549266295640269	0.0312431241017223	0.205660335645121	0.301932790487125	0.296853845159064	0.0751159865884985	2.06536776830573e-05	0.00718878709397756	0.000221397119487738	0.0408900269463419	0.000505567488655112	0.100568855890968	0.06094151662281	0.303760371459402	0.515643535976442	0.00304899426930078	0	0.00155067140623425	0.0078742113646037	0.000513423981145237	0.165553896356334	1.34880809398933e-05	0.532531072386575	0.0086799500569373	0.0792650682051941	0.897007763585284	0.242146306465507	3.20685928142753e-08	0.0140647960994103	0.440003120101774	0.00301061432343637	0.0893542328618756	0.0466433550542614	0.197774329561392	0.122163788630726	0.441296306266067	0.0122633783369341
(2S)-4-Oxo-2-phenyl-3,4-dihydro-2H-chromen-7-yl beta-D-glucopyranoside	0.0411754711903424	0.0455558461400121	0.0336158348668774	0.045567975058683	0.0750096446936834	0.0440252193020556	0.0503250067737898	0.0899521090580996	0.0729632676972933	0.0611281222879482	0.0648469176009588	0.0559429502545825	0.345299236201403	0.00133783745716566	0.349092794156939	0.164305494593532	0.390751194937363	0.2162568952221	0.0530118245099818	0.2976633081341	0.550761703843862	0.205936623713103	0.209341399059459	0.00155067140623425	0	0.380560262780017	0.179574957338535	0.823146785786853	0.0109096493860334	0.302115429275783	0.020417202244002	0.493693471443784	0.996522115958903	0.294255147209961	0.0195933648799653	0.0435939445964118	0.891585829485919	0.0113386078366254	0.468053827112663	0.767004948902692	0.00427042118304387	0.739440999104893	0.277579125951865	0.16484751132844
L-Malate	0.00672050836738429	0.00698395834197955	0.0280778569808176	0.0133055938978364	0.00792447804834279	0.020645082462602	0.0825388525185482	0.0272429729140659	0.00501975119111772	0.273502579559397	0.374351347843046	0.291574632665349	0.00432072086602281	0.00152446034171337	0.00934263471632752	0.00283985723232184	0.12132264767615	0.00247178045012251	0.078858107085717	8.97971559838337e-05	0.0645596295011651	0.239894317083148	0.0198863309683752	0.0078742113646037	0.380560262780017	0	0.00929668933950523	0.0870249221673664	0.0636669886361884	0.917009170792985	0.00317932443677583	0.232654354117629	0.19727774381244	0.0651195234881585	0.000414235071138878	0.31847029676946	0.0175476459827217	0.399474995956944	0.210687155819997	0.00360648423389076	0.787408161191133	0.0418888813651432	0.192444734590116	0.0459551286585657
Orotic acid	0.0250655642886125	0.0237261289280795	0.0350282052174249	0.0284180321195217	0.0348382378282545	0.0256185687292613	0.06468200887081	0.0416541359350552	0.0307608205037315	0.117979322887956	0.184094592336085	0.174371832804501	0.0760056253832654	0.00443760930900958	0.00115528047035097	0.000155933350995153	0.0717863582607889	4.4642912574983e-05	0.220978132212823	0.0316191654932283	0.101876515923192	0.819435854935044	0.00128595855100625	0.000513423981145237	0.179574957338535	0.00929668933950523	0	0.249464367179001	3.96373424511219e-05	0.379781560697096	0.266922765648288	0.193111390562243	0.170463595491276	0.436869388267023	0.00068258011168266	0.146314117671006	0.0724855152617092	0.0740033770149033	0.228587663158469	0.00169709318829544	0.877643349943552	0.000673473468385847	0.692648889094228	0.0192685344893833
acetoacetate	0.011852455582048	0.0155356422174815	0.0366655488495099	0.0211619272709552	0.0165173291645677	0.0232393564987617	0.0703737255986706	0.0217578241578048	0.0261408914321545	0.0934714412213333	0.137548161266843	0.132290581882903	0.0057813856061238	0.246745041009432	0.000301306498561575	0.00176446767535891	9.10148058394674e-05	0.00588236397135581	0.0509255106047014	0.0825289397467112	0.00987928899892676	0.13123429041434	0.00243399916632297	0.165553896356334	0.823146785786853	0.0870249221673664	0.249464367179001	0	0.258345771573626	0.754024423559153	0.147838003815852	0.00435814823234438	0.030234004876297	0.0179778806638714	0.193482888709377	0.0101106875806768	0.182972188232758	0.378415627048911	0.221525394993063	0.0713687026846466	0.678540748474432	0.0169168591701871	0.0294574757272121	0.33089246669062
Orotidine	0.0229686602766242	0.019062688033608	0.0281940847646076	0.0191315269517416	0.0532347320087308	0.0155089495945211	0.0454191712843829	0.0332370888521253	0.0526248636614721	0.0841235655699483	0.144936940254887	0.144223393454888	0.101239486605441	0.000546036780289923	0.00567155650022563	0.000214673121907219	0.0319198594937338	0.000397757131779043	0.0499662611849438	0.232635744707301	0.0806046135543455	0.978011506820659	0.00290925375045307	1.34880809398933e-05	0.0109096493860334	0.0636669886361884	3.96373424511219e-05	0.258345771573626	0	0.197020908779685	0.243838484923163	0.108484870969908	0.262243208457495	0.319639413575035	0.000247591176454612	0.0653578586090134	0.39404554933455	0.0309630775861874	0.427874237037261	0.0082905226556921	0.713517659669055	0.0321835920967403	0.534261417639335	0.0402670970445776
Inosine	0.16052896363209	0.144298669123936	0.111039804142989	0.178135460278102	0.0597823528810401	0.213060591002324	0.161024667676727	0.176775843353611	0.0788010856653411	0.269277447681396	0.279401193248614	0.210522414266186	0.211281741058854	0.501108365602969	0.624117542167655	0.289276665742598	0.0481179339009862	0.244760116575418	0.41585112513404	0.741409868559254	0.205055978828105	0.491721700394947	0.980109973346105	0.532531072386575	0.302115429275783	0.917009170792985	0.379781560697096	0.754024423559153	0.197020908779685	0	0.477717340123907	0.453432957810694	0.245210109350556	0.977916132788504	0.566906167746969	0.909148321653315	0.0142542974829327	0.507923618607338	0.4298680917599	0.442332792250037	0.967518093722386	0.30936247057813	0.626606923637537	0.020085112783848
2-Ketohexanoic acid	0.00941334040242006	0.0115131515941507	0.0394444836036356	0.0204943335962113	0.0345938120905306	0.0492970011221852	0.0866991615179738	0.0627648839216199	0.0233645423921723	0.150327513166843	0.254153794411391	0.256600666016554	0.0400776526934194	0.00239477428530001	0.0314212624490573	0.0882581406804403	0.514366252305582	0.04973564266216	0.125237028852095	0.000608705893240762	0.277594371850046	0.408286795576098	0.0207682960025947	0.0086799500569373	0.020417202244002	0.00317932443677583	0.266922765648288	0.147838003815852	0.243838484923163	0.477717340123907	0	0.258902566592854	0.992133474842778	0.102170500007453	0.00194680707753656	0.206302811412623	0.358526081022143	0.0165022050582849	0.101692740758243	0.42723062121629	0.0111113024808631	0.760531726133071	0.388123150689254	0.190944745464615
PE (18:1/20:4)	0.0115697595335458	0.0148799852053883	0.0496504852974964	0.00837986599465859	0.0339942408081994	0.00693852247342126	0.0551117630138511	0.00547161259758272	0.0804885792232387	0.0249930458229822	0.0364610756600754	0.0990821743692955	0.0028092811211283	0.402802538261616	0.0194730714828495	0.0332109084399761	0.00691522621908466	0.0632362541880362	0.00198489959768422	0.448989485713393	0.000679273470327056	0.0314889625898786	0.0281869523697057	0.0792650682051941	0.493693471443784	0.232654354117629	0.193111390562243	0.00435814823234438	0.108484870969908	0.453432957810694	0.258902566592854	0	0.0092895455206449	0.00626479239266349	0.143782011068201	0.116259031184477	0.21248215423586	0.0188389251402706	0.839377180723349	0.154378712779727	0.936056243849357	0.360894291910935	0.00361406049254375	0.0678957983290721
16-Hydroxyhexadecanoic acid	0.00295159059371655	0.00449760137208993	0.00858409954199851	0.00260240887047851	0.00325778666901775	0.000902720316807585	0.0133809704610703	8.60934621083028e-05	0.0109072411545307	0.00499703795198234	0.00925863296805221	0.0107159428612923	0.00159483824328168	0.729686493274851	0.0568349433249111	0.132931460364721	0.0299588132798699	0.173786380782465	0.000813277730603122	0.141747331014933	1.14140344423592e-06	0.028028589570448	0.247341858597872	0.897007763585284	0.996522115958903	0.19727774381244	0.170463595491276	0.030234004876297	0.262243208457495	0.245210109350556	0.992133474842778	0.0092895455206449	0	0.00285185675987237	0.718543676113833	0.29751878451474	0.0679439341707529	0.9909838195199	0.352227493446947	0.0201770364666457	0.2726439802611	0.115148324045634	0.00392459676007579	0.40213999435308
Gamma-Glu-Leu	0.00869866569558508	0.02112930296622	0.136098875929987	0.0404207707479118	0.00791580970235525	0.0502161471153275	0.312848789013296	0.00188819370669567	0.0175083792730871	0.160761789895768	0.27638348487477	0.241683647593252	0.00724642745641749	0.369082065877922	0.154788152127545	0.109702614929405	0.0346372098460328	0.282917541522634	7.74419734420408e-05	0.0407928436910338	0.00383155160308518	0.000137492763652786	0.345788752876293	0.242146306465507	0.294255147209961	0.0651195234881585	0.436869388267023	0.0179778806638714	0.319639413575035	0.977916132788504	0.102170500007453	0.00626479239266349	0.00285185675987237	0	0.313514742324027	0.0110593230773497	0.431537397941202	0.290323232459263	0.37452948236153	0.0922973880184939	0.873588578449894	0.519126959730627	5.43771940845396e-05	0.11460321908614
all-cis-4,7,10,13,16-Docosapentaenoic acid	0.00489788938198972	0.0041134999323245	0.0208949891097675	0.0104662912425931	0.0176442795018699	0.0208418413486851	0.0579548949786314	0.0208106733222673	0.0121447101490543	0.207007594730696	0.345856054291885	0.321422109801126	0.0219585595002563	1.19575852535285e-05	0.00186889526802177	0.000420094193718394	0.0719677382744148	0.000159995801477408	0.115138864942055	0.0060393195055934	0.196642085829068	0.819776052620972	0.00262849826240546	3.20685928142753e-08	0.0195933648799653	0.000414235071138878	0.00068258011168266	0.193482888709377	0.000247591176454612	0.566906167746969	0.00194680707753656	0.143782011068201	0.718543676113833	0.313514742324027	0	0.0806557794890899	0.187460420958222	0.014077971311348	0.0396506168677591	0.00939970483761536	0.337856695420621	0.0775761928875427	0.632312197197887	0.021518692179554
3-(2-Naphthyl)-D-Alanine	0.0785835563340527	0.121662648930194	0.213397241600504	0.234561263559589	0.09880540976264	0.257115505171408	0.415707723755722	0.0690390085168881	0.132876570766323	0.198871318169543	0.29586279350514	0.325491375854575	0.397933519944135	0.0576257329766669	0.0722079887850142	0.0334327903300719	0.0137621996690682	0.0987854743837615	0.0849435788854327	0.121750331751959	0.47352582640159	0.0356554951106626	0.177338441575393	0.0140647960994103	0.0435939445964118	0.31847029676946	0.146314117671006	0.0101106875806768	0.0653578586090134	0.909148321653315	0.206302811412623	0.116259031184477	0.29751878451474	0.0110593230773497	0.0806557794890899	0	0.904079996079621	0.245107903339144	0.398187989808201	0.470310237501847	0.36999327582047	0.247367543135752	0.0568764998231085	0.526725709578937
LPS 18:2	0.0472911233530927	0.0482080465080044	0.0534991292762888	0.0490843461059305	0.00890193785702836	0.0805565590442782	0.110175534079429	0.0873289135134094	0.0074888565009293	0.222185902711638	0.269390639328777	0.250091244351267	0.0179424840308733	0.13366565994042	0.0221252551196292	0.02155193505019	0.0197645988499906	0.00761941935040506	0.38732913465842	0.0411680779101104	0.0397566153695093	0.356944526910654	0.133998392170391	0.440003120101774	0.891585829485919	0.0175476459827217	0.0724855152617092	0.182972188232758	0.39404554933455	0.0142542974829327	0.358526081022143	0.21248215423586	0.0679439341707529	0.431537397941202	0.187460420958222	0.904079996079621	0	0.722508974339074	0.200260805895165	0.0435775911630174	0.436392442848087	0.0056988304428309	0.455264542819055	0.0140051040110496
LPS 16:1	0.0348078861062744	0.0423772910118933	0.0660736733143518	0.0619980857675117	0.120254588739908	0.0571587287196658	0.110518747628416	0.118173172503834	0.130977818444592	0.0814264854698172	0.116070512077827	0.142592610019219	0.119410814473155	0.0442708202285791	0.0321447198662058	0.0452357378736471	0.245341045262883	0.0286923601884738	0.143973693216647	0.223851239287885	0.333892480037122	0.324473146884503	0.00420823955251828	0.00301061432343637	0.0113386078366254	0.399474995956944	0.0740033770149033	0.378415627048911	0.0309630775861874	0.507923618607338	0.0165022050582849	0.0188389251402706	0.9909838195199	0.290323232459263	0.014077971311348	0.245107903339144	0.722508974339074	0	0.176585055565398	0.455657353353441	0.00489868915767546	0.679954369436807	0.353317325214276	0.0289699309975448
LPC 22:5	0.133233085976643	0.100518189129291	0.0902516820540951	0.225545561861166	0.118459433017139	0.375754910163792	0.188234650503765	0.738194562479965	0.0711398289155247	0.60185239464785	0.716486631107875	0.536649971705682	0.284583739994338	0.106342472038899	0.0234773044942744	0.0440085666665742	0.13781079127195	0.0112810901787244	0.304062288979593	0.0920902468458078	0.653584395633025	0.669184779645955	0.0324234058037941	0.0893542328618756	0.468053827112663	0.210687155819997	0.228587663158469	0.221525394993063	0.427874237037261	0.4298680917599	0.101692740758243	0.839377180723349	0.352227493446947	0.37452948236153	0.0396506168677591	0.398187989808201	0.200260805895165	0.176585055565398	0	0.522187366387492	0.0340296734629206	0.0412170221512474	0.405648047771384	0.273204214240714
Ascorbic acid	0.0217466753368136	0.0211321330181773	0.101233732704769	0.0340617215931166	0.0187395891626434	0.027005608025221	0.235805038803399	0.0181532753541534	0.0162659754123935	0.599795447950543	0.781320160320959	0.578060417764104	0.00129089632673953	0.100620359241637	0.000975128235363184	0.000509235885285305	0.0099622758075431	0.000825187704921245	0.0221455957510841	0.0370699342457257	0.0118134899871723	0.514917974045891	0.00950555947888843	0.0466433550542614	0.767004948902692	0.00360648423389076	0.00169709318829544	0.0713687026846466	0.0082905226556921	0.442332792250037	0.42723062121629	0.154378712779727	0.0201770364666457	0.0922973880184939	0.00939970483761536	0.470310237501847	0.0435775911630174	0.455657353353441	0.522187366387492	0	0.426850115376663	0.000381712192730546	0.135859093951508	0.00814388389773923
20-Hydroxy-(5Z,8Z,11Z,14Z)-eicosatetraenoic acid	0.157503507520023	0.154761694267284	0.146564989622478	0.212581713276376	0.258973633473508	0.294945621527324	0.194918792112715	0.590815956662299	0.218125342265624	0.278849253127107	0.324601504794724	0.255067102998889	0.508173299915068	0.291639759489425	0.398758124661445	0.654499437780362	0.915025894270294	0.54361359933201	0.81222417628504	0.368182661885923	0.76590427816896	0.651718916026973	0.175574179038676	0.197774329561392	0.00427042118304387	0.787408161191133	0.877643349943552	0.678540748474432	0.713517659669055	0.967518093722386	0.0111113024808631	0.936056243849357	0.2726439802611	0.873588578449894	0.337856695420621	0.36999327582047	0.436392442848087	0.00489868915767546	0.0340296734629206	0.426850115376663	0	0.546290659180089	0.893623064186073	0.585507816570932
Taurine	0.0977168791564429	0.0882315499471072	0.154582437904962	0.144022894373894	0.0499991649626554	0.161201906135313	0.321854488992034	0.220526176465195	0.0413607796280369	0.610520703376763	0.787803515692562	0.676646984899004	0.0443563260916312	0.202035610486444	0.000108964381154101	6.72240001075869e-05	0.00170912648185063	2.75241614760276e-05	0.553944872827194	0.0592369268701692	0.142051832999903	0.951700110729331	0.00253435241100937	0.122163788630726	0.739440999104893	0.0418888813651432	0.000673473468385847	0.0169168591701871	0.0321835920967403	0.30936247057813	0.760531726133071	0.360894291910935	0.115148324045634	0.519126959730627	0.0775761928875427	0.247367543135752	0.0056988304428309	0.679954369436807	0.0412170221512474	0.000381712192730546	0.546290659180089	0	0.579939317369378	0.0327001107005715
8(R)-Hydroxy-(5Z,9E,11Z,14Z)-eicosatetraenoic acid	0.0313695299162861	0.0472219981012357	0.160688854246603	0.0725644138488085	0.0497725120126195	0.0332133962880626	0.313879734837947	0.0214435266374865	0.122748552183825	0.200470157883975	0.1980211450354	0.274097874447772	0.00506329907296205	0.796136001295677	0.223093883184848	0.159196087319715	0.0218151489206117	0.39716526252102	6.3245027490731e-06	0.232628515663715	0.0119480364880428	0.000121530392197525	0.353572461497404	0.441296306266067	0.277579125951865	0.192444734590116	0.692648889094228	0.0294574757272121	0.534261417639335	0.626606923637537	0.388123150689254	0.00361406049254375	0.00392459676007579	5.43771940845396e-05	0.632312197197887	0.0568764998231085	0.455264542819055	0.353317325214276	0.405648047771384	0.135859093951508	0.893623064186073	0.579939317369378	0	0.118598984581735
2-(Dimethylamino)Guanosine	0.0485667529989473	0.0532047012293872	0.197945413991647	0.0966735711220205	0.016147732339832	0.154263879525775	0.410524688787038	0.103466614215749	0.0162282032290779	0.840380742329984	0.961581586527223	0.715190463624545	0.00818785992965473	0.11624737621921	0.0581486193162425	0.00502387646261082	0.0064957609627789	0.00851234460599619	0.0685416838779724	0.307674056758127	0.0976884220728404	0.116300617352208	0.0843027968935027	0.0122633783369341	0.16484751132844	0.0459551286585657	0.0192685344893833	0.33089246669062	0.0402670970445776	0.020085112783848	0.190944745464615	0.0678957983290721	0.40213999435308	0.11460321908614	0.021518692179554	0.526725709578937	0.0140051040110496	0.0289699309975448	0.273204214240714	0.00814388389773923	0.585507816570932	0.0327001107005715	0.118598984581735	0
