# Supplementary material for: Semen quality and seminal plasma metabolites in male rabbits (Oryctolagus cuniculus) under heat stress
Source: PeerJ. 2023 Apr 7;11:e15112. doi: 10.7717/peerj.15112 (PMC10103697; doi:10.7717/peerj.15112)
Supplement: Supplemental Information 2 [file peerj-11-15112-s002.zip › peerj-75361-Raw_data_result/Raw data/Result-X101SC21103966-Z01-J001-B1-42/4.MetDiffAnalysis/H.vs.NH/H.vs.NH_neg_corr.xls]

corr	4-Methoxycinnamic Acid	1-(4-Methoxyphenyl)-2-propanone	9,10-Dihome	Nonadecanoic acid	Palmitic acid	Ethyl chrysanthemumate	��-Muricholic acid	Pentadecanoic acid	FAHFA (16:0/18:2)	Stearic acid	Arachidic acid	23-Norcholic acid	Dodecanedioic acid	2-Hydroxyisocaproic Acid	Adrenic acid	Lauric acid ethyl ester	Isobutyryl carnitine	Vitamin B2	Monobutyl phthalate	2-Hydroxy-2-methylbutanoic acid	Sebacic acid	D-(+)-Tryptophan	7Z, 10Z, 13Z, 16Z, 19Z-docosapentaenoic acid	Arachidonic acid	(2S)-4-Oxo-2-phenyl-3,4-dihydro-2H-chromen-7-yl beta-D-glucopyranoside	L-Malate	Orotic acid	acetoacetate	Orotidine	Inosine	2-Ketohexanoic acid	PE (18:1/20:4)	16-Hydroxyhexadecanoic acid	Gamma-Glu-Leu	all-cis-4,7,10,13,16-Docosapentaenoic acid	3-(2-Naphthyl)-D-Alanine	LPS 18:2	LPS 16:1	LPC 22:5	Ascorbic acid	20-Hydroxy-(5Z,8Z,11Z,14Z)-eicosatetraenoic acid	Taurine	8(R)-Hydroxy-(5Z,9E,11Z,14Z)-eicosatetraenoic acid	2-(Dimethylamino)Guanosine
4-Methoxycinnamic Acid	1	0.994454074083584	0.936133487626416	0.954377051676271	0.948165612275643	0.925598455102576	0.857174835503736	0.928064287522693	0.920133153143142	0.771795745918902	0.698975925034857	0.74377519271649	0.881440417420442	-0.57554261733531	-0.717928418948716	-0.667615143744731	-0.6055509921064	-0.688259656721164	0.675127879720289	-0.695966772541225	0.796590195993732	0.4682889288549	-0.638927972752492	-0.559382498920322	-0.48535230484025	-0.613949917621899	-0.525644431350355	-0.578759122694233	-0.532284075065043	-0.345271001370169	-0.593523384918194	0.580338022614045	0.658708513306502	0.598430280127004	-0.631968380836798	-0.42517976665054	-0.473257157286359	-0.499504721784609	-0.367763250262248	-0.536375210440319	-0.347627603265677	-0.402510380575675	0.507995025871506	-0.470885927726644
1-(4-Methoxyphenyl)-2-propanone	0.994454074083584	1	0.945311389184811	0.967620231211981	0.939507650989713	0.935396359766806	0.876011572824979	0.902883927445434	0.913481876704367	0.7632713552936	0.692774077435076	0.733098505902855	0.889340072614962	-0.566132508482126	-0.719458134344885	-0.672570446460546	-0.593198680552336	-0.697130535484579	0.644817416430568	-0.673326164385675	0.78886651252259	0.409050592405497	-0.651483636426235	-0.563535042069677	-0.476561954554782	-0.611685475757465	-0.529832952199263	-0.560520706849597	-0.546037540403863	-0.358293058643455	-0.580657884428466	0.563495088572166	0.636645026156924	0.538511071385927	-0.641463484818861	-0.378272736495102	-0.471547900979542	-0.482872247812177	-0.399469114267078	-0.538501169461853	-0.349790146264276	-0.413300662394615	0.473387030175096	-0.462642669679881
9,10-Dihome	0.936133487626416	0.945311389184811	1	0.951254197582191	0.880387114592076	0.951056832025423	0.973467924762014	0.841500764442735	0.861973577229695	0.885309408478572	0.850394838039549	0.891342182720083	0.754693491789958	-0.601562058694384	-0.65847684162721	-0.590465765665641	-0.508208110674626	-0.641967888964798	0.525378901464709	-0.583067580828248	0.72418258296053	0.351555412138661	-0.624554474868173	-0.48408354148011	-0.502371857937993	-0.516826714777997	-0.498983114558578	-0.495183729641957	-0.516501536057033	-0.388561823493615	-0.489023387405904	0.468908182213587	0.599246805273232	0.365259679325781	-0.53933453625424	-0.30820133468192	-0.462137952976705	-0.442298223616082	-0.410934582078123	-0.398702072598578	-0.356416125179914	-0.349932441318719	0.345147304852143	-0.318335040748472
Nonadecanoic acid	0.954377051676271	0.967620231211981	0.951254197582191	1	0.908114221822026	0.970424932767573	0.930169579411434	0.883830855459352	0.886694380536427	0.818948682496995	0.766836792145943	0.786986647745169	0.863702762113685	-0.556211806650103	-0.685513643947415	-0.618669671687855	-0.528840484730424	-0.639127034478041	0.629213631493268	-0.588871636046592	0.827234875625634	0.387358445933261	-0.637564532187323	-0.528033488490913	-0.476538526250754	-0.571087423156687	-0.515877906895111	-0.538396986993198	-0.545776733676933	-0.332123360218599	-0.540759546007562	0.600724421637252	0.66498555193376	0.486938081750808	-0.586812907372627	-0.295068220861157	-0.469937230970896	-0.448393454352599	-0.300565308615987	-0.501290372025799	-0.308723949371203	-0.358522838294375	0.433143578055626	-0.403659108970677
Palmitic acid	0.948165612275643	0.939507650989713	0.880387114592076	0.908114221822026	1	0.838652580155191	0.790885574788476	0.873896234060848	0.989857596285033	0.667360570259262	0.596980706628925	0.684559673869256	0.859777712637183	-0.530455764426887	-0.651724799648672	-0.666943146316862	-0.660553157956732	-0.659983649556602	0.57704699041727	-0.661076342351649	0.759356961360534	0.552235086799418	-0.527373759318484	-0.495555185827317	-0.429851765305753	-0.604126635851034	-0.499432713198326	-0.556248112485696	-0.462591093900905	-0.451833511597179	-0.500013983699655	0.501453341436395	0.653688004768574	0.604192910095986	-0.551584273493958	-0.40132124409761	-0.597002600274164	-0.379599026552064	-0.381305934305997	-0.547271658492966	-0.280828006445641	-0.468278808715445	0.468687542663414	-0.557832484201632
Ethyl chrysanthemumate	0.925598455102576	0.935396359766806	0.951056832025423	0.970424932767573	0.838652580155191	1	0.936436985782897	0.8764463652674	0.803239292399603	0.86287803275051	0.834110630526222	0.837419957567163	0.835911588897907	-0.544020404017328	-0.687384045122953	-0.603050659370453	-0.513553217406235	-0.625520627781039	0.697246425122234	-0.550130692448508	0.834573293228262	0.391505137920928	-0.663014028030563	-0.490759062036229	-0.479557344444521	-0.540220831132889	-0.523965997353108	-0.531400954628048	-0.560639834610563	-0.308416912398417	-0.469549648745817	0.612071023664118	0.712672196855912	0.467888824604888	-0.539522325156806	-0.281881348338423	-0.422667082206972	-0.456032442884241	-0.222091516694444	-0.519877066967543	-0.261295880567608	-0.344750957041831	0.503357498367865	-0.35018559467336
��-Muricholic acid	0.857174835503736	0.876011572824979	0.973467924762014	0.930169579411434	0.790885574788476	0.936436985782897	1	0.783860558637888	0.771576950732096	0.915763418550303	0.900404805063904	0.924268822774357	0.673924297296655	-0.544613492529595	-0.571869624687237	-0.484288920797584	-0.400194777811606	-0.541751822422187	0.456037269972776	-0.449396022403583	0.7125547483437	0.263444449750386	-0.572290714329143	-0.415317739314459	-0.467693649618251	-0.420187558455562	-0.444347236987026	-0.436163001852391	-0.476826284791192	-0.344887781685213	-0.415121879076242	0.459410013374936	0.570708058855083	0.252113560288269	-0.454743239297692	-0.204475797028029	-0.389429212538782	-0.389084182189304	-0.324973188809908	-0.294320548981971	-0.320380395938046	-0.247612867916721	0.251594477042353	-0.206707611082718
Pentadecanoic acid	0.928064287522693	0.902883927445434	0.841500764442735	0.883830855459352	0.873896234060848	0.8764463652674	0.783860558637888	1	0.829296366636034	0.770822332139223	0.699675002265578	0.738452223018501	0.811383806443291	-0.502607783456616	-0.611527736469509	-0.54118456856125	-0.566414921831181	-0.548364273378889	0.769870260313729	-0.584826931678258	0.876687185918203	0.501789117528604	-0.480312906125238	-0.459720110751049	-0.411283011682338	-0.519193797612311	-0.484358003980554	-0.536337079679396	-0.503299216835594	-0.333106532746011	-0.44722433979787	0.625780872657711	0.793126260130037	0.680363443474484	-0.539632627291655	-0.43803687737381	-0.414370617125117	-0.381579810071029	-0.0847228831924467	-0.549554662906034	-0.135891687703811	-0.303687228283362	0.537417953235531	-0.39633324432398
FAHFA (16:0/18:2)	0.920133153143142	0.913481876704367	0.861973577229695	0.886694380536427	0.989857596285033	0.803239292399603	0.771576950732096	0.829296366636034	1	0.624892328646933	0.551433631852423	0.65719610008992	0.824848853774637	-0.573264184358118	-0.653677435896476	-0.666838052856267	-0.622092517938211	-0.670088976447676	0.500863831468672	-0.684251896010993	0.700613124945921	0.505431735394361	-0.531620016521755	-0.508320592862644	-0.432601106795276	-0.630606576012403	-0.509572238149918	-0.522406428036412	-0.46364282708777	-0.42490048219048	-0.530995267325793	0.422752902196886	0.584162849874472	0.55213398290456	-0.577158151960223	-0.368077323509316	-0.607532109366307	-0.369760029126157	-0.435099283328802	-0.557322509565257	-0.305196740139255	-0.484966333411207	0.377257271040524	-0.557485098539276
Stearic acid	0.771795745918902	0.7632713552936	0.885309408478572	0.818948682496995	0.667360570259262	0.86287803275051	0.915763418550303	0.770822332139223	0.624892328646933	1	0.985100962635253	0.949894189510851	0.512248206978551	-0.482122790978835	-0.498235562727509	-0.352953577972085	-0.315785502331996	-0.416778884177336	0.501252668577343	-0.415926688738038	0.680404251336125	0.344414548057961	-0.490454814355114	-0.313212983781703	-0.449733000231517	-0.272749591865867	-0.381765539652171	-0.40724163760552	-0.418236474762098	-0.275070819132155	-0.353343786019214	0.525866669923401	0.630858339839685	0.345090907356121	-0.312331525147324	-0.31771345496677	-0.302649892205057	-0.421573511413051	-0.131904996494568	-0.132645737950857	-0.269843686421807	-0.128794601772121	0.316644585698621	-0.0511104215365536
Arachidic acid	0.698975925034857	0.692774077435076	0.850394838039549	0.766836792145943	0.596980706628925	0.834110630526222	0.900404805063904	0.699675002265578	0.551433631852423	0.985100962635253	1	0.95982049394015	0.453180370241822	-0.443506633680007	-0.424188140027423	-0.289475907619433	-0.271862876394126	-0.3466857985309	0.468531704359455	-0.328222712410546	0.628208840528251	0.354427242824812	-0.439304943719646	-0.257673495810783	-0.444102731900418	-0.222728664726053	-0.327872544301923	-0.36400753956584	-0.357762403725958	-0.269545665323833	-0.283570196795601	0.495650985215743	0.594559531457466	0.271179526657873	-0.235967140732813	-0.260817457594112	-0.275008340711682	-0.383606035319541	-0.0920216111890963	-0.0704039883948027	-0.246254845653611	-0.0682697988902812	0.318284128396388	-0.012231294281834
23-Norcholic acid	0.74377519271649	0.733098505902855	0.891342182720083	0.786986647745169	0.684559673869256	0.837419957567163	0.924268822774357	0.738452223018501	0.65719610008992	0.949894189510851	0.95982049394015	1	0.489435013364798	-0.475753592011043	-0.414174813139635	-0.320033950109025	-0.314725955378691	-0.369649139859727	0.440504489408858	-0.343179553040891	0.638717165894641	0.389943693576328	-0.422476316810394	-0.260301502881956	-0.458027348798234	-0.263062060842353	-0.33485745053393	-0.368594833522908	-0.358355749303427	-0.310049452137429	-0.282174044668336	0.401020405429854	0.585301791743927	0.290820343058656	-0.247827240730494	-0.245816376064389	-0.285907005233853	-0.35971948160924	-0.155936857831671	-0.140538143029952	-0.283048092971128	-0.105603723968993	0.272424329587257	-0.0924595556761693
Dodecanedioic acid	0.881440417420442	0.889340072614962	0.754693491789958	0.863702762113685	0.859777712637183	0.835911588897907	0.673924297296655	0.811383806443291	0.824848853774637	0.512248206978551	0.453180370241822	0.489435013364798	1	-0.343279375076619	-0.704317168860786	-0.664684975578037	-0.662222604295237	-0.649839055497825	0.71605277283842	-0.584816768521555	0.845769511790094	0.457512329679442	-0.612190480666461	-0.42971041146011	-0.236231907336438	-0.638820440083582	-0.428533602086023	-0.622656659161493	-0.398695920398965	-0.309559718343604	-0.487666532486062	0.661188896025595	0.688118435831683	0.609497155685428	-0.535653139888172	-0.21219329528498	-0.550389669961875	-0.380399062444623	-0.266764767585854	-0.69751776989791	-0.166839276239238	-0.478902741974261	0.630126453701198	-0.602140271523905
2-Hydroxyisocaproic Acid	-0.57554261733531	-0.566132508482126	-0.601562058694384	-0.556211806650103	-0.530455764426887	-0.544020404017328	-0.544613492529595	-0.502607783456616	-0.573264184358118	-0.482122790978835	-0.443506633680007	-0.475753592011043	-0.343279375076619	1	0.577278361431064	0.651743338558608	0.371032209477578	0.686388934720466	-0.349354670308023	0.58888247123492	-0.267056975697959	-0.135695163243001	0.582392154228905	0.82957152779944	0.695953635269139	0.690153377393019	0.637374906034724	0.287849795564351	0.732506144171055	0.169588134902326	0.66905470663362	-0.210061006144891	-0.0875756143809264	-0.225132651196305	0.841623238491884	0.455274619766296	0.367382959683933	0.47907143113776	0.393335686699169	0.399359351256825	0.263027821718378	0.315603462620648	-0.0655333012543327	0.383434603662825
Adrenic acid	-0.717928418948716	-0.719458134344885	-0.65847684162721	-0.685513643947415	-0.651724799648672	-0.687384045122953	-0.571869624687237	-0.611527736469509	-0.653677435896476	-0.498235562727509	-0.424188140027423	-0.414174813139635	-0.704317168860786	0.577278361431064	1	0.879325429734007	0.710375141717868	0.92935018926455	-0.440514853911752	0.662252423428017	-0.579652610771874	-0.122277943420296	0.93304584086001	0.609972171013065	0.234432900803908	0.593995222068328	0.702318382301558	0.753967549428989	0.623748428373377	0.123951025837649	0.507862077626871	-0.544493563192911	-0.45656059008222	-0.349769153381394	0.680841773648316	0.433630208402758	0.535088894899323	0.506020349000809	0.530631294576611	0.709479648522687	0.211831184141637	0.786326728959	-0.302084518620556	0.45443155810338
Lauric acid ethyl ester	-0.667615143744731	-0.672570446460546	-0.590465765665641	-0.618669671687855	-0.666943146316862	-0.603050659370453	-0.484288920797584	-0.54118456856125	-0.666838052856267	-0.352953577972085	-0.289475907619433	-0.320033950109025	-0.664684975578037	0.651743338558608	0.879325429734007	1	0.813245999501942	0.964255843297595	-0.446271622158316	0.56479943307775	-0.515898799887808	-0.202415032685398	0.851176548183913	0.764318381861642	0.342371473504522	0.660647402678254	0.775501403825737	0.683503302987142	0.765326992527486	0.264273154977819	0.413269263597164	-0.503363620106015	-0.368028930043433	-0.389905892162238	0.742223543414	0.502819030533271	0.537043739486517	0.477181998003732	0.479590365738854	0.73513234076594	0.113272918601701	0.800010470013928	-0.346305441794337	0.630560949184821
Isobutyryl carnitine	-0.6055509921064	-0.593198680552336	-0.508208110674626	-0.528840484730424	-0.660553157956732	-0.513553217406235	-0.400194777811606	-0.566414921831181	-0.622092517938211	-0.315785502331996	-0.271862876394126	-0.314725955378691	-0.662222604295237	0.371032209477578	0.710375141717868	0.813245999501942	1	0.735123302257454	-0.525049677250993	0.286055836037841	-0.58105444746425	-0.415709636442818	0.571544416579435	0.48594944873879	0.215364744814496	0.378591996792587	0.434208160007222	0.791543720001103	0.506589322153706	0.471714784864012	0.164444545518306	-0.612269497518389	-0.511687607800537	-0.499910548853131	0.433959226214503	0.568815014723459	0.543412246687371	0.288669906528387	0.363781618654396	0.589953902425203	0.0270901452782917	0.684967011649074	-0.536141261357174	0.615939215428565
Vitamin B2	-0.688259656721164	-0.697130535484579	-0.641967888964798	-0.639127034478041	-0.659983649556602	-0.625520627781039	-0.541751822422187	-0.548364273378889	-0.670088976447676	-0.416778884177336	-0.3466857985309	-0.369649139859727	-0.649839055497825	0.686388934720466	0.92935018926455	0.964255843297595	0.735123302257454	1	-0.365541183932843	0.626409596550806	-0.499267064498631	-0.075741187963916	0.896113132359325	0.735402762631135	0.306378987339255	0.667512860540457	0.810853987126097	0.621667630292309	0.744197267269342	0.289010110943664	0.46875416389672	-0.446510931499316	-0.335286312219639	-0.267655426544548	0.774701398027174	0.401342936945362	0.606495013997916	0.515119160449509	0.581982433003347	0.716336743414521	0.153311521650597	0.822844635590827	-0.212531029893176	0.599762689486657
Monobutyl phthalate	0.675127879720289	0.644817416430568	0.525378901464709	0.629213631493268	0.57704699041727	0.697246425122234	0.456037269972776	0.769870260313729	0.500863831468672	0.501252668577343	0.468531704359455	0.440504489408858	0.71605277283842	-0.349354670308023	-0.440514853911752	-0.446271622158316	-0.525049677250993	-0.365541183932843	1	-0.36888723183574	0.774276060241796	0.578806018035082	-0.377258022873888	-0.399414672123522	-0.462974445770699	-0.424827366358691	-0.303404255154809	-0.466622698639448	-0.468338058627024	-0.204414260287959	-0.374953849673368	0.678025623380369	0.716924887114066	0.796104630808148	-0.384512136726271	-0.417237400957252	-0.216887027544261	-0.358563865414557	0.256579534712315	-0.535020272598936	-0.0602689251619328	-0.14944418113358	0.854523876081253	-0.438741957957298
2-Hydroxy-2-methylbutanoic acid	-0.695966772541225	-0.673326164385675	-0.583067580828248	-0.588871636046592	-0.661076342351649	-0.550130692448508	-0.449396022403583	-0.584826931678258	-0.684251896010993	-0.415926688738038	-0.328222712410546	-0.343179553040891	-0.584816768521555	0.58888247123492	0.662252423428017	0.56479943307775	0.286055836037841	0.626409596550806	-0.36888723183574	1	-0.386808936179356	-0.304672533323791	0.561515764741215	0.450022182364338	0.25988085649473	0.791928387074296	0.507355040254928	0.420199848768473	0.296230725123198	-0.0836473445389401	0.728357061481732	-0.190481737271372	-0.360430593461322	-0.486153480804515	0.620157346460029	0.378190504651661	0.485367731496391	0.301614069929519	0.408814345006102	0.494265501176781	0.225544900817198	0.452694900876315	-0.296235101132799	0.254734551045167
Sebacic acid	0.796590195993732	0.78886651252259	0.72418258296053	0.827234875625634	0.759356961360534	0.834573293228262	0.7125547483437	0.876687185918203	0.700613124945921	0.680404251336125	0.628208840528251	0.638717165894641	0.845769511790094	-0.267056975697959	-0.579652610771874	-0.515898799887808	-0.58105444746425	-0.499267064498631	0.774276060241796	-0.386808936179356	1	0.402811145541698	-0.488144496444185	-0.256734354885843	-0.150632299422511	-0.444528985096063	-0.398016341881372	-0.590483232048019	-0.42260644858955	-0.313609620593076	-0.270522612379285	0.724092959211354	0.883964536436795	0.645240171583511	-0.319213262704382	-0.180503609522843	-0.488352436256238	-0.241711017621426	0.113591773071719	-0.578974951330367	0.0754970355472251	-0.360174085964398	0.578232094753333	-0.402541595496062
D-(+)-Tryptophan	0.4682889288549	0.409050592405497	0.351555412138661	0.387358445933261	0.552235086799418	0.391505137920928	0.263444449750386	0.501789117528604	0.505431735394361	0.344414548057961	0.354427242824812	0.389943693576328	0.457512329679442	-0.135695163243001	-0.122277943420296	-0.202415032685398	-0.415709636442818	-0.075741187963916	0.578806018035082	-0.304672533323791	0.402811145541698	1	-0.0246409751068284	-0.163952327546228	-0.313031911621085	-0.291879942941462	-0.0579168375635021	-0.369531747436757	-0.00699884711394114	-0.173269210430303	-0.207675911127627	0.507688349399534	0.516964869313083	0.779370854177243	-0.0578059946867751	-0.497511698788431	-0.230744623687508	-0.246318150176803	0.108177581895924	-0.164231862097536	-0.114242324114436	-0.0153803853055234	0.783092948421385	-0.383383034064602
7Z, 10Z, 13Z, 16Z, 19Z-docosapentaenoic acid	-0.638927972752492	-0.651483636426235	-0.624554474868173	-0.637564532187323	-0.527373759318484	-0.663014028030563	-0.572290714329143	-0.480312906125238	-0.531620016521755	-0.490454814355114	-0.439304943719646	-0.422476316810394	-0.612190480666461	0.582392154228905	0.93304584086001	0.851176548183913	0.571544416579435	0.896113132359325	-0.377258022873888	0.561515764741215	-0.488144496444185	-0.0246409751068284	1	0.657066864475411	0.310813454282794	0.542964436981254	0.697685034534268	0.668264310391137	0.65943596521822	0.00633078229542904	0.539782806908642	-0.516521460848207	-0.287502072388629	-0.235999129475391	0.664493349950919	0.332699090016872	0.367091027430552	0.640241930022287	0.505319429536213	0.592912243371976	0.333979726553074	0.666288885950833	-0.232322888220186	0.418017501073585
Arachidonic acid	-0.559382498920322	-0.563535042069677	-0.48408354148011	-0.528033488490913	-0.495555185827317	-0.490759062036229	-0.415317739314459	-0.459720110751049	-0.508320592862644	-0.313212983781703	-0.257673495810783	-0.260301502881956	-0.42971041146011	0.82957152779944	0.609972171013065	0.764318381861642	0.48594944873879	0.735402762631135	-0.399414672123522	0.450022182364338	-0.256734354885843	-0.163952327546228	0.657066864475411	1	0.689386575206859	0.604511769082244	0.734825597202772	0.341422957284789	0.839048555620563	0.157496983906527	0.598563074551807	-0.424306662590106	-0.0328608958920338	-0.290547178687599	0.927036834927131	0.567341912698332	0.194205405419154	0.657708509365689	0.411980920318231	0.474479881932924	0.31845010448	0.377803312920584	-0.193667149491024	0.576516859452696
(2S)-4-Oxo-2-phenyl-3,4-dihydro-2H-chromen-7-yl beta-D-glucopyranoside	-0.48535230484025	-0.476561954554782	-0.502371857937993	-0.476538526250754	-0.429851765305753	-0.479557344444521	-0.467693649618251	-0.411283011682338	-0.432601106795276	-0.449733000231517	-0.444102731900418	-0.458027348798234	-0.236231907336438	0.695953635269139	0.234432900803908	0.342371473504522	0.215364744814496	0.306378987339255	-0.462974445770699	0.25988085649473	-0.150632299422511	-0.313031911621085	0.310813454282794	0.689386575206859	1	0.219920098373373	0.331087900528856	0.0567082814069721	0.584148614152896	0.257579489843603	0.541036387096433	-0.172493169631795	-0.00110687286371932	-0.261656645357343	0.544045844184296	0.48041562266307	-0.0346002868177006	0.581652120076005	0.182705931994879	0.0751325065092497	0.639452325139071	-0.0843057797971527	-0.270530872418598	0.341959058464839
L-Malate	-0.613949917621899	-0.611685475757465	-0.516826714777997	-0.571087423156687	-0.604126635851034	-0.540220831132889	-0.420187558455562	-0.519193797612311	-0.630606576012403	-0.272749591865867	-0.222728664726053	-0.263062060842353	-0.638820440083582	0.690153377393019	0.593995222068328	0.660647402678254	0.378591996792587	0.667512860540457	-0.424827366358691	0.791928387074296	-0.444528985096063	-0.291879942941462	0.542964436981254	0.604511769082244	0.219920098373373	1	0.594303367645527	0.414732769152836	0.445862481410362	-0.0264557723459547	0.654936323894773	-0.296219460553804	-0.318784458459793	-0.443699559955749	0.742732570706084	0.249295309283193	0.551974805893701	0.211516712810619	0.309943102970763	0.648421720881138	-0.0683998150552672	0.483873566013194	-0.322068000900909	0.475793174093124
Orotic acid	-0.525644431350355	-0.529832952199263	-0.498983114558578	-0.515877906895111	-0.499432713198326	-0.523965997353108	-0.444347236987026	-0.484358003980554	-0.509572238149918	-0.381765539652171	-0.327872544301923	-0.33485745053393	-0.428533602086023	0.637374906034724	0.702318382301558	0.775501403825737	0.434208160007222	0.810853987126097	-0.303404255154809	0.507355040254928	-0.398016341881372	-0.0579168375635021	0.697685034534268	0.734825597202772	0.331087900528856	0.594303367645527	1	0.286269713086571	0.813882380653925	0.220270935878054	0.276374241796306	-0.321611853113101	-0.337739002654491	-0.195513152014708	0.723902403310585	0.356622902790458	0.433251146671645	0.431196698387445	0.298694952453358	0.685290458285638	-0.0390800514093483	0.724429084039282	-0.100117218192329	0.545259851489667
acetoacetate	-0.578759122694233	-0.560520706849597	-0.495183729641957	-0.538396986993198	-0.556248112485696	-0.531400954628048	-0.436163001852391	-0.536337079679396	-0.522406428036412	-0.40724163760552	-0.36400753956584	-0.368594833522908	-0.622656659161493	0.287849795564351	0.753967549428989	0.683503302987142	0.791543720001103	0.621667630292309	-0.466622698639448	0.420199848768473	-0.590483232048019	-0.369531747436757	0.668264310391137	0.341422957284789	0.0567082814069721	0.414732769152836	0.286269713086571	1	0.281183400345309	-0.0794406628378531	0.355370607799437	-0.638354146979737	-0.510956875263021	-0.550248914429874	0.32135811472638	0.589016017741903	0.328666070477688	0.220887311199744	0.303062110166657	0.434783140620711	0.1049521110176	0.554566671918557	-0.513032315555338	0.243170027821093
Orotidine	-0.532284075065043	-0.546037540403863	-0.516501536057033	-0.545776733676933	-0.462591093900905	-0.560639834610563	-0.476826284791192	-0.503299216835594	-0.46364282708777	-0.418236474762098	-0.357762403725958	-0.358355749303427	-0.398695920398965	0.732506144171055	0.623748428373377	0.765326992527486	0.506589322153706	0.744197267269342	-0.468338058627024	0.296230725123198	-0.42260644858955	-0.00699884711394114	0.65943596521822	0.839048555620563	0.584148614152896	0.445862481410362	0.813882380653925	0.281183400345309	1	0.318957605031467	0.289550889244437	-0.39114010017341	-0.278985947103247	-0.248712898617459	0.760620386824048	0.443348100147868	0.21390616151457	0.50904551725796	0.19929433431007	0.601379950094325	0.0930251273116561	0.505922300979919	-0.156840909416128	0.487263749166551
Inosine	-0.345271001370169	-0.358293058643455	-0.388561823493615	-0.332123360218599	-0.451833511597179	-0.308416912398417	-0.344887781685213	-0.333106532746011	-0.42490048219048	-0.275070819132155	-0.269545665323833	-0.310049452137429	-0.309559718343604	0.169588134902326	0.123951025837649	0.264273154977819	0.471714784864012	0.289010110943664	-0.204414260287959	-0.0836473445389401	-0.313609620593076	-0.173269210430303	0.00633078229542904	0.157496983906527	0.257579489843603	-0.0264557723459547	0.220270935878054	-0.0794406628378531	0.318957605031467	1	-0.178825182341553	-0.188654631928802	-0.288746540876448	-0.00702921126263365	0.144637069977347	-0.0289710632372569	0.566432166471063	0.166936112757977	0.198452641179192	0.193236327052612	-0.0103402550555764	0.253876505157402	-0.123068747582839	0.542237802307025
2-Ketohexanoic acid	-0.593523384918194	-0.580657884428466	-0.489023387405904	-0.540759546007562	-0.500013983699655	-0.469549648745817	-0.415121879076242	-0.44722433979787	-0.530995267325793	-0.353343786019214	-0.283570196795601	-0.282174044668336	-0.487666532486062	0.66905470663362	0.507862077626871	0.413269263597164	0.164444545518306	0.46875416389672	-0.374953849673368	0.728357061481732	-0.270522612379285	-0.207675911127627	0.539782806908642	0.598563074551807	0.541036387096433	0.654936323894773	0.276374241796306	0.355370607799437	0.289550889244437	-0.178825182341553	1	-0.280868205963269	0.00250363312401418	-0.39770375033811	0.678935014717096	0.312792166730283	0.230007313416378	0.556312392381949	0.398212078025304	0.199566472254319	0.582965412677653	0.0772784039818733	-0.21653315799192	0.323098188717829
PE (18:1/20:4)	0.580338022614045	0.563495088572166	0.468908182213587	0.600724421637252	0.501453341436395	0.612071023664118	0.459410013374936	0.625780872657711	0.422752902196886	0.525866669923401	0.495650985215743	0.401020405429854	0.661188896025595	-0.210061006144891	-0.544493563192911	-0.503363620106015	-0.612269497518389	-0.446510931499316	0.678025623380369	-0.190481737271372	0.724092959211354	0.507688349399534	-0.516521460848207	-0.424306662590106	-0.172493169631795	-0.296219460553804	-0.321611853113101	-0.638354146979737	-0.39114010017341	-0.188654631928802	-0.280868205963269	1	0.594351389553647	0.618042538227102	-0.358723794987825	-0.383423313180764	-0.308787839161297	-0.546890458497846	0.0514357545202398	-0.350094297219206	-0.020370417467356	-0.228906711317263	0.648312014852625	-0.439663342990419
16-Hydroxyhexadecanoic acid	0.658708513306502	0.636645026156924	0.599246805273232	0.66498555193376	0.653688004768574	0.712672196855912	0.570708058855083	0.793126260130037	0.584162849874472	0.630858339839685	0.594559531457466	0.585301791743927	0.688118435831683	-0.0875756143809264	-0.45656059008222	-0.368028930043433	-0.511687607800537	-0.335286312219639	0.716924887114066	-0.360430593461322	0.883964536436795	0.516964869313083	-0.287502072388629	-0.0328608958920338	-0.00110687286371932	-0.318784458459793	-0.337739002654491	-0.510956875263021	-0.278985947103247	-0.288746540876448	0.00250363312401418	0.594351389553647	1	0.660436203322592	-0.091327094773204	-0.259955909143506	-0.439594451439925	-0.00286954038859778	0.232954781538478	-0.541903692015562	0.27321949084972	-0.384502910907872	0.643969427429963	-0.210350329644189
Gamma-Glu-Leu	0.598430280127004	0.538511071385927	0.365259679325781	0.486938081750808	0.604192910095986	0.467888824604888	0.252113560288269	0.680363443474484	0.55213398290456	0.345090907356121	0.271179526657873	0.290820343058656	0.609497155685428	-0.225132651196305	-0.349769153381394	-0.389905892162238	-0.499910548853131	-0.267655426544548	0.796104630808148	-0.486153480804515	0.645240171583511	0.779370854177243	-0.235999129475391	-0.290547178687599	-0.261656645357343	-0.443699559955749	-0.195513152014708	-0.550248914429874	-0.248712898617459	-0.00702921126263365	-0.39770375033811	0.618042538227102	0.660436203322592	1	-0.251778135530316	-0.583268747699021	-0.19774952699913	-0.26372086272717	0.222647726699821	-0.408577398266838	-0.0403848733506977	-0.162612836616124	0.805711480860568	-0.385035452018481
all-cis-4,7,10,13,16-Docosapentaenoic acid	-0.631968380836798	-0.641463484818861	-0.53933453625424	-0.586812907372627	-0.551584273493958	-0.539522325156806	-0.454743239297692	-0.539632627291655	-0.577158151960223	-0.312331525147324	-0.235967140732813	-0.247827240730494	-0.535653139888172	0.841623238491884	0.680841773648316	0.742223543414	0.433959226214503	0.774701398027174	-0.384512136726271	0.620157346460029	-0.319213262704382	-0.0578059946867751	0.664493349950919	0.927036834927131	0.544045844184296	0.742732570706084	0.723902403310585	0.32135811472638	0.760620386824048	0.144637069977347	0.678935014717096	-0.358723794987825	-0.091327094773204	-0.251778135530316	1	0.422541918172702	0.325512140629276	0.567278347804349	0.488579834780113	0.593614156383713	0.239794734036519	0.426480563647602	-0.121051809709867	0.537158332867942
3-(2-Naphthyl)-D-Alanine	-0.42517976665054	-0.378272736495102	-0.30820133468192	-0.295068220861157	-0.40132124409761	-0.281881348338423	-0.204475797028029	-0.43803687737381	-0.368077323509316	-0.31771345496677	-0.260817457594112	-0.245816376064389	-0.21219329528498	0.455274619766296	0.433630208402758	0.502819030533271	0.568815014723459	0.401342936945362	-0.417237400957252	0.378190504651661	-0.180503609522843	-0.497511698788431	0.332699090016872	0.567341912698332	0.48041562266307	0.249295309283193	0.356622902790458	0.589016017741903	0.443348100147868	-0.0289710632372569	0.312792166730283	-0.383423313180764	-0.259955909143506	-0.583268747699021	0.422541918172702	1	-0.0305941596199249	0.288806378153012	0.212081505683836	0.18179624551793	0.224715564832776	0.287487119740438	-0.456492678559073	0.159705296490189
LPS 18:2	-0.473257157286359	-0.471547900979542	-0.462137952976705	-0.469937230970896	-0.597002600274164	-0.422667082206972	-0.389429212538782	-0.414370617125117	-0.607532109366307	-0.302649892205057	-0.275008340711682	-0.285907005233853	-0.550389669961875	0.367382959683933	0.535088894899323	0.537043739486517	0.543412246687371	0.606495013997916	-0.216887027544261	0.485367731496391	-0.488352436256238	-0.230744623687508	0.367091027430552	0.194205405419154	-0.0346002868177006	0.551974805893701	0.433251146671645	0.328666070477688	0.21390616151457	0.566432166471063	0.230007313416378	-0.308787839161297	-0.439594451439925	-0.19774952699913	0.325512140629276	-0.0305941596199249	1	0.0899900464389772	0.316784223025311	0.480448294546849	-0.195712614047939	0.62347571689339	-0.187904163184881	0.56763049665775
LPS 16:1	-0.499504721784609	-0.482872247812177	-0.442298223616082	-0.448393454352599	-0.379599026552064	-0.456032442884241	-0.389084182189304	-0.381579810071029	-0.369760029126157	-0.421573511413051	-0.383606035319541	-0.35971948160924	-0.380399062444623	0.47907143113776	0.506020349000809	0.477181998003732	0.288669906528387	0.515119160449509	-0.358563865414557	0.301614069929519	-0.241711017621426	-0.246318150176803	0.640241930022287	0.657708509365689	0.581652120076005	0.211516712810619	0.431196698387445	0.220887311199744	0.50904551725796	0.166936112757977	0.556312392381949	-0.546890458497846	-0.00286954038859778	-0.26372086272717	0.567278347804349	0.288806378153012	0.0899900464389772	1	0.333244902243457	0.187743414086278	0.631959353853985	0.104466118338131	-0.232442650843591	0.514357154143451
LPC 22:5	-0.367763250262248	-0.399469114267078	-0.410934582078123	-0.300565308615987	-0.381305934305997	-0.222091516694444	-0.324973188809908	-0.0847228831924467	-0.435099283328802	-0.131904996494568	-0.0920216111890963	-0.155936857831671	-0.266764767585854	0.393335686699169	0.530631294576611	0.479590365738854	0.363781618654396	0.581982433003347	0.256579534712315	0.408814345006102	0.113591773071719	0.108177581895924	0.505319429536213	0.411980920318231	0.182705931994879	0.309943102970763	0.298694952453358	0.303062110166657	0.19929433431007	0.198452641179192	0.398212078025304	0.0514357545202398	0.232954781538478	0.222647726699821	0.488579834780113	0.212081505683836	0.316784223025311	0.333244902243457	1	0.16143946329857	0.501367738786278	0.485265644844835	0.208821327762937	0.272912779547579
Ascorbic acid	-0.536375210440319	-0.538501169461853	-0.398702072598578	-0.501290372025799	-0.547271658492966	-0.519877066967543	-0.294320548981971	-0.549554662906034	-0.557322509565257	-0.132645737950857	-0.0704039883948027	-0.140538143029952	-0.69751776989791	0.399359351256825	0.709479648522687	0.73513234076594	0.589953902425203	0.716336743414521	-0.535020272598936	0.494265501176781	-0.578974951330367	-0.164231862097536	0.592912243371976	0.474479881932924	0.0751325065092497	0.648421720881138	0.685290458285638	0.434783140620711	0.601379950094325	0.193236327052612	0.199566472254319	-0.350094297219206	-0.541903692015562	-0.408577398266838	0.593614156383713	0.18179624551793	0.480448294546849	0.187743414086278	0.16143946329857	1	-0.199727461676934	0.745673293769044	-0.365467737661247	0.602468310830873
20-Hydroxy-(5Z,8Z,11Z,14Z)-eicosatetraenoic acid	-0.347627603265677	-0.349790146264276	-0.356416125179914	-0.308723949371203	-0.280828006445641	-0.261295880567608	-0.320380395938046	-0.135891687703811	-0.305196740139255	-0.269843686421807	-0.246254845653611	-0.283048092971128	-0.166839276239238	0.263027821718378	0.211831184141637	0.113272918601701	0.0270901452782917	0.153311521650597	-0.0602689251619328	0.225544900817198	0.0754970355472251	-0.114242324114436	0.333979726553074	0.31845010448	0.639452325139071	-0.0683998150552672	-0.0390800514093483	0.1049521110176	0.0930251273116561	-0.0103402550555764	0.582965412677653	-0.020370417467356	0.27321949084972	-0.0403848733506977	0.239794734036519	0.224715564832776	-0.195712614047939	0.631959353853985	0.501367738786278	-0.199727461676934	1	-0.152306284030984	-0.0339465608548316	0.137820115731681
Taurine	-0.402510380575675	-0.413300662394615	-0.349932441318719	-0.358522838294375	-0.468278808715445	-0.344750957041831	-0.247612867916721	-0.303687228283362	-0.484966333411207	-0.128794601772121	-0.0682697988902812	-0.105603723968993	-0.478902741974261	0.315603462620648	0.786326728959	0.800010470013928	0.684967011649074	0.822844635590827	-0.14944418113358	0.452694900876315	-0.360174085964398	-0.0153803853055234	0.666288885950833	0.377803312920584	-0.0843057797971527	0.483873566013194	0.724429084039282	0.554566671918557	0.505922300979919	0.253876505157402	0.0772784039818733	-0.228906711317263	-0.384502910907872	-0.162612836616124	0.426480563647602	0.287487119740438	0.62347571689339	0.104466118338131	0.485265644844835	0.745673293769044	-0.152306284030984	1	-0.139851025517074	0.504628079990026
8(R)-Hydroxy-(5Z,9E,11Z,14Z)-eicosatetraenoic acid	0.507995025871506	0.473387030175096	0.345147304852143	0.433143578055626	0.468687542663414	0.503357498367865	0.251594477042353	0.537417953235531	0.377257271040524	0.316644585698621	0.318284128396388	0.272424329587257	0.630126453701198	-0.0655333012543327	-0.302084518620556	-0.346305441794337	-0.536141261357174	-0.212531029893176	0.854523876081253	-0.296235101132799	0.578232094753333	0.783092948421385	-0.232322888220186	-0.193667149491024	-0.270530872418598	-0.322068000900909	-0.100117218192329	-0.513032315555338	-0.156840909416128	-0.123068747582839	-0.21653315799192	0.648312014852625	0.643969427429963	0.805711480860568	-0.121051809709867	-0.456492678559073	-0.187904163184881	-0.232442650843591	0.208821327762937	-0.365467737661247	-0.0339465608548316	-0.139851025517074	1	-0.381172590004337
2-(Dimethylamino)Guanosine	-0.470885927726644	-0.462642669679881	-0.318335040748472	-0.403659108970677	-0.557832484201632	-0.35018559467336	-0.206707611082718	-0.39633324432398	-0.557485098539276	-0.0511104215365536	-0.012231294281834	-0.0924595556761693	-0.602140271523905	0.383434603662825	0.45443155810338	0.630560949184821	0.615939215428565	0.599762689486657	-0.438741957957298	0.254734551045167	-0.402541595496062	-0.383383034064602	0.418017501073585	0.576516859452696	0.341959058464839	0.475793174093124	0.545259851489667	0.243170027821093	0.487263749166551	0.542237802307025	0.323098188717829	-0.439663342990419	-0.210350329644189	-0.385035452018481	0.537158332867942	0.159705296490189	0.56763049665775	0.514357154143451	0.272912779547579	0.602468310830873	0.137820115731681	0.504628079990026	-0.381172590004337	1
