# Supplementary material for: Semen quality and seminal plasma metabolites in male rabbits (Oryctolagus cuniculus) under heat stress
Source: PeerJ. 2023 Apr 7;11:e15112. doi: 10.7717/peerj.15112 (PMC10103697; doi:10.7717/peerj.15112)
Supplement: Supplemental Information 2 [file peerj-11-15112-s002.zip › peerj-75361-Raw_data_result/Raw data/Result-X101SC21103966-Z01-J001-B1-42/4.MetDiffAnalysis/H.vs.NH/H.vs.NH_neg_zscore.xls]

ID	neg_D_1	neg_D_2	neg_D_3	neg_E_1	neg_E_2	neg_E_3	neg_F_1	neg_F_2	neg_F_3	neg_A_1	neg_A_2	neg_A_3	neg_B_1	neg_B_2	neg_B_3	neg_C_1	neg_C_2	neg_C_3
4-Methoxycinnamic Acid	107.262106420817	181.932092519229	48.4014562993025	104.566388821454	129.429769265798	88.2046143865417	147.90286951537	89.0793764305687	162.759235393476	1.32494098304945	1.63218325559205	-0.0984177329761572	0.274410609873351	-1.19908987923945	-0.603959949360109	0.40649359133034	-0.967977324591271	-0.768583553678201
1-(4-Methoxyphenyl)-2-propanone	61.9984672152877	105.23281181886	24.7986410770612	61.8607449192076	70.4889093778925	46.7673945245188	97.5184586979016	50.5053997835081	107.673539987693	1.13101581841335	0.972684439458402	0.56391058644463	-0.243789266654938	-1.02730228740632	1.30438354299442	-1.07305735240183	-1.10036722932797	-0.527478251519741
9,10-Dihome	57.2716079202531	44.227401980302	12.7257418428843	33.6900304390139	31.2824314685279	25.4357172085255	61.64436469669	39.628987087557	54.9144803437893	1.56249573331622	1.36540446345337	0.680038176289337	-0.345935765866918	-0.907534945168026	-0.403246712734144	-1.32299819095985	-0.0155560736716601	-0.612666684658336
Nonadecanoic acid	78.3189687272982	85.8412950589483	15.9931912517994	70.5101374137268	90.5334127088011	43.7270150411203	132.171935356133	42.4866370121133	107.534537545007	0.275875391446779	0.43417387801177	-0.511929500420641	0.812250838274409	-0.713228829790416	1.99019773782457	-0.838820979369694	-1.2679763658972	-0.180542170079574
Palmitic acid	4.95036613207041	11.0773682277522	3.35965677377154	8.90165438235784	7.02574261207243	7.80130319905017	10.7868727278592	5.64462866114411	7.71509840459593	0.501438679540659	-0.207914847268778	0.884196910869093	-0.718408984705998	-0.322826517703811	1.15131781743677	-1.54741620736875	1.2588479668271	-0.99923481762628
Ethyl chrysanthemumate	83.0347172376933	66.3015148252081	13.7909941901884	45.6514741911719	98.858210705301	30.2064538999524	112.572639166249	65.1077216401458	105.222424383985	0.0466157314143749	2.31064245705387	0.229742152110476	0.635754079071371	-0.798151620245394	-0.443037885172076	-0.854612147148192	-0.524157587391211	-0.602795179693222
��-Muricholic acid	166.474050338213	80.087083565024	12.7712694123346	63.9800598041855	74.6571453565321	51.6293992468579	175.558599930745	76.3730380625431	127.219163528477	1.27545139445534	0.928764938928163	-0.339230580083917	1.11823073505261	-1.19152236444305	0.416570170121367	-1.18619947996461	-1.06891607114777	0.0468512570818637
Pentadecanoic acid	6.01609442816653	9.43407574677109	2.06726852153099	3.33013225745864	8.98784586736008	3.90343336747275	6.59250387526158	3.33238397626901	5.38988854625587	-0.347942074312129	0.0876926691411165	-0.23665861951746	-0.359835306600164	-0.599194309033337	-0.613521260372272	-1.12173258456203	2.14340038968461	1.04779109557166
FAHFA (16:0/18:2)	6.27857907595325	15.9722783234495	5.13739015731231	14.587379240384	8.4887851714502	10.5784548551278	16.9175800427128	8.72224581618836	9.59883417403264	0.239996178044269	-0.355331409473437	0.918384379703069	-0.710517050458638	-0.312648519821404	1.07687295679957	-1.32118090371618	1.52780252027147	-1.06337815134872
Stearic acid	92.171413570164	28.3277207672221	5.03216779322099	30.5953424756759	48.7936883118118	19.256385630691	43.6571718246168	28.8482217773401	43.5833579096187	1.36740945201512	1.72491496676024	-0.910088301078794	0.0121530609117704	-0.948707675700116	-0.234507334675944	-0.523939566097687	-0.942974128339971	0.455739526205377
Arachidic acid	96.6316199582091	13.8859957977892	3.85817342175472	22.7945038074375	48.739036941529	24.31782745788	46.0380715954681	35.0366533126147	43.1822724528776	1.24743609204966	1.1438170978405	-0.411194957045971	0.837755229846875	-1.04801446432726	-0.04147017219509	-1.27011931697995	-1.07952681920748	0.621317310018728
23-Norcholic acid	59.9667168552957	19.809115636642	0.765206675737997	13.774588593372	25.6902472853141	21.4384599824838	38.439973936668	31.9141377020532	19.6737578510641	0.9257946232188	1.05192841604209	-0.40816987675767	0.737113605489024	-1.00818426359108	1.26556187033357	-1.39565616566849	-0.781561546309981	-0.386826662756265
Dodecanedioic acid	0.0293684215030331	6.37176883675636	1.40508897310982	2.817196747337	6.66521260566049	3.368951552241	6.91951067224158	2.82277769208162	7.25415193530785	-0.182604084063049	-0.227160261498035	2.25077780097277	-0.546577505973906	1.03623110957466	-0.505793025951154	-0.708435785962409	-0.339579757794695	-0.776858489304172
2-Hydroxyisocaproic Acid	-1.2913859206923	-1.2249439922135	-1.83499916342894	-1.91014928994404	-0.764161269271637	-0.338871124372612	-1.83669951410878	-1.68661704701603	-1.17423562124807	-0.576908936425786	0.0294328980815118	2.22912847937137	-0.654642696531332	-0.657422318585324	1.06824998045808	-0.537795050316823	-0.473634550345899	-0.426407805705796
Adrenic acid	-1.15722773902269	-2.7369213905997	-3.12571572520321	-2.39096020099106	-2.60473417050441	0.658912213812802	-2.66354345239305	-1.9772488135676	-3.10147183194365	0.0675150310429001	-0.486133397248129	-0.208250572135502	1.78040265827759	-1.52830981299183	0.255453988525242	-1.10857177082083	0.329224762648891	0.898669112701658
Lauric acid ethyl ester	-0.0570135591692942	-2.19257771073238	-2.49325980050994	-1.78906703339567	-1.61250260341785	-0.14118019460855	-2.24010755532142	-1.82581033775743	-2.52141889751196	-0.676253872462403	-0.495255719574013	1.10268204628633	0.859485404793733	-1.44160856703764	-0.40425339316208	-0.164369945305942	-0.469663217213647	1.68923726367566
Isobutyryl carnitine	-0.100768684017445	-1.71737288586619	-1.77070717480632	-0.804010324972484	-1.51106733592304	-1.26118107623623	-1.36171128610068	-1.10558005740432	-1.51785210782506	-1.14096041915054	-0.970496697570145	0.034889343725258	1.73979588028879	-0.981958272275198	-0.170640601045488	0.985985132991214	-0.312227841506502	0.815613474542608
Vitamin B2	-0.785807035063551	-2.8143128268547	-3.27639896750483	-2.35526044648208	-1.4428526871411	0.420683152186985	-2.69980712363462	-2.29552127690144	-3.17732706955434	-0.303369658082417	-0.0307804761001751	0.772942583162809	0.930543350530184	-2.04225097557975	-0.122421593061512	-0.268573055894928	-0.3679919222539	1.43190174727969
Monobutyl phthalate	0.696681596133605	3.40431196165539	0.542468133344566	0.255119352636198	7.79421899733598	1.73291733672933	1.64393893804206	2.44092333389963	3.55644649685228	2.06761771459796	0.0599606058048543	-0.967247289629701	0.500127757747418	-0.531654471557259	-0.62796915127941	-1.16555795032725	-0.041277043066232	0.705999827709614
2-Hydroxy-2-methylbutanoic acid	-0.717125687048374	-2.80021909212103	-1.84688355484396	-3.19945826803561	-1.6332900912732	-0.815746930782964	-0.981544685189033	-1.82634149164144	-2.29319972767377	0.587639360027959	0.88868045157201	-0.348749877826405	-0.63775000878789	0.568190176256194	1.10831988788516	-2.02012235263383	-0.662077408561013	0.515869772067805
Sebacic acid	2.49444195956593	4.05155875381088	-0.0875004026411594	0.897375933718205	6.00916929120022	1.0068334741708	4.45443603649553	0.868588451276653	2.7932976766335	0.881173220352665	-0.531406987484385	1.45236889058677	-0.467804269596822	0.715718305326631	-0.348038952022436	-1.41679234771787	0.840133448894658	-1.12535130833922
D-(+)-Tryptophan	1.52345609747049	3.36830630373206	-0.628976552787971	6.42595042025238	12.46563976427	16.5464019119556	0.456826380824569	6.71839747455789	2.10304610863648	-0.0485749005041902	1.26392346927992	-0.540031653452604	-0.924441782342499	-0.498666929466136	1.90748384211265	-0.772514126307211	0.39590929596103	-0.783087215280965
7Z, 10Z, 13Z, 16Z, 19Z-docosapentaenoic acid	-1.07612413520028	-1.63370809500495	-2.13336632158716	-1.28437387269924	-1.75234183453601	0.882873416523898	-2.19312318360932	-1.66044741790356	-2.5767994488632	-0.0111292122375199	-0.318254710205331	0.436396042129279	0.638069305162192	-1.61241755998338	-0.161244330130083	-1.35334145943041	1.13257911129868	1.24934281339656
Arachidonic acid	-0.178230715507293	-1.2889472935197	-1.55056152957875	-1.14810698305954	-0.882135910473753	-0.371573371844285	-1.34425595719707	-0.633161632266413	-1.76759454132793	-0.0908677687032355	-0.278243333768158	2.56070599006517	-0.22790790845388	-1.00619384654821	-0.242882452368811	-0.436344156280868	-0.090986511618566	-0.187280012323436
(2S)-4-Oxo-2-phenyl-3,4-dihydro-2H-chromen-7-yl beta-D-glucopyranoside	-0.964869114772483	-0.548058269758288	-1.01865795741051	-0.944709141617318	-0.872172968123621	-0.874489127894339	-1.04798084374434	-1.0892350217899	-1.00105575589627	-0.833821403368028	-0.183297852370351	1.99707368097944	-0.866369449316297	0.636783327605771	-0.575359161891714	0.0558745130869302	0.82422239216464	-1.05510604689039
L-Malate	0.477284099493898	-1.5153300015224	-0.687523087623011	-1.67834481619282	-1.21949775878876	-0.837891579569516	-1.6534408393929	-1.45782609884194	-1.84235824339276	0.0288559170056032	1.00132216232563	0.684622995866637	-0.495255739668148	-0.901931594724092	1.50869052643295	-1.18953016249019	-1.20585086158631	0.569076756837924
Orotic acid	-0.60998157146663	-1.27446588374051	-1.37530908489395	-1.29001555247339	-1.18240101882612	0.753622900349267	-1.3629947813877	-1.33763238702964	-1.35126189588514	0.527191074689191	1.03243002141927	1.4438096463076	0.422217315706911	-1.22108394524063	-1.13251263026704	-0.353015623082839	-1.14582159005292	0.426785730520461
acetoacetate	-0.605753111505764	-1.35710081143268	-1.17387561008385	-0.477599531982553	-1.72754117381539	-1.00348907871121	-1.22570716860813	-0.40543521520304	-1.15829212860748	-0.887039355544559	-0.874289337546882	-0.391292306717147	1.78958224397336	-0.575008098440046	0.523492663717909	-0.995839356985781	0.204155272451299	1.20623827509185
Orotidine	-0.632183021277452	-1.34631543574324	-0.866643878107735	-1.07142427036795	-1.26675840787745	1.18314281132503	-1.49150171816577	-1.1008316478954	-1.45706563425691	-0.606621619654343	-0.347725918848892	2.38875332084307	0.0879281920463424	-0.909005532268415	-0.692833676661353	0.482578597284287	-0.498855844468045	0.0957824817273539
Inosine	-0.591765523544942	-0.531959602740378	-0.618377054479027	-0.724194193582033	0.0776022557843719	-0.61265059593129	-0.771777025224714	-0.693137432131587	-0.794932843561072	-0.358077621844665	0.0581689220178959	-0.242917955087843	-0.0145689962747579	-0.424921859413077	-0.691314838191954	2.5929547882585	-0.411136974381766	-0.508185465082329
