# Supplementary material for: Semen quality and seminal plasma metabolites in male rabbits (Oryctolagus cuniculus) under heat stress
Source: PeerJ. 2023 Apr 7;11:e15112. doi: 10.7717/peerj.15112 (PMC10103697; doi:10.7717/peerj.15112)
Supplement: Supplemental Information 2 [file peerj-11-15112-s002.zip › peerj-75361-Raw_data_result/Raw data/Result-X101SC21103966-Z01-J001-B1-42/4.MetDiffAnalysis/H.vs.NH/H.vs.NH_pos_Pvalue.xls]

Pvalue	Tetradecanedioic acid	(��)11(12)-DiHET	Methyl dihydrojasmonate	12-oxo Phytodienoic Acid	Limonin	(11E,15Z)-9,10,13-trihydroxyoctadeca-11,15-dienoic acid	17(S)-HETE	Sedanolide	2,4-dihydroxyheptadec-16-en-1-yl acetate	N,N-Dimethylaniline	Caprolactam	1-(1-adamantyl)-2-[(2-chloro-4-fluorophenyl)thio]ethan-1-one	N-Acetyl-L-leucine	L-Ergothioneine	2-Phenylethylamine	2-Aminobenzenesulfonic acid	Tetranor-12(S)-HETE	D-(+)-Proline	11-Oxoetiocholanolone	Tetramethylpyrazine	Oleoyl ethanolamide	Eicosapentaenoic acid	3-(5-phenyl-1,3-oxazol-2-yl)-4-(trifluoromethyl)pyridine	Cytosine	Tramadol N-Oxide	Betaine	Creatinine	2-(acetylamino)-3-(1H-indol-3-yl)propanoic acid	Hypoxanthine	DLK	Cytidine	PC (18:5e/4:0)	4-methoxy-6-(prop-2-en-1-yl)-2H-1,3-benzodioxole	PC (18:4e/20:5)	4-(pentyloxy)benzene-1-carbohydrazide	Indole-3-acrylic acid	3-Methylindole	gamma-Glutamylleucine	1,3,5-Trimethylpyrazole	DL-Stachydrine	7-Ketocholesterol	1-(3,4-dimethoxyphenyl)ethan-1-one oxime	D-Raffinose	3-methyl-5-oxo-5-(4-toluidino)pentanoic acid	LSD-d3	8-Aminooctanoic acid	4-methyl-5-oxo-2-pentyl-2,5-dihydrofuran-3-carboxylic acid	Nicotinamide	��-Estradiol
Tetradecanedioic acid	0	6.71744293212731e-10	2.48991929442239e-10	8.52097598208602e-11	9.11411512931002e-05	1.7774333149681e-07	9.38903918330597e-10	7.51962941459381e-08	1.22893963142635e-07	1.40152677276805e-09	6.68779431597331e-07	0.000358885981585666	1.8429673834732e-05	0.00975055329768623	0.00617766285549791	0.000465473068689766	0.000109604638683054	0.00258774508214541	0.000351003758085317	0.00543945404070701	0.000842076149303351	0.00535760538228878	0.00939335090844237	0.0545307243797271	0.00802951360535591	3.79971701310832e-05	0.0196278572516127	0.012445166038553	8.74532770100838e-06	0.000146260212976649	0.0921730738475911	0.000353858236432832	0.00518161867138574	0.02513087180353	0.003845300461913	0.0141929783122906	0.018702102504882	0.00210275492851994	0.0895141386417032	0.00256782401769519	0.0575562116660137	0.0668825956011687	0.0729226444336261	0.0109353431824324	0.0237677255355648	0.0644839591910215	0.369196486919725	0.0168011047106471	0.0499580188920568
(��)11(12)-DiHET	6.71744293212731e-10	0	8.48461059283492e-16	1.6012859518615e-12	0.000330029707825017	4.39039255843717e-09	2.44826880531747e-15	1.61390599772126e-13	2.23982831706806e-09	2.23878321560283e-09	3.98140578712144e-08	0.000950931181132514	8.59494843576494e-07	0.00945642385459274	0.016071343947352	0.00940966907161409	0.000548531439880109	0.0017812968118488	0.000470888763592446	0.0156226061076315	0.00396856791279003	0.00169375619930052	0.0754730927142707	0.0815857290300917	0.00994205272212638	0.000198992592774552	0.0257355541746041	0.095094795974129	4.30451542948609e-05	0.000180943685523725	0.138899704709899	0.00129182391771424	0.011579976788374	0.027749050694923	0.00620350628797319	0.125585782820008	0.131975995677711	0.00967289772357484	0.103074985297032	0.00311286131024945	0.0796470794286922	0.0905424175106533	0.0873944291779055	0.0130325083753645	0.0207310935297758	0.113257080683329	0.179916225099002	0.0184096320011876	0.148869985245063
Methyl dihydrojasmonate	2.48991929442239e-10	8.48461059283492e-16	0	2.44425225270076e-12	0.00018035476823309	7.7691230240876e-10	9.07312614817891e-14	1.19625465683954e-12	7.37511282517985e-10	1.63092725401409e-08	1.69040779236318e-07	0.000603705422344772	2.63729591342002e-06	0.00713085421034351	0.010962580481638	0.0110447815547521	0.000345196519923492	0.00252091584549857	0.000930970476619023	0.00923213936094038	0.00211455682112572	0.000705065115464854	0.0699665463072292	0.0377357095099488	0.00620030298697632	0.000101007036411068	0.0125258931419902	0.0892878633247466	2.74001395374405e-05	0.000140589947430522	0.0725270739327475	0.000976989840149363	0.0102949757134767	0.0202484331968994	0.00391586844739473	0.116628468255303	0.131547765036172	0.011603342475107	0.0802616977634801	0.0022619412540384	0.0794596595599828	0.0823916799729958	0.0725572646436965	0.0132773039346772	0.0194378293059686	0.104307189787962	0.149301834360489	0.0177834569961413	0.115634209485101
12-oxo Phytodienoic Acid	8.52097598208602e-11	1.6012859518615e-12	2.44425225270076e-12	0	0.000185337348035349	2.4165267666664e-10	9.30124472285857e-13	6.4111689884891e-11	7.02451275261834e-11	1.35852341664765e-10	8.66639237448813e-07	0.00198980871067664	6.74590049629728e-07	0.00826800258663499	0.0127118754440872	0.00665231112646509	0.000460609072423469	0.00188836254232158	0.000124613754537046	0.0151143501059701	0.00230451111186423	0.001033792913853	0.0396212211776466	0.05930615967127	0.00861137372960478	8.73603120308042e-05	0.0154458320952379	0.045839903230156	2.99238346271574e-05	0.000183285032918926	0.094797689433081	0.000357344334726235	0.00944566792531855	0.0224219936605627	0.00458690911099543	0.0609247115003894	0.0622518220794452	0.00667236126649156	0.110654617861647	0.00461163329947217	0.0918300735854449	0.107717514382437	0.0422010850157984	0.00565678590852987	0.0200586125761982	0.10724584991445	0.37570681527943	0.0284881201862719	0.117213906911661
Limonin	9.11411512931002e-05	0.000330029707825017	0.00018035476823309	0.000185337348035349	0	0.00103861330172672	0.000381416904794754	0.000665783441232675	0.000206291049862665	0.000738617720584768	0.00327407056553813	0.00591802035534817	0.00112350051327468	0.000147665137623044	0.0169102776678939	0.0136345080239315	0.000648006953549252	0.0115007474265186	0.0140605995193523	0.0266330371041967	0.0717498048624335	0.0730104392343183	0.0218323472048905	0.12248582492158	0.000154732394539763	0.018796401967283	0.0475712875457004	0.0316665029362187	0.00199089800502782	0.00180129385008084	0.148854902686618	0.000548344979972658	0.0664548829716481	5.72663283458519e-06	0.0560330285604676	0.0375565015117362	0.0542088299604658	0.0650928701903526	0.0492023243319878	0.0151641509870082	0.25671469059438	0.00619893824840269	0.0187897068697764	0.0730679532225179	0.0482689386259528	0.511388082710183	0.178389829039539	0.00109685288587299	0.0718614457240699
(11E,15Z)-9,10,13-trihydroxyoctadeca-11,15-dienoic acid	1.7774333149681e-07	4.39039255843717e-09	7.7691230240876e-10	2.4165267666664e-10	0.00103861330172672	0	4.30458279087172e-08	3.84461498441107e-08	9.79467181467068e-09	1.16540533756182e-06	2.37082857184964e-05	0.00562155824152416	9.4818214651209e-06	0.019558441555922	0.0313681594727854	0.0500473076607381	0.00337449119266483	0.00338708950164516	0.000400438263390036	0.0236524649397113	0.00516484023555063	5.6607864825533e-05	0.0876375357094065	0.0571022503862632	0.0167461369221985	0.000634667799197849	0.0221276087998095	0.114940997589547	0.000258154843446035	0.000962205975519134	0.0965297737644874	0.00254773009714119	0.00713852087162294	0.0409564655477343	0.00579365382187065	0.15457703985772	0.155146613929203	0.0397764182608392	0.163776735971781	0.00666360483880569	0.116466423433664	0.299439058902484	0.128436556190477	0.0205524435610417	0.031521255504275	0.164612129359764	0.215779089641774	0.0339766755603757	0.164629364449383
17(S)-HETE	9.38903918330597e-10	2.44826880531747e-15	9.07312614817891e-14	9.30124472285857e-13	0.000381416904794754	4.30458279087172e-08	0	2.24890992110792e-14	2.27341893938812e-09	2.01553755776348e-10	2.16360625078934e-08	0.00119762571290461	3.39241375548423e-07	0.00956734292973853	0.0172362409192256	0.00871220179921606	0.000558191972237308	0.00408712614208202	0.000957946883188369	0.0125012901014873	0.00180897330405146	0.00193492040953164	0.0897985745266309	0.0558800685418871	0.0108138357413734	9.56325554408208e-05	0.0161213371644183	0.10449596370367	2.85643100721273e-05	0.000107721466369108	0.0958019678590021	0.000670701390605229	0.0133945618757514	0.026698125635054	0.00598627583007676	0.131736019978622	0.143166314020837	0.00642300558818287	0.114643542757586	0.00397249247206101	0.0992320632159203	0.0693483283709959	0.0662070685153249	0.00895363171116012	0.0183987775332885	0.124696885806688	0.312132079142153	0.0263586794092208	0.167264308315986
Sedanolide	7.51962941459381e-08	1.61390599772126e-13	1.19625465683954e-12	6.4111689884891e-11	0.000665783441232675	3.84461498441107e-08	2.24890992110792e-14	0	1.28801066007044e-09	5.29619000233165e-09	1.64418468091009e-08	0.00298476480486247	1.14198065945729e-06	0.0104816474676608	0.0265278606767719	0.0323225092034643	0.00109733737727106	0.00374124380955655	0.000990778891071993	0.0160354153260633	0.00164884135246989	0.00303659123904173	0.168714650593319	0.0707224751710954	0.0104712800327985	0.000217211520738772	0.0164797461062127	0.192302311088377	9.65153918701518e-05	0.000205578045055438	0.120576886061931	0.00149585562896266	0.0112434732015964	0.0304155844895617	0.00501997950486657	0.248121507189267	0.25670732274354	0.013304685522008	0.121687430029595	0.00448393731395391	0.11189970484727	0.0836767049608044	0.0890634300273258	0.0127578096443234	0.0210488868663373	0.140742888544957	0.165448511502825	0.0290127992257981	0.286434056043037
2,4-dihydroxyheptadec-16-en-1-yl acetate	1.22893963142635e-07	2.23982831706806e-09	7.37511282517985e-10	7.02451275261834e-11	0.000206291049862665	9.79467181467068e-09	2.27341893938812e-09	1.28801066007044e-09	0	8.36920933190908e-08	4.4148763043432e-06	0.0027166765640008	3.70167508930512e-06	0.00803581693555798	0.0239563710127324	0.0258545008864963	0.00239771990221292	0.00498942606757827	0.000195671640158448	0.0239379884100506	0.00428253896754774	0.00216834897757399	0.101385046491443	0.067011631383892	0.0121964646302799	0.00103008624180946	0.019514947470004	0.0910736267556944	0.000172279429332816	0.00059435164062461	0.101845163095988	0.00145311252454803	0.0201181153973062	0.017379813747679	0.00308099375731365	0.103713197432441	0.106583101999095	0.0532485665655579	0.0998600117555985	0.0172545868592888	0.155066948321038	0.189856159701135	0.0308523141654395	0.0242911613420763	0.0434007385068389	0.177668296401569	0.186410189164624	0.0603906926924761	0.126114018080251
N,N-Dimethylaniline	1.40152677276805e-09	2.23878321560283e-09	1.63092725401409e-08	1.35852341664765e-10	0.000738617720584768	1.16540533756182e-06	2.01553755776348e-10	5.29619000233165e-09	8.36920933190908e-08	0	2.2166039329213e-07	0.00490062572602368	8.5801548636808e-06	0.0124680507749268	0.0227103298684483	0.0024269737550614	0.00083400002134717	0.006085677458141	0.00021661367210466	0.0427529733872155	0.000878350048307727	0.0161511536053777	0.0206696902340357	0.134833760376719	0.013393174073239	0.000324172131333332	0.0335991045935477	0.0220780276189339	0.000107195127669358	0.000688053754895928	0.176380529588948	0.000826023541972771	0.00856105809081991	0.0352703276096746	0.0157528688283975	0.0280243469892136	0.02967408605872	0.00109522119323578	0.147546695398133	0.00596337322901236	0.10501089449805	0.130024128657883	0.140027842309025	0.00904219168182459	0.0299372281962908	0.113978632079402	0.517832333097522	0.0251603263624429	0.17115636595187
Caprolactam	6.68779431597331e-07	3.98140578712144e-08	1.69040779236318e-07	8.66639237448813e-07	0.00327407056553813	2.37082857184964e-05	2.16360625078934e-08	1.64418468091009e-08	4.4148763043432e-06	2.2166039329213e-07	0	0.0102425049197502	1.1026098597177e-05	0.055474702508432	0.0803171351419824	0.0380909782002297	0.00417706426735863	0.0166092107484854	0.00726424229889159	0.00194633145204046	6.95170807778314e-05	0.0558514148890004	0.343582365845015	0.34044045103133	0.0240774735568847	0.000681257836474224	0.115693592900737	0.376853294469627	0.000309556498870919	0.00110954523082696	0.501741097469917	0.00438726970148974	0.00134950624087521	0.0844108295864947	0.0069987311317057	0.376151202946865	0.42543248937948	0.0254965303846194	0.30574055354469	0.00675325963181833	0.0936289281921067	0.108050523402243	0.289518380812844	0.0565790766217136	0.0575505810143503	0.137261558343011	0.315216649844998	0.0271420542737862	0.376273756983031
1-(1-adamantyl)-2-[(2-chloro-4-fluorophenyl)thio]ethan-1-one	0.000358885981585666	0.000950931181132514	0.000603705422344772	0.00198980871067664	0.00591802035534817	0.00562155824152416	0.00119762571290461	0.00298476480486247	0.0027166765640008	0.00490062572602368	0.0102425049197502	0	0.00987704871537951	0.0381040652038788	0.00312062138749602	0.00171530447466919	0.000711480808882377	0.0933708161104714	0.0217152075546401	0.0906548147206982	0.126805610821239	0.0263474513223586	0.0250963265989191	0.0450344351324175	0.170451536334568	0.00795155055265464	0.0341179272600678	0.0356221737967883	0.000109759971641933	0.00337110355798511	0.0767314553950458	0.133869147547226	0.122924642912499	0.104481574899147	0.00467545776588141	0.0502275791559251	0.052748169577323	0.0368824215629976	0.0300254695485672	0.0934565679329476	0.419059949601398	0.229876702738604	0.11605019601456	0.184965328665193	0.155100171597354	0.456902183365662	0.135386125045043	0.104091162005901	0.0876026958278166
N-Acetyl-L-leucine	1.8429673834732e-05	8.59494843576494e-07	2.63729591342002e-06	6.74590049629728e-07	0.00112350051327468	9.4818214651209e-06	3.39241375548423e-07	1.14198065945729e-06	3.70167508930512e-06	8.5801548636808e-06	1.1026098597177e-05	0.00987704871537951	0	0.00759272696313408	0.031389440627656	0.0506838682087615	0.00316160963653683	0.00374095005097455	0.0133588889639816	0.00994566171394042	0.0114589974399501	0.00694155672173643	0.320293799757454	0.266709979068106	0.0919570245856038	0.0023330558996721	0.160409737629296	0.374553476308309	2.66763335623973e-05	0.000231679459646363	0.383139870541177	0.00211342703042223	0.050558421848231	0.0100848064754077	0.0187238686759485	0.428317508400539	0.419653537776369	0.0795758989902643	0.155505223666712	0.0539148134665119	0.749258743642595	0.153314496093644	0.0429586632390756	0.0187613070199605	0.0137424289401578	0.688819012444728	0.72988887632889	0.017651099604405	0.33616260837902
L-Ergothioneine	0.00975055329768623	0.00945642385459274	0.00713085421034351	0.00826800258663499	0.000147665137623044	0.019558441555922	0.00956734292973853	0.0104816474676608	0.00803581693555798	0.0124680507749268	0.055474702508432	0.0381040652038788	0.00759272696313408	0	0.00366874680247914	0.0332694734394141	0.000257865468054357	0.000529044536479221	0.265132540157867	0.0907048757684282	0.182792654082594	0.180072469360336	0.0832044794906426	0.317446432011574	0.0116670287939322	0.0325203473223918	0.543462504700906	0.109571833740842	0.0104014238919744	0.000407620358796331	0.341142544689807	0.0018942760015939	0.959439938734054	1.0526472567774e-06	0.319798966151514	0.138002177835784	0.162906237414076	0.173388670987759	0.00276359524660687	0.0086488161665401	0.570549859174406	0.0704101289769143	0.0196804263842269	0.00602672559318501	4.95881827280596e-05	0.939674469657028	0.341827548511959	0.000488913463215645	0.101919440572028
2-Phenylethylamine	0.00617766285549791	0.016071343947352	0.010962580481638	0.0127118754440872	0.0169102776678939	0.0313681594727854	0.0172362409192256	0.0265278606767719	0.0239563710127324	0.0227103298684483	0.0803171351419824	0.00312062138749602	0.031389440627656	0.00366874680247914	0	0.00136996657080921	0.00188800836651137	0.00151088650355705	0.20598739930713	0.0752047742842638	0.144857888695215	0.105918371070201	0.0217827466431988	0.183067989514263	0.0957605910213772	0.0321112293182008	0.29520409694665	0.0309626563117259	7.61522659092147e-05	0.0080327172710182	0.242017893577675	0.13884854977555	0.711089481285926	0.0323780687517549	0.236147108981812	0.0383949107232611	0.0415163887039223	0.0254964157029137	1.99193641981383e-07	0.0208508128233725	0.431344988278771	0.114302792854402	0.0167989794147426	0.0498142227289457	0.0390732922438255	0.31920521591777	0.543406361813394	0.00700818153336388	0.23043599015542
2-Aminobenzenesulfonic acid	0.000465473068689766	0.00940966907161409	0.0110447815547521	0.00665231112646509	0.0136345080239315	0.0500473076607381	0.00871220179921606	0.0323225092034643	0.0258545008864963	0.0024269737550614	0.0380909782002297	0.00171530447466919	0.0506838682087615	0.0332694734394141	0.00136996657080921	0	0.000846662280459022	0.0133957326868833	0.0135858700147895	0.183317923256364	0.156689835036103	0.263425067472774	3.40627799075741e-05	0.216829167801395	0.0997143205596653	0.00743703407000664	0.217178408664568	3.61803015938477e-05	0.00432142069086128	0.0113399857833235	0.246373808551693	0.0222896969403703	0.339648357936847	0.105666546105087	0.308923795957162	1.80278619095317e-05	3.68724147085332e-05	0.000181044187384393	0.0474794319750278	0.0144983704943355	0.073297719369014	0.0586852931584593	0.0545701978350026	0.0304045187866471	0.100406030306778	0.0322456473500497	0.898689786281727	0.0541450851685719	0.0186533992340332
Tetranor-12(S)-HETE	0.000109604638683054	0.000548531439880109	0.000345196519923492	0.000460609072423469	0.000648006953549252	0.00337449119266483	0.000558191972237308	0.00109733737727106	0.00239771990221292	0.00083400002134717	0.00417706426735863	0.000711480808882377	0.00316160963653683	0.000257865468054357	0.00188800836651137	0.000846662280459022	0	0.00267720421917852	0.0444605431453657	0.011484962338222	0.0222243334944324	0.0721437027893984	0.0118841482523498	0.213428825107421	0.00314902549641129	1.09213972197833e-05	0.146943327689809	0.0208667490045539	0.00135610758192249	0.00147406884216786	0.307002276136188	0.000594861344192461	0.143875189569232	0.00434585870841353	0.0485933499536562	0.0342365348998405	0.0386104727975669	0.00488212043545452	0.0518296178821413	0.000938760947258033	0.135767165539484	0.0632975051581659	0.0094185984880583	0.000107406796764904	0.00322657541408389	0.0822091627544479	0.560040446708058	0.00715869664136589	0.00693662715181689
D-(+)-Proline	0.00258774508214541	0.0017812968118488	0.00252091584549857	0.00188836254232158	0.0115007474265186	0.00338708950164516	0.00408712614208202	0.00374124380955655	0.00498942606757827	0.006085677458141	0.0166092107484854	0.0933708161104714	0.00374095005097455	0.000529044536479221	0.00151088650355705	0.0133957326868833	0.00267720421917852	0	0.0337029483152023	0.0331405401220422	0.140652034968974	0.103461754733983	0.097641791904153	0.447978269935461	0.118438495642221	0.00674507089715271	0.677737671900043	0.124944289141674	0.00471565790206703	0.000220458020965964	0.586757697938681	0.00351487460765269	0.680785444340018	0.0248714471111744	0.208602204153025	0.152680285514146	0.143583980665123	0.0823203841609651	0.00770650475303512	0.00473108134224821	0.152054285861646	0.0831569107836616	0.0243325241101282	0.00261168783253657	0.000156868230794534	0.154299954753337	0.334781023065941	0.0094582614205111	0.230541828586974
11-Oxoetiocholanolone	0.000351003758085317	0.000470888763592446	0.000930970476619023	0.000124613754537046	0.0140605995193523	0.000400438263390036	0.000957946883188369	0.000990778891071993	0.000195671640158448	0.00021661367210466	0.00726424229889159	0.0217152075546401	0.0133588889639816	0.265132540157867	0.20598739930713	0.0135858700147895	0.0444605431453657	0.0337029483152023	0	0.497462544424332	0.154448416871268	0.0514168942785627	0.00884949323879629	0.18864659383073	0.106499787946472	0.0263164079185466	0.0157739841965137	0.00721435956229279	0.0233146366683684	0.0463478259781388	0.210633836569063	0.050712362313641	0.00848680993007504	0.300497723800962	0.0210141926322945	0.0114164101450707	0.00645166933478997	0.00815615493238883	0.643139471592142	0.107255647757803	0.0894854610543902	0.266346859771557	0.171925955576786	0.139790763064012	0.500658660178735	0.0650423214466895	0.23744336502267	0.369973121987344	0.329619109089602
Tetramethylpyrazine	0.00543945404070701	0.0156226061076315	0.00923213936094038	0.0151143501059701	0.0266330371041967	0.0236524649397113	0.0125012901014873	0.0160354153260633	0.0239379884100506	0.0427529733872155	0.00194633145204046	0.0906548147206982	0.00994566171394042	0.0907048757684282	0.0752047742842638	0.183317923256364	0.011484962338222	0.0331405401220422	0.497462544424332	0	0.000268817025829276	0.207299767980256	0.995595519169867	0.338964349496601	0.110802473688448	0.000887012962131893	0.448732964663401	0.942069883135596	0.00526946323028448	0.00210517515069231	0.550199454336695	0.00389011372457069	0.050307987871317	0.132284059108787	0.00799696852480441	0.916817642510044	0.913915183648629	0.44524702639527	0.303489532961391	0.0287757382054127	0.170254562096016	0.0682089379254698	0.0663748714978445	0.0530095424817629	0.0192806687644013	0.227646003301626	0.979195617068181	0.11551896175829	0.204274334832163
Oleoyl ethanolamide	0.000842076149303351	0.00396856791279003	0.00211455682112572	0.00230451111186423	0.0717498048624335	0.00516484023555063	0.00180897330405146	0.00164884135246989	0.00428253896754774	0.000878350048307727	6.95170807778314e-05	0.126805610821239	0.0114589974399501	0.182792654082594	0.144857888695215	0.156689835036103	0.0222243334944324	0.140652034968974	0.154448416871268	0.000268817025829276	0	0.24467603621128	0.48125599226626	0.237889877474934	0.125953522163586	0.000824998727381309	0.150822954362511	0.475074757858789	0.00421586676000011	0.0107235065073478	0.338596114984492	0.011369511139295	0.00212114923728788	0.314833542207959	0.0056900980398575	0.405301646405089	0.511339211697133	0.0626161031909677	0.44829192117227	0.0346770714551098	0.228695275371351	0.357921066151749	0.617011907517136	0.074260675651823	0.0662288787083012	0.183571713295068	0.901722386054721	0.167592513613399	0.494416186183271
Eicosapentaenoic acid	0.00535760538228878	0.00169375619930052	0.000705065115464854	0.001033792913853	0.0730104392343183	5.6607864825533e-05	0.00193492040953164	0.00303659123904173	0.00216834897757399	0.0161511536053777	0.0558514148890004	0.0263474513223586	0.00694155672173643	0.180072469360336	0.105918371070201	0.263425067472774	0.0721437027893984	0.103461754733983	0.0514168942785627	0.207299767980256	0.24467603621128	0	0.275826470402131	0.00281544893874105	0.124262334059892	0.0110012208274253	0.00764733406526588	0.348434100036662	0.0219536815672284	0.0315262162833852	0.00596538546455309	0.0476792247666964	0.241910689736187	0.264679306536978	0.0772940812410548	0.469105292185158	0.469444276153962	0.201489262756004	0.314819679281184	0.0653410718171468	0.238554949003486	0.547767860595739	0.112605269382519	0.0525784586242638	0.129953109498494	0.251648705031772	0.538054409496858	0.380182373999746	0.147677089332327
3-(5-phenyl-1,3-oxazol-2-yl)-4-(trifluoromethyl)pyridine	0.00939335090844237	0.0754730927142707	0.0699665463072292	0.0396212211776466	0.0218323472048905	0.0876375357094065	0.0897985745266309	0.168714650593319	0.101385046491443	0.0206696902340357	0.343582365845015	0.0250963265989191	0.320293799757454	0.0832044794906426	0.0217827466431988	3.40627799075741e-05	0.0118841482523498	0.097641791904153	0.00884949323879629	0.995595519169867	0.48125599226626	0.275826470402131	0	0.14250838783041	0.083781963330413	0.0935164327685169	0.0926663859840576	3.48223049736505e-14	0.062837405518347	0.220482878765969	0.116888498403982	0.0859664923541959	0.341840459245866	0.139712018568707	0.435969774740552	1.7458942366831e-10	1.25702761149973e-10	0.000875747793252329	0.111202533194216	0.141707316768878	0.266242383323076	0.306670729931157	0.314852138034764	0.110975577878208	0.380772666817654	0.137672185583225	0.703032852232482	0.130691910667479	0.0164705296229048
Cytosine	0.0545307243797271	0.0815857290300917	0.0377357095099488	0.05930615967127	0.12248582492158	0.0571022503862632	0.0558800685418871	0.0707224751710954	0.067011631383892	0.134833760376719	0.34044045103133	0.0450344351324175	0.266709979068106	0.317446432011574	0.183067989514263	0.216829167801395	0.213428825107421	0.447978269935461	0.18864659383073	0.338964349496601	0.237889877474934	0.00281544893874105	0.14250838783041	0	0.360253472831946	0.0350228721366708	1.58089346297382e-06	0.144294292636816	0.0671465003815745	0.038064211574522	9.38106017537626e-16	0.0789779302912899	0.584256207507345	0.448968774982776	0.0351059275734542	0.188362703333012	0.240312744768064	0.101897781028762	0.269025887121281	0.366601172581251	0.492076833107661	0.0683070586511235	0.178263687353345	0.235075380889269	0.231916623032629	0.32781798052924	0.311873767107702	0.925817724926262	0.326806724735073
Tramadol N-Oxide	0.00802951360535591	0.00994205272212638	0.00620030298697632	0.00861137372960478	0.000154732394539763	0.0167461369221985	0.0108138357413734	0.0104712800327985	0.0121964646302799	0.013393174073239	0.0240774735568847	0.170451536334568	0.0919570245856038	0.0116670287939322	0.0957605910213772	0.0997143205596653	0.00314902549641129	0.118438495642221	0.106499787946472	0.110802473688448	0.125953522163586	0.124262334059892	0.083781963330413	0.360253472831946	0	0.0359562811662827	0.0911455800440875	0.110945550612436	0.163164230500522	0.176468862185435	0.399098467688448	0.00652374304599715	0.0766130304706088	0.00178311954577982	0.505656079179785	0.132715592371461	0.18249442403647	0.0565978433458337	0.234373366326425	0.000568916711926018	0.00964707765874977	0.0185286142989991	0.0498511780593105	0.0425497423626998	0.283185205447501	0.0468804064304062	0.321859973229556	0.00588302405867967	0.0424086167045059
Betaine	3.79971701310832e-05	0.000198992592774552	0.000101007036411068	8.73603120308042e-05	0.018796401967283	0.000634667799197849	9.56325554408208e-05	0.000217211520738772	0.00103008624180946	0.000324172131333332	0.000681257836474224	0.00795155055265464	0.0023330558996721	0.0325203473223918	0.0321112293182008	0.00743703407000664	1.09213972197833e-05	0.00674507089715271	0.0263164079185466	0.000887012962131893	0.000824998727381309	0.0110012208274253	0.0935164327685169	0.0350228721366708	0.0359562811662827	0	0.0332661172741985	0.104458236810174	0.00318637544997951	0.000380095542031175	0.0739272105125401	2.48616397483867e-05	0.0575106868753752	0.196153014191126	0.00726905289256206	0.128050817044195	0.146423855348897	0.00669916182410896	0.340597631828426	0.00277400047280496	0.0342251267634009	0.092522480946368	0.0197384336610852	1.25539016147501e-05	0.00289227432680133	0.00826822361588188	0.972937558815947	0.22474542545497	0.0227851896488825
Creatinine	0.0196278572516127	0.0257355541746041	0.0125258931419902	0.0154458320952379	0.0475712875457004	0.0221276087998095	0.0161213371644183	0.0164797461062127	0.019514947470004	0.0335991045935477	0.115693592900737	0.0341179272600678	0.160409737629296	0.543462504700906	0.29520409694665	0.217178408664568	0.146943327689809	0.677737671900043	0.0157739841965137	0.448732964663401	0.150822954362511	0.00764733406526588	0.0926663859840576	1.58089346297382e-06	0.0911455800440875	0.0332661172741985	0	0.0977622910648751	0.0533021196850177	0.119607118088976	2.47727830231807e-06	0.110821977513481	0.0572514470775454	0.400542589461032	0.0143173779698603	0.151951667660491	0.169752731071625	0.0165962868559553	0.592994397808132	0.295419869319095	0.3430246666258	0.0325402476928696	0.191037131198621	0.307500953769936	0.774160904085576	0.185543000297192	0.217299412111364	0.915999431012986	0.523057477637834
2-(acetylamino)-3-(1H-indol-3-yl)propanoic acid	0.012445166038553	0.095094795974129	0.0892878633247466	0.045839903230156	0.0316665029362187	0.114940997589547	0.10449596370367	0.192302311088377	0.0910736267556944	0.0220780276189339	0.376853294469627	0.0356221737967883	0.374553476308309	0.109571833740842	0.0309626563117259	3.61803015938477e-05	0.0208667490045539	0.124944289141674	0.00721435956229279	0.942069883135596	0.475074757858789	0.348434100036662	3.48223049736505e-14	0.144294292636816	0.110945550612436	0.104458236810174	0.0977622910648751	0	0.0869815660672397	0.261742319389451	0.111233479445176	0.0807915049046313	0.43479109363347	0.197803100636059	0.40278008915008	2.12286277362713e-14	2.23014073538458e-15	0.0022179137675085	0.124429795506911	0.223773778815806	0.257051648010539	0.389275597863978	0.242925638145739	0.11296681668905	0.444490156816319	0.116319613384049	0.80104041273836	0.269553186556661	0.0107832584067407
Hypoxanthine	8.74532770100838e-06	4.30451542948609e-05	2.74001395374405e-05	2.99238346271574e-05	0.00199089800502782	0.000258154843446035	2.85643100721273e-05	9.65153918701518e-05	0.000172279429332816	0.000107195127669358	0.000309556498870919	0.000109759971641933	2.66763335623973e-05	0.0104014238919744	7.61522659092147e-05	0.00432142069086128	0.00135610758192249	0.00471565790206703	0.0233146366683684	0.00526946323028448	0.00421586676000011	0.0219536815672284	0.062837405518347	0.0671465003815745	0.163164230500522	0.00318637544997951	0.0533021196850177	0.0869815660672397	0	0.000115641865205036	0.112817567198042	0.0308961936945457	0.052077214688671	0.0281684622931851	0.00168319293852525	0.101668297340471	0.107329127245799	0.0142509330381497	0.00320296553602319	0.0574745735850238	0.728370007077295	0.0916056539638639	0.0682808125027466	0.0660170045611197	0.0240300547985661	0.692936126092366	0.492371505406678	0.0144211978893211	0.384268336123996
DLK	0.000146260212976649	0.000180943685523725	0.000140589947430522	0.000183285032918926	0.00180129385008084	0.000962205975519134	0.000107721466369108	0.000205578045055438	0.00059435164062461	0.000688053754895928	0.00110954523082696	0.00337110355798511	0.000231679459646363	0.000407620358796331	0.0080327172710182	0.0113399857833235	0.00147406884216786	0.000220458020965964	0.0463478259781388	0.00210517515069231	0.0107235065073478	0.0315262162833852	0.220482878765969	0.038064211574522	0.176468862185435	0.000380095542031175	0.119607118088976	0.261742319389451	0.000115641865205036	0	0.0665207813347109	0.000433283343529777	0.300080541117443	0.0144552893710189	0.0140461329009119	0.275775403381563	0.32337976035771	0.0485494530204566	0.0361637099814641	0.00734907420034243	0.246464014928934	0.0201427337986535	0.042223811047714	0.00845316563141189	1.82319947930652e-05	0.457148687794492	0.481935943885443	0.0249105536981485	0.400169652498746
Cytidine	0.0921730738475911	0.138899704709899	0.0725270739327475	0.094797689433081	0.148854902686618	0.0965297737644874	0.0958019678590021	0.120576886061931	0.101845163095988	0.176380529588948	0.501741097469917	0.0767314553950458	0.383139870541177	0.341142544689807	0.242017893577675	0.246373808551693	0.307002276136188	0.586757697938681	0.210633836569063	0.550199454336695	0.338596114984492	0.00596538546455309	0.116888498403982	9.38106017537626e-16	0.399098467688448	0.0739272105125401	2.47727830231807e-06	0.111233479445176	0.112817567198042	0.0665207813347109	0	0.1049004910211	0.73241304810672	0.45893520989761	0.0612658886099543	0.147257973674206	0.188545452059415	0.112018588363936	0.295185074154143	0.485546701184028	0.571518514897556	0.0899968039549368	0.215764716916776	0.288162969843391	0.289547182587497	0.431454853002638	0.386250376929702	0.822017039831233	0.36136880653939
PC (18:5e/4:0)	0.000353858236432832	0.00129182391771424	0.000976989840149363	0.000357344334726235	0.000548344979972658	0.00254773009714119	0.000670701390605229	0.00149585562896266	0.00145311252454803	0.000826023541972771	0.00438726970148974	0.133869147547226	0.00211342703042223	0.0018942760015939	0.13884854977555	0.0222896969403703	0.000594861344192461	0.00351487460765269	0.050712362313641	0.00389011372457069	0.011369511139295	0.0476792247666964	0.0859664923541959	0.0789779302912899	0.00652374304599715	2.48616397483867e-05	0.110821977513481	0.0807915049046313	0.0308961936945457	0.000433283343529777	0.1049004910211	0	0.252872650760396	0.0122380327045259	0.067814021648285	0.0820465213148582	0.11058294746029	0.0629363167058854	0.403907985400968	0.010965906870823	0.068331258846626	0.0303115984172152	0.00812856748584399	3.95716646974514e-05	0.00049021135227687	0.0816733670264004	0.849274703293734	0.113782732438106	0.0108381190593499
4-methoxy-6-(prop-2-en-1-yl)-2H-1,3-benzodioxole	0.00518161867138574	0.011579976788374	0.0102949757134767	0.00944566792531855	0.0664548829716481	0.00713852087162294	0.0133945618757514	0.0112434732015964	0.0201181153973062	0.00856105809081991	0.00134950624087521	0.122924642912499	0.050558421848231	0.959439938734054	0.711089481285926	0.339648357936847	0.143875189569232	0.680785444340018	0.00848680993007504	0.050307987871317	0.00212114923728788	0.241910689736187	0.341840459245866	0.584256207507345	0.0766130304706088	0.0575106868753752	0.0572514470775454	0.43479109363347	0.052077214688671	0.300080541117443	0.73241304810672	0.252872650760396	0	0.562308034414134	0.0210217248824796	0.442279229095261	0.477394494764667	0.0512762978723902	0.527315750020657	0.112461312741074	0.20398426267818	0.37041379071657	0.801452163878101	0.783262455573451	0.753581080690341	0.186645751624658	0.421963609768956	0.19165981975345	0.929264480574146
PC (18:4e/20:5)	0.02513087180353	0.027749050694923	0.0202484331968994	0.0224219936605627	5.72663283458519e-06	0.0409564655477343	0.026698125635054	0.0304155844895617	0.017379813747679	0.0352703276096746	0.0844108295864947	0.104481574899147	0.0100848064754077	1.0526472567774e-06	0.0323780687517549	0.105666546105087	0.00434585870841353	0.0248714471111744	0.300497723800962	0.132284059108787	0.314833542207959	0.264679306536978	0.139712018568707	0.448968774982776	0.00178311954577982	0.196153014191126	0.400542589461032	0.197803100636059	0.0281684622931851	0.0144552893710189	0.45893520989761	0.0122380327045259	0.562308034414134	0	0.512178679635192	0.217584621164901	0.274713997265915	0.248363390882601	0.0359233201731581	0.0236769505285702	0.875538569061066	0.0191714791051544	0.0288377589137931	0.115039305195877	0.0240241032421954	0.75330038223122	0.370323696699562	5.64351784188871e-05	0.199531469628329
4-(pentyloxy)benzene-1-carbohydrazide	0.003845300461913	0.00620350628797319	0.00391586844739473	0.00458690911099543	0.0560330285604676	0.00579365382187065	0.00598627583007676	0.00501997950486657	0.00308099375731365	0.0157528688283975	0.0069987311317057	0.00467545776588141	0.0187238686759485	0.319798966151514	0.236147108981812	0.308923795957162	0.0485933499536562	0.208602204153025	0.0210141926322945	0.00799696852480441	0.0056900980398575	0.0772940812410548	0.435969774740552	0.0351059275734542	0.505656079179785	0.00726905289256206	0.0143173779698603	0.40278008915008	0.00168319293852525	0.0140461329009119	0.0612658886099543	0.067814021648285	0.0210217248824796	0.512178679635192	0	0.43204287870226	0.41737844907714	0.365080584472244	0.411616629009837	0.644659985821673	0.700154078343853	0.493922793310199	0.236918920341885	0.200877294375747	0.16654676407921	0.774694457296689	0.233831715088668	0.965665763308383	0.305341150933244
Indole-3-acrylic acid	0.0141929783122906	0.125585782820008	0.116628468255303	0.0609247115003894	0.0375565015117362	0.15457703985772	0.131736019978622	0.248121507189267	0.103713197432441	0.0280243469892136	0.376151202946865	0.0502275791559251	0.428317508400539	0.138002177835784	0.0383949107232611	1.80278619095317e-05	0.0342365348998405	0.152680285514146	0.0114164101450707	0.916817642510044	0.405301646405089	0.469105292185158	1.7458942366831e-10	0.188362703333012	0.132715592371461	0.128050817044195	0.151951667660491	2.12286277362713e-14	0.101668297340471	0.275775403381563	0.147257973674206	0.0820465213148582	0.442279229095261	0.217584621164901	0.43204287870226	0	3.09518635936886e-16	0.00469042492433386	0.146049309394498	0.237346341840096	0.218991094712856	0.396577053636004	0.239263844398694	0.1614046810156	0.501725780678714	0.102638183234146	0.962757152916059	0.307303496132694	0.00823351300354564
3-Methylindole	0.018702102504882	0.131975995677711	0.131547765036172	0.0622518220794452	0.0542088299604658	0.155146613929203	0.143166314020837	0.25670732274354	0.106583101999095	0.02967408605872	0.42543248937948	0.052748169577323	0.419653537776369	0.162906237414076	0.0415163887039223	3.68724147085332e-05	0.0386104727975669	0.143583980665123	0.00645166933478997	0.913915183648629	0.511339211697133	0.469444276153962	1.25702761149973e-10	0.240312744768064	0.18249442403647	0.146423855348897	0.169752731071625	2.23014073538458e-15	0.107329127245799	0.32337976035771	0.188545452059415	0.11058294746029	0.477394494764667	0.274713997265915	0.41737844907714	3.09518635936886e-16	0	0.00504695933973506	0.154582174098934	0.314687074268664	0.277050675070927	0.517010204039074	0.232209521173364	0.147340185429068	0.541068020165465	0.12433914020184	0.979467659394714	0.378234162381392	0.0118170909240633
gamma-Glutamylleucine	0.00210275492851994	0.00967289772357484	0.011603342475107	0.00667236126649156	0.0650928701903526	0.0397764182608392	0.00642300558818287	0.013304685522008	0.0532485665655579	0.00109522119323578	0.0254965303846194	0.0368824215629976	0.0795758989902643	0.173388670987759	0.0254964157029137	0.000181044187384393	0.00488212043545452	0.0823203841609651	0.00815615493238883	0.44524702639527	0.0626161031909677	0.201489262756004	0.000875747793252329	0.101897781028762	0.0565978433458337	0.00669916182410896	0.0165962868559553	0.0022179137675085	0.0142509330381497	0.0485494530204566	0.112018588363936	0.0629363167058854	0.0512762978723902	0.248363390882601	0.365080584472244	0.00469042492433386	0.00504695933973506	0	0.287983849755814	0.00505412643185492	0.0775128075755043	0.0181434599074442	0.347983915499103	0.0291243374239926	0.235854343728519	0.0224527860140495	0.953486670097768	0.0613765322524037	0.447971268932481
1,3,5-Trimethylpyrazole	0.0895141386417032	0.103074985297032	0.0802616977634801	0.110654617861647	0.0492023243319878	0.163776735971781	0.114643542757586	0.121687430029595	0.0998600117555985	0.147546695398133	0.30574055354469	0.0300254695485672	0.155505223666712	0.00276359524660687	1.99193641981383e-07	0.0474794319750278	0.0518296178821413	0.00770650475303512	0.643139471592142	0.303489532961391	0.44829192117227	0.314819679281184	0.111202533194216	0.269025887121281	0.234373366326425	0.340597631828426	0.592994397808132	0.124429795506911	0.00320296553602319	0.0361637099814641	0.295185074154143	0.403907985400968	0.527315750020657	0.0359233201731581	0.411616629009837	0.146049309394498	0.154582174098934	0.287983849755814	0	0.168104505502865	0.88964660412105	0.27224812972272	0.0825706447319877	0.252162736980305	0.0492133950873834	0.957207591614775	0.231273512272686	0.0207253739852666	0.490285775789052
DL-Stachydrine	0.00256782401769519	0.00311286131024945	0.0022619412540384	0.00461163329947217	0.0151641509870082	0.00666360483880569	0.00397249247206101	0.00448393731395391	0.0172545868592888	0.00596337322901236	0.00675325963181833	0.0934565679329476	0.0539148134665119	0.0086488161665401	0.0208508128233725	0.0144983704943355	0.000938760947258033	0.00473108134224821	0.107255647757803	0.0287757382054127	0.0346770714551098	0.0653410718171468	0.141707316768878	0.366601172581251	0.000568916711926018	0.00277400047280496	0.295419869319095	0.223773778815806	0.0574745735850238	0.00734907420034243	0.485546701184028	0.010965906870823	0.112461312741074	0.0236769505285702	0.644659985821673	0.237346341840096	0.314687074268664	0.00505412643185492	0.168104505502865	0	0.000527668162251806	0.0193138616696506	0.14811945055021	0.00995134910533819	0.0186513008593453	0.00486751470262285	0.497146079709593	0.000968249408630941	0.211156232604731
7-Ketocholesterol	0.0575562116660137	0.0796470794286922	0.0794596595599828	0.0918300735854449	0.25671469059438	0.116466423433664	0.0992320632159203	0.11189970484727	0.155066948321038	0.10501089449805	0.0936289281921067	0.419059949601398	0.749258743642595	0.570549859174406	0.431344988278771	0.073297719369014	0.135767165539484	0.152054285861646	0.0894854610543902	0.170254562096016	0.228695275371351	0.238554949003486	0.266242383323076	0.492076833107661	0.00964707765874977	0.0342251267634009	0.3430246666258	0.257051648010539	0.728370007077295	0.246464014928934	0.571518514897556	0.068331258846626	0.20398426267818	0.875538569061066	0.700154078343853	0.218991094712856	0.277050675070927	0.0775128075755043	0.88964660412105	0.000527668162251806	0	0.133981285902877	0.329380788669255	0.0898713320616115	0.41158622754942	1.72140958258324e-05	0.682489989395179	0.472137065204227	0.123814044999247
1-(3,4-dimethoxyphenyl)ethan-1-one oxime	0.0668825956011687	0.0905424175106533	0.0823916799729958	0.107717514382437	0.00619893824840269	0.299439058902484	0.0693483283709959	0.0836767049608044	0.189856159701135	0.130024128657883	0.108050523402243	0.229876702738604	0.153314496093644	0.0704101289769143	0.114302792854402	0.0586852931584593	0.0632975051581659	0.0831569107836616	0.266346859771557	0.0682089379254698	0.357921066151749	0.547767860595739	0.306670729931157	0.0683070586511235	0.0185286142989991	0.092522480946368	0.0325402476928696	0.389275597863978	0.0916056539638639	0.0201427337986535	0.0899968039549368	0.0303115984172152	0.37041379071657	0.0191714791051544	0.493922793310199	0.396577053636004	0.517010204039074	0.0181434599074442	0.27224812972272	0.0193138616696506	0.133981285902877	0	0.0359397022879027	0.214535027938584	0.192432291499133	0.175143148874587	0.54092571825307	0.0453502346725757	0.802456274245791
D-Raffinose	0.0729226444336261	0.0873944291779055	0.0725572646436965	0.0422010850157984	0.0187897068697764	0.128436556190477	0.0662070685153249	0.0890634300273258	0.0308523141654395	0.140027842309025	0.289518380812844	0.11605019601456	0.0429586632390756	0.0196804263842269	0.0167989794147426	0.0545701978350026	0.0094185984880583	0.0243325241101282	0.171925955576786	0.0663748714978445	0.617011907517136	0.112605269382519	0.314852138034764	0.178263687353345	0.0498511780593105	0.0197384336610852	0.191037131198621	0.242925638145739	0.0682808125027466	0.042223811047714	0.215764716916776	0.00812856748584399	0.801452163878101	0.0288377589137931	0.236918920341885	0.239263844398694	0.232209521173364	0.347983915499103	0.0825706447319877	0.14811945055021	0.329380788669255	0.0359397022879027	0	0.00393364066166108	0.0911190183206622	0.160071920986192	0.654070655667058	0.445125530642471	0.0312514314103257
3-methyl-5-oxo-5-(4-toluidino)pentanoic acid	0.0109353431824324	0.0130325083753645	0.0132773039346772	0.00565678590852987	0.0730679532225179	0.0205524435610417	0.00895363171116012	0.0127578096443234	0.0242911613420763	0.00904219168182459	0.0565790766217136	0.184965328665193	0.0187613070199605	0.00602672559318501	0.0498142227289457	0.0304045187866471	0.000107406796764904	0.00261168783253657	0.139790763064012	0.0530095424817629	0.074260675651823	0.0525784586242638	0.110975577878208	0.235075380889269	0.0425497423626998	1.25539016147501e-05	0.307500953769936	0.11296681668905	0.0660170045611197	0.00845316563141189	0.288162969843391	3.95716646974514e-05	0.783262455573451	0.115039305195877	0.200877294375747	0.1614046810156	0.147340185429068	0.0291243374239926	0.252162736980305	0.00995134910533819	0.0898713320616115	0.214535027938584	0.00393364066166108	0	0.000218183582266192	0.043959631011431	0.426125305012141	0.262509602158586	0.0146478822270295
LSD-d3	0.0237677255355648	0.0207310935297758	0.0194378293059686	0.0200586125761982	0.0482689386259528	0.031521255504275	0.0183987775332885	0.0210488868663373	0.0434007385068389	0.0299372281962908	0.0575505810143503	0.155100171597354	0.0137424289401578	4.95881827280596e-05	0.0390732922438255	0.100406030306778	0.00322657541408389	0.000156868230794534	0.500658660178735	0.0192806687644013	0.0662288787083012	0.129953109498494	0.380772666817654	0.231916623032629	0.283185205447501	0.00289227432680133	0.774160904085576	0.444490156816319	0.0240300547985661	1.82319947930652e-05	0.289547182587497	0.00049021135227687	0.753581080690341	0.0240241032421954	0.16654676407921	0.501725780678714	0.541068020165465	0.235854343728519	0.0492133950873834	0.0186513008593453	0.41158622754942	0.192432291499133	0.0911190183206622	0.000218183582266192	0	0.712907511366223	0.923927238320174	0.0514968624174567	0.200529724867807
8-Aminooctanoic acid	0.0644839591910215	0.113257080683329	0.104307189787962	0.10724584991445	0.511388082710183	0.164612129359764	0.124696885806688	0.140742888544957	0.177668296401569	0.113978632079402	0.137261558343011	0.456902183365662	0.688819012444728	0.939674469657028	0.31920521591777	0.0322456473500497	0.0822091627544479	0.154299954753337	0.0650423214466895	0.227646003301626	0.183571713295068	0.251648705031772	0.137672185583225	0.32781798052924	0.0468804064304062	0.00826822361588188	0.185543000297192	0.116319613384049	0.692936126092366	0.457148687794492	0.431454853002638	0.0816733670264004	0.186645751624658	0.75330038223122	0.774694457296689	0.102638183234146	0.12433914020184	0.0224527860140495	0.957207591614775	0.00486751470262285	1.72140958258324e-05	0.175143148874587	0.160071920986192	0.043959631011431	0.712907511366223	0	0.875552219358499	0.842038924489507	0.0658019106451864
4-methyl-5-oxo-2-pentyl-2,5-dihydrofuran-3-carboxylic acid	0.369196486919725	0.179916225099002	0.149301834360489	0.37570681527943	0.178389829039539	0.215779089641774	0.312132079142153	0.165448511502825	0.186410189164624	0.517832333097522	0.315216649844998	0.135386125045043	0.72988887632889	0.341827548511959	0.543406361813394	0.898689786281727	0.560040446708058	0.334781023065941	0.23744336502267	0.979195617068181	0.901722386054721	0.538054409496858	0.703032852232482	0.311873767107702	0.321859973229556	0.972937558815947	0.217299412111364	0.80104041273836	0.492371505406678	0.481935943885443	0.386250376929702	0.849274703293734	0.421963609768956	0.370323696699562	0.233831715088668	0.962757152916059	0.979467659394714	0.953486670097768	0.231273512272686	0.497146079709593	0.682489989395179	0.54092571825307	0.654070655667058	0.426125305012141	0.923927238320174	0.875552219358499	0	0.308284671998306	0.880301888485234
Nicotinamide	0.0168011047106471	0.0184096320011876	0.0177834569961413	0.0284881201862719	0.00109685288587299	0.0339766755603757	0.0263586794092208	0.0290127992257981	0.0603906926924761	0.0251603263624429	0.0271420542737862	0.104091162005901	0.017651099604405	0.000488913463215645	0.00700818153336388	0.0541450851685719	0.00715869664136589	0.0094582614205111	0.369973121987344	0.11551896175829	0.167592513613399	0.380182373999746	0.130691910667479	0.925817724926262	0.00588302405867967	0.22474542545497	0.915999431012986	0.269553186556661	0.0144211978893211	0.0249105536981485	0.822017039831233	0.113782732438106	0.19165981975345	5.64351784188871e-05	0.965665763308383	0.307303496132694	0.378234162381392	0.0613765322524037	0.0207253739852666	0.000968249408630941	0.472137065204227	0.0453502346725757	0.445125530642471	0.262509602158586	0.0514968624174567	0.842038924489507	0.308284671998306	0	0.6732949437929
��-Estradiol	0.0499580188920568	0.148869985245063	0.115634209485101	0.117213906911661	0.0718614457240699	0.164629364449383	0.167264308315986	0.286434056043037	0.126114018080251	0.17115636595187	0.376273756983031	0.0876026958278166	0.33616260837902	0.101919440572028	0.23043599015542	0.0186533992340332	0.00693662715181689	0.230541828586974	0.329619109089602	0.204274334832163	0.494416186183271	0.147677089332327	0.0164705296229048	0.326806724735073	0.0424086167045059	0.0227851896488825	0.523057477637834	0.0107832584067407	0.384268336123996	0.400169652498746	0.36136880653939	0.0108381190593499	0.929264480574146	0.199531469628329	0.305341150933244	0.00823351300354564	0.0118170909240633	0.447971268932481	0.490285775789052	0.211156232604731	0.123814044999247	0.802456274245791	0.0312514314103257	0.0146478822270295	0.200529724867807	0.0658019106451864	0.880301888485234	0.6732949437929	0
8-Hydroxyquinoline	0.0270600567857334	0.0765232870111122	0.052729040431621	0.0498932550915135	0.0731446700437359	0.0259357625650566	0.104754280006294	0.0969952194588885	0.0769418995569912	0.0613687788395906	0.164941257006365	0.122936593426152	0.5532390643092	0.833218367265322	0.733560367196786	0.195065032689561	0.218571480524597	0.637550425766582	0.00122834414179708	0.673678736480589	0.14530188981583	0.134383113872075	0.012276510638039	0.0465282460960522	0.0866740591591978	0.147969699276161	0.0018523758857924	0.0203298971190869	0.271810690609022	0.410081896871321	0.0489014478811575	0.300624694313817	0.000727596323498058	0.573156454695211	0.0640657308656862	0.0306505397961473	0.0347103545261206	0.0228764136369629	0.736811815156321	0.148890637311023	0.103729740233166	0.311498282125927	0.793203206791847	0.80256529675413	0.808934249114815	0.103492332581242	0.0840864222581764	0.471844916562319	0.519839507260884
6-Methylquinoline	0.031194537397344	0.0401679331316356	0.0393382839520658	0.0475857692559397	0.0298540716741681	0.166580197838854	0.0217395074877773	0.0356671596750184	0.148973260781711	0.0335383397641664	0.0515442431004482	0.176301670202541	0.0773136700947834	0.0778876398851363	0.0723729743366767	0.0164702871741293	0.0349009757908191	0.103543760517977	0.272918795370332	0.138606351619454	0.191074306940619	0.241353369574491	0.214153130863533	0.0688215541971463	0.0264809250414495	0.0308688505449568	0.0397695275920012	0.306555502058186	0.0641548341011784	0.011841417797966	0.0878362500624765	0.0303801542336885	0.317378725547829	0.0479380818658516	0.902288557856078	0.332890267719322	0.438748366369362	0.000401507038146222	0.320889338919522	0.00143618128815197	0.0785168646245666	1.34192944940381e-06	0.109117730444496	0.0810713024240059	0.119379140426785	0.0809011577255914	0.892932386400512	0.0215050587720533	0.907565023637932
2-Amino-1,3-octadecanediol	0.0236887620123261	0.0143169744600745	0.00957556817742335	0.0311909543561752	0.0745439599065131	0.0111439526784432	0.0267494600252316	0.0103106094666032	0.0103610027594828	0.0352042777221592	0.00468290445021246	0.0839132635475254	0.0608878494806387	0.176084664027375	0.468501290632605	0.807668150651515	0.150741680784918	0.196385977336042	0.122029066246617	0.0831426882399006	0.00659875646563959	0.393269487868322	0.699775603175911	0.52712823137836	0.31146230014829	0.206356235892208	0.339872254149933	0.772776004890139	0.0431870742451898	0.11270695382491	0.678587617086028	0.375150166955751	0.0117712937317492	0.192480498537771	0.00587746864316122	0.80291723549435	0.858785543007759	0.738323184682385	0.411259340051417	0.296549672032618	0.929902227994045	0.978806266065904	0.565177403886053	0.96668915841472	0.318493451539599	0.96806436641777	0.00153542072195732	0.124863824688846	0.782803516565682
3,3-dimethyl-5-oxo-5-[(3-phenyl-1H-pyrazol-5-yl)amino]pentanoic acid	0.0253430871608848	0.0323084562239788	0.0494150362897307	0.0274454427713572	0.266735527852023	0.133764293523717	0.0249143826361001	0.0368087000309751	0.121790592252955	0.0250723749881333	0.0681243332801076	0.112233492638916	0.0840983797478634	0.333430314459891	0.028220541497956	0.00334602879008798	0.0140098711238746	0.0127302763235897	0.0298308101013298	0.179721042517616	0.262817207709852	0.265503048898309	0.102432558487215	0.246046376637699	0.257507433363813	0.00216462109400952	0.117386025563775	0.113332392295835	0.0425077326793246	0.0292074702221972	0.324849408429881	0.0448287625893602	0.405436272722023	0.738846884105932	0.33413608587694	0.152699096101881	0.126791446291129	0.00024238619919998	0.307706871094349	0.0250582329322403	0.0402889151390893	0.0110484223755315	0.0208064272862879	0.00270857368185651	0.117038111767602	0.0051168419629134	0.563045049365069	0.438226290169655	0.514769768038611
4,7,8-trimethoxyfuro[2,3-b]quinoline	0.0830140822956748	0.100934423345247	0.0716361631902887	0.0853715842913207	0.000299039706381197	0.123423978436801	0.0889494360271842	0.0969423264780774	0.0585094083537319	0.112852674304004	0.132073717277818	0.124675773784669	0.0585465888942795	0.0153588532534893	0.0778846707977199	0.275183250825796	0.0633253512596058	0.494514910860535	0.397085219915651	0.248263368561532	0.365304178038871	0.399368008078204	0.306815243515998	0.617469027607799	0.00142581506132394	0.624194238732367	0.230134887110801	0.401243402364819	0.0563411006224402	0.258350592044489	0.625793381046351	0.275027587837113	0.139046669872962	9.53251320682263e-06	0.635655608353757	0.398540414414334	0.491768517106381	0.294029911572188	0.12303060974135	0.0875723039248957	0.992930009276044	0.0331375713530965	0.111319375426975	0.831602857205045	0.77193239164612	0.721208877504655	0.413091696341987	0.0006773088048662	0.576079475795592
L-Glutamic acid monosodium salt	0.00132324167621473	0.00273221591038373	0.00156031546527003	0.0016408165431575	0.094724103510261	0.000973117169588784	0.0018739629127245	0.00171412694978807	0.00687233818596056	0.0015304181427508	0.000256381456258011	0.18874209550808	0.00512526208593478	0.121817658329714	0.207345797717785	0.23035803029415	0.00708806306142372	0.0754611892374073	0.175580494439014	0.000777311414490988	4.24932341171928e-07	0.058076789814746	0.540629391367152	0.428984613395402	0.0713233395450929	0.000248195139390357	0.312309204269126	0.6527456592962	0.0148865072718691	0.0137704399748567	0.595380921939844	0.00758059314190512	0.00225513839770797	0.215306709502992	0.0462007312862362	0.649191573881626	0.743480531849549	0.0608425730565866	0.750858639822185	0.00326666988795678	0.154703809603507	0.538749793076713	0.641214563592767	0.0164927781430964	0.0256934700902884	0.134199175217706	0.895401066585427	0.0544579008212956	0.376538174864939
D-(+)-Maltose	0.00766480943586258	0.00285304468043542	0.00253608826326519	0.00191977966977734	0.0194701627550341	0.000991313955214442	0.00328437844796008	0.00246720810608392	0.00182730344155785	0.0114833978302873	0.00358917583358158	0.111300081941384	6.41427756106367e-05	0.0170555547668779	0.204352660722512	0.584505318803673	0.00495598393923796	0.0235478757558412	0.194365338348983	0.00245721358013571	0.016071918597077	0.0332845326585815	0.919929758212651	0.769267277011078	0.117718163721407	0.00523745688422951	0.65847025336672	0.99592785283195	0.00937751854408509	0.0169260976069558	0.970439453000364	0.00528252613909985	0.108241636745846	0.0301765618196962	0.00902256610913467	0.923902236434256	0.958236286778473	0.801393660438417	0.4318272525497	0.173066089962608	0.970553763045339	0.832461957189599	0.0647737295651115	0.0091721727908957	0.010912835587479	0.999772566874209	0.850535127539033	0.104034167471166	0.12149612604456
5-(2,5-dihydroxyhexyl)oxolan-2-one	0.000335454058037981	0.000368003648390274	0.000662557156544291	8.57590802152095e-05	0.0956292233898626	0.000110061452671033	0.000284878382264329	0.000739921960127347	0.00205463936495635	0.000268387241688948	0.00107987374494551	0.0796699416823742	0.00105173562902251	0.625721362155463	0.352114022146633	0.0722156737999648	0.0394997412329859	0.122604334224212	0.00101097354836255	0.0665277353135118	0.0175427263339813	0.00227950888671887	0.172594640683416	0.227951206165062	0.138870156101374	0.000954204819883592	0.0419679510457899	0.211936124422095	0.0143002131529493	0.0473714326900089	0.312395156766	0.0155832144664247	0.00116176002116732	0.650436227937172	0.032041675594821	0.259257006095519	0.228240987381718	0.00924374524588506	0.750800810536426	0.0529338363752569	0.0874583359055462	0.406575575692488	0.27165923382281	0.022169441809851	0.300935891620816	0.0596715606736092	0.541118156182704	0.401905316492885	0.328791290159285
XLR11 N-(2-fluoropentyl) isomer	0.0243149940304774	0.0477613037768312	0.0526876256531672	0.0220698252381231	0.221880609559705	0.0858890239541846	0.0290515490130725	0.0506188590947577	0.0549685719810922	0.0267300602634537	0.059030920120625	0.284021447022904	0.0299774555536486	0.0505942198915003	0.0359086606311855	0.00979960567854194	0.00495045733635833	0.00407806269755338	0.21792062657933	0.0108317876191043	0.0489026849603294	0.211040441510169	0.342648006827594	0.531873832415831	0.239173239240963	0.000216407386846191	0.755960441792062	0.287949518078338	0.0668172354080961	0.00526156139732435	0.644556330387065	0.0010791713183895	0.820597426857069	0.30440381161454	0.405946212060698	0.241799732548333	0.252040338634526	0.0556216476301731	0.306258513724506	0.0102260697672287	0.0544982406737518	0.163323824185605	0.00171553208301202	1.55920955149058e-05	0.00304369171667498	0.0163536803754013	0.0922609004621138	0.364808589480142	0.0884861211019114
16(R)-HETE	0.00714906925936746	0.0550866093197332	0.0645409630596607	0.0206637476640312	0.0654097426050638	0.0786473819895284	0.0557876925412145	0.0770686269499918	0.0669572359012991	0.00630051418810541	0.0638664735358666	0.106667893834605	0.149919903685316	0.143382521610574	0.0400917405340393	0.00056099314104638	0.00278903898509799	0.0417672724100612	0.00285169754408346	0.249895378533947	0.0386028114264197	0.84885268507251	0.000744014887537966	0.899658518678192	0.0975316431040513	0.0146215871489996	0.352266210144303	0.00085098107036321	0.0390687937065351	0.123549623174827	0.924836129745985	0.0616943102530246	0.0293744311993928	0.231173381922859	0.220170824585876	0.0009190738197025	0.000610384990382725	0.0002114733703704	0.389645131417736	0.0307166187762783	0.135893543792079	0.256468938947447	0.214928156089313	0.0275860699474072	0.275939171459043	0.0412955174006049	0.710467321548981	0.0959232679941851	0.208992571434898
Stearoyl ethanolamide	0.00270724873095958	0.0131759742577584	0.00944536585521646	0.0105914162606187	0.461135200644468	0.0134119063940357	0.0105644193081361	0.0128165656798795	0.0236500033537675	0.00489091544978784	0.00170028953998592	0.0960605165592494	0.0774224846359565	0.965197655633894	0.195029445396886	0.0951757079996665	0.101464122321967	0.290106849016343	0.0799770652990181	0.014124623370251	3.51553842545062e-06	0.182250577409744	0.229786204159837	0.187831534275179	0.546002415371125	0.00306938069088591	0.117334054831714	0.214272559578075	0.0127287759379505	0.117566101337433	0.285041162701823	0.134359781116759	0.00230757697671354	0.652078399302823	0.00642880132842965	0.182472988989721	0.215472656816598	0.0399648416031581	0.652707058606431	0.172864188490633	0.200178144613342	0.922485720441917	0.910356460959018	0.209320555241559	0.408162385126414	0.0502947937725832	0.843703933340123	0.729720306088674	0.379822112320565
Isoquinoline	0.0251895708257678	0.149985774504018	0.152330085887678	0.0794439842251987	0.0612963633432322	0.213271150732357	0.155937749022566	0.267817354025112	0.128281005957083	0.0311766323356981	0.4310634766718	0.0617549794034003	0.47337383901592	0.163539271479394	0.0431470025770523	3.22835137846725e-05	0.0395081660876944	0.178183985738119	0.00886737622716541	0.790615534284493	0.537415665055502	0.60937698519002	3.36108243393885e-10	0.268453277914021	0.159973147219857	0.181015459294841	0.163361826189707	6.02889269641748e-14	0.126900509480474	0.3824357751401	0.208146107184721	0.145358195649861	0.50465179765121	0.251219566072191	0.528632777014635	4.07911377194054e-14	5.49425609032172e-16	0.00254298045681416	0.151148171644649	0.291988774716662	0.293760825085	0.425509355701304	0.255322706235739	0.171997445100908	0.621698813206288	0.117468244544997	0.927507634999848	0.339117557221432	0.0193276144829364
Corey Lactone Diol	0.0145623073034788	0.0292664215811437	0.0300684041474925	0.0318133014288333	0.188946042840232	0.0802946558294133	0.0329001120408688	0.0424260310831031	0.0931314282616821	0.0338750324870767	0.033446536127354	0.0746593840820253	0.103048419032133	0.206749307097108	0.0727961041815752	0.0202289785785317	9.74567070881476e-05	0.0451970383354129	0.181287419940342	0.0320529371467352	0.0522198098155519	0.283253112580254	0.0888045001359335	0.688835625948214	0.0441904672388766	7.54057853870776e-05	0.465600347712697	0.100304001707964	0.101996031786815	0.192923634017473	0.897555378383428	0.0129003649977021	0.191937215145682	0.567442468194122	0.147308670829197	0.132827473333587	0.126144312476778	0.032095523495048	0.481659655948256	0.0288256478730561	0.0554517247360167	0.408855204291089	0.0601455036227134	0.000228912229598176	0.104876939194505	0.00317515514064589	0.900984514426373	0.370382534387175	0.00327488923009531
diethyl 2-(3-chloroanilino)malonate	0.0870128771054943	0.113272620243436	0.154803099776133	0.0362098898130382	0.127535347827327	0.106719354597162	0.109438155949264	0.114313667173231	0.0305735201989639	0.0269913242044842	0.354791826610294	0.276609122805995	0.16853683265996	0.240364990372335	0.193384403394349	0.0422753963938726	0.154619346859678	0.119841308960928	0.000146047566612989	0.618839175650222	0.752939158650987	0.510929684793795	0.0141504823140204	0.745184075197219	0.301058291803087	0.264665349081996	0.230084537228278	0.00545581481539785	0.212020797123982	0.350910242827097	0.634408454189731	0.193485379659797	0.46555181490114	0.345833176986718	0.343808030992356	0.00828347257126536	0.00256062227400013	0.0544891436631507	0.415793708657923	0.56622292705866	0.488495862483337	0.707334804068806	0.0429590741466301	0.099910885427883	0.688776652348668	0.299234643082855	0.885327254623616	0.781036579855898	0.433059436901345
N-[3-(1H-imidazol-1-yl)propyl]-5-methoxy-1H-indole-2-carboxamide	0.194958349769728	0.300652675955782	0.171668149705788	0.290175347036389	0.0540530888264998	0.254841423032036	0.300567840498927	0.346691174472404	0.201360973247705	0.50665050544777	0.775437988601765	0.0524067375942831	0.745658513466833	0.371059837634127	0.185635774606015	0.201115784519364	0.420680045818834	0.779141883604073	0.258633392401561	0.751938645628545	0.943907282021715	0.0591965990876764	0.0991622171053503	0.000123074146376282	0.155155374431942	0.528796640053573	0.000561393824185245	0.110288481453007	0.243620258306299	0.29880952815007	0.000124045426752425	0.530010063904927	0.61143718414772	0.148987670636744	0.330210174243335	0.114252092563028	0.173505644213631	0.282403003546826	0.214529551757336	0.352933982179285	0.504602185696276	0.0341016963077206	0.221506168766983	0.76301671637055	0.892624053869733	0.410429486947618	0.0525823854964139	0.531720505750011	0.336698895159774
4-(1H-pyrazol-1-yl)-N,N-bis(2-pyridinylmethyl)benzenesulfonamide	0.0368582723796781	0.0281679302225281	0.0382197073827038	0.0280897838194372	0.0514799224843873	0.093026254084715	0.0228098107655444	0.0311413964789237	0.0942358969325191	0.0613086479873452	0.0404825047600711	0.0606039232192729	0.00576593159765991	0.0425087543747712	0.0629112460725984	0.0990830286284715	0.00061124932188143	0.0223676974204319	0.286362305353167	0.00891822735922045	0.221464200903059	0.221344646278179	0.610438428291892	0.722672497172081	0.114574708335986	0.00190802251527693	0.494296578955879	0.739792129228189	0.0164018721130622	0.0136250386001543	0.914197039149946	0.0116193620768044	0.394107038004571	0.0891400157615091	0.088997108577181	0.874427622643814	0.81378866568965	0.0978392859778362	0.350894212496151	0.0661008539624345	0.430843737591984	0.0402416787930003	0.00355135433996177	0.00064087801361715	0.0156356228366203	0.414938232074292	0.47088998568944	0.131361525281302	0.221578210062146
Indole	0.0600007695194423	0.0863172484069082	0.0816295231307907	0.0946992138395255	0.0418005727422684	0.284477552973485	0.0512046546362837	0.074881838153486	0.240133354004169	0.0646675639003345	0.100592115291411	0.252435069444113	0.154247855892317	0.0933289169376239	0.0748864110972782	0.020394811981232	0.0567109021751365	0.129114079210337	0.348748115211202	0.183745567953648	0.232396160853636	0.396592093097612	0.20231227123006	0.0696610175260357	0.0365070897591174	0.0579182199466662	0.0436116197031853	0.284185606463136	0.0933790041373407	0.0209781974614287	0.083121609983874	0.0490921831190091	0.403374364978968	0.0556682684567374	0.992929264878531	0.301948904519885	0.407969766124696	0.000521472711039583	0.288746572300941	0.00315504965061265	0.102297866952514	4.15112087088012e-07	0.128641526193715	0.122280717924897	0.155302386637301	0.0946917647650673	0.911129335445975	0.0280886127758605	0.982283765226977
LPE 22:5	0.013585280627078	0.0148866423246486	0.0140703497397165	0.00614098616238112	0.189814689979264	0.0153277696325298	0.00832080510559059	0.00917699436122945	0.0180859599718545	0.0113637259136608	0.0234987451465869	0.117672055007879	0.0201046918673074	0.121231272976307	0.321938399232638	0.217352770837144	0.00416064543929504	0.071428775290151	0.106249147490151	0.0175351104617528	0.00947664813909386	0.0523579162272595	0.455787060724175	0.144219627587291	0.263878743119355	4.96969869214623e-06	0.142837671004976	0.414559298548405	0.0589021305255486	0.00926745522407126	0.195060869096312	0.000450207497543287	0.269212537210578	0.611525655367868	0.00536102213547219	0.505813532113386	0.46178720867793	0.143245692185921	0.783465977448559	0.153326918083898	0.2012796646747	0.618708092725716	0.0535669735333318	9.464307633818e-06	0.00362800435820914	0.163558903725359	0.485949165079593	0.987412334860979	0.0856472046051734
5-(3-phenylprop-2-enylidene)-2-thioxohexahydropyrimidine-4,6-dione	0.0981345387039773	0.129306792810354	0.174963653039868	0.0570862854794767	0.145153481232998	0.101658833024255	0.151138338103197	0.141212406042196	0.144424065293105	0.041992073294879	0.399289223845152	0.323330840941728	0.223116005104951	0.210633350538985	0.13402906947132	0.055742896311281	0.0686485681106126	0.053415951942178	0.000923967479692567	0.641647299604094	0.703117363376727	0.505063436091545	0.00471210383679087	0.783205583411542	0.245382520926857	0.189322183361941	0.219292544518983	0.00731591586462511	0.170929571194799	0.292659252398116	0.720449698898281	0.255249654988658	0.207777349862847	0.320393494942622	0.536287384372984	0.022696672403649	0.00862386800534899	0.00303020735952365	0.429150013109942	0.215028693292751	0.493103865429813	0.405340550612405	0.301260703189106	0.0685055348145363	0.43701444968807	0.319657128481305	0.910811802990348	0.216093985161903	0.928978136321467
N,5-Bis(3-nitrophenyl)oxazol-2-amine	0.475032469769263	0.509237940277745	0.347885418444562	0.521116861760801	0.425419708030384	0.42794446759758	0.465745263995948	0.439533984578577	0.434770862619507	0.671570452551198	0.823884609943118	0.215995985400852	0.888746176091147	0.601427782499394	0.947839757212467	0.931355426283443	0.921132019991103	0.329570275820142	0.323960430337022	0.752034408856778	0.774979724160405	0.104858741303073	0.399870233495452	0.000100884040535363	0.465988989298619	0.743166204148831	7.04238243935319e-06	0.424820708984269	0.577554104923932	0.88736240297469	8.26025935734457e-05	0.923541625453985	0.244801519737491	0.971556358417057	0.208847164477979	0.510829466030891	0.594028592924577	0.314842216431327	0.976580912690725	0.995100507436922	0.812666039726417	0.184168789333903	0.946951536795405	0.38604124010661	0.276735628782042	0.582282532037256	0.0566142634190714	0.606767081750884	0.919248715790528
Phenylpropiolic acid	0.0991076304163196	0.211454126391777	0.102861134189253	0.130713322701406	0.0362046275849401	0.180744023668419	0.132700798351259	0.169988818923992	0.134005704030983	0.203716985541908	0.468129025539214	0.140226463897194	0.418065592232264	0.14209396929958	0.265760473505083	0.249668725624366	0.0959058754332354	0.798994640716526	0.467206890674483	0.237637840589697	0.171860104234703	0.045715924548617	0.11673528056893	2.29339677291214e-06	0.0509515940236765	0.0487001946876033	4.00258990862388e-05	0.113269473171562	0.164839124577393	0.125505069230802	1.16090144192679e-06	0.0293494351990083	0.544123266789017	0.0901698027155074	0.0959942311156408	0.128799521035928	0.199207257653256	0.118094740772845	0.381707934428347	0.276657416706947	0.528436373949813	0.0259641978345189	0.0788352768295547	0.158066009371225	0.289227520906876	0.400014173669057	0.665337258842473	0.736755806851811	0.110174520756331
ACar 18:1	0.00681894815460125	0.0407313751182061	0.032670146707423	0.0159923327298619	0.256457873374986	0.0437610653191221	0.0226805173000235	0.0271925073706775	0.0526726079022149	0.00539414616494578	0.0107790974258117	0.240198334312484	0.105514739718526	0.792355930157936	0.15209733388532	0.0548983843366736	0.115589056187185	0.273957640565883	0.0339925963063892	0.04004416239619	4.27773198223208e-05	0.396976479682976	0.111064803801997	0.105844162759862	0.389166647400632	0.00597546751739331	0.0240247883412551	0.107486483099571	0.0142798023128202	0.0700035438057525	0.135556538423938	0.0795023842746954	0.00189160697222817	0.944716713924053	0.0334435449157912	0.096384002929793	0.11429184887085	0.00128657526781516	0.671840646988102	0.128877366787808	0.250886541372377	0.18327546825493	0.707160095032886	0.163944187153903	0.432169795338015	0.0629870843071125	0.680339816178711	0.513985721936528	0.982433686120397
DRH	0.0799517739962442	0.0860944556148834	0.08819015951955	0.0788412533392376	0.42779306376257	0.0862207276750874	0.094774756241261	0.0925738265559172	0.0647542522591969	0.131227667545659	0.0997932912402542	0.0403636435846037	0.0981110897448136	0.988220968220883	0.645606792740521	0.638739673656477	0.29283201367818	0.600050408669401	0.070911841605719	0.170858818852538	0.129785608752309	0.253566254844682	0.559287288904602	0.226558650503149	0.723688916952311	0.117086594445282	0.118005099201451	0.48717233871668	0.0310279080407414	0.284948392423809	0.28790132553254	0.409865260884888	0.123227271311792	0.753515969803724	6.01665781580392e-07	0.548259710152478	0.448539620220415	0.805084666259727	0.772600242198435	0.364301887219357	0.598429593357459	0.6665932124723	0.553514063097912	0.470518284321192	0.610275145431117	0.732029332481233	0.450578515339077	0.352650265720007	0.326407153027136
[truncated: 23 more columns]
