# Supplementary material for: Semen quality and seminal plasma metabolites in male rabbits (Oryctolagus cuniculus) under heat stress
Source: PeerJ. 2023 Apr 7;11:e15112. doi: 10.7717/peerj.15112 (PMC10103697; doi:10.7717/peerj.15112)
Supplement: Supplemental Information 2 [file peerj-11-15112-s002.zip › peerj-75361-Raw_data_result/Raw data/Result-X101SC21103966-Z01-J001-B1-42/4.MetDiffAnalysis/H.vs.NH/H.vs.NH_pos_corr.xls]

corr	Tetradecanedioic acid	(��)11(12)-DiHET	Methyl dihydrojasmonate	12-oxo Phytodienoic Acid	Limonin	(11E,15Z)-9,10,13-trihydroxyoctadeca-11,15-dienoic acid	17(S)-HETE	Sedanolide	2,4-dihydroxyheptadec-16-en-1-yl acetate	N,N-Dimethylaniline	Caprolactam	1-(1-adamantyl)-2-[(2-chloro-4-fluorophenyl)thio]ethan-1-one	N-Acetyl-L-leucine	L-Ergothioneine	2-Phenylethylamine	2-Aminobenzenesulfonic acid	Tetranor-12(S)-HETE	D-(+)-Proline	11-Oxoetiocholanolone	Tetramethylpyrazine	Oleoyl ethanolamide	Eicosapentaenoic acid	3-(5-phenyl-1,3-oxazol-2-yl)-4-(trifluoromethyl)pyridine	Cytosine	Tramadol N-Oxide	Betaine	Creatinine	2-(acetylamino)-3-(1H-indol-3-yl)propanoic acid	Hypoxanthine	DLK	Cytidine	PC (18:5e/4:0)	4-methoxy-6-(prop-2-en-1-yl)-2H-1,3-benzodioxole	PC (18:4e/20:5)	4-(pentyloxy)benzene-1-carbohydrazide	Indole-3-acrylic acid	3-Methylindole	gamma-Glutamylleucine	1,3,5-Trimethylpyrazole	DL-Stachydrine	7-Ketocholesterol	1-(3,4-dimethoxyphenyl)ethan-1-one oxime	D-Raffinose	3-methyl-5-oxo-5-(4-toluidino)pentanoic acid	LSD-d3	8-Aminooctanoic acid	4-methyl-5-oxo-2-pentyl-2,5-dihydrofuran-3-carboxylic acid	Nicotinamide	��-Estradiol
Tetradecanedioic acid	1	0.955504343386034	0.960777605050759	0.96576527451939	-0.791504056715467	0.908961163721369	0.953566843097824	0.918558282186191	0.913214248798204	0.951135373659393	0.891811184806739	-0.74786566885524	0.832163232999925	-0.591311475124386	-0.618852331648552	0.73847099379165	-0.786154510486631	-0.665263983598676	0.748649991806421	0.626113380385472	0.715514776125119	0.626966932434095	0.593656490401357	0.460385895757131	-0.603328192378077	-0.814945743140872	0.543917866506571	0.575544002184247	-0.848106498991306	-0.777479713831032	0.408719553738073	-0.748364261796259	0.628838723488225	-0.525444720214202	-0.645050821501787	0.56672548593943	0.547415926824739	0.675300469761061	-0.411793928848262	-0.665644326329693	-0.45538714187411	0.441121909591869	0.432656257247438	-0.583996887403573	-0.52970013066466	-0.444641492932723	0.225080245778163	-0.555050568949996	0.468352905162574
(��)11(12)-DiHET	0.955504343386034	1	0.99196898778979	0.979279232066385	-0.750811585989392	0.943466464660462	0.990827405969248	0.984478010090906	0.948124111063501	0.948127201022898	0.924974762129495	-0.71052387387793	0.888200214394101	-0.593237272395981	-0.558163516739523	0.593547814437777	-0.732333543247792	-0.683065725889714	0.738043907884493	0.560133713757051	0.643377454300188	0.685380490329577	0.429236807395496	0.421374255929283	-0.590082567969917	-0.767786919421403	0.523614559213168	0.405414541539765	-0.81178776478447	-0.770829839837599	0.362848088487326	-0.697486407516849	0.580280423590708	-0.517752337987213	-0.618611178580954	0.37463361049949	0.368873318051027	0.591815339165047	-0.396746046523025	-0.656013667947582	-0.423819662952924	0.410597232950459	0.414292686986539	-0.572476337121729	-0.539914846095875	-0.386358311844864	0.330843236778858	-0.548549405267685	0.35452759460606
Methyl dihydrojasmonate	0.960777605050759	0.99196898778979	1	0.978144597498726	-0.770933375324372	0.95467303318582	0.985562301320507	0.980026789935451	0.954972302129628	0.933113029618626	0.909552244982834	-0.728674651439992	0.870443307700433	-0.610452709208107	-0.583836357253566	0.583353811526131	-0.749237372035782	-0.666549604897821	0.711402075393756	0.594738364455171	0.675034575514846	0.722626708890721	0.436731851756313	0.492770349403766	-0.618641025300873	-0.788541998890453	0.575115613940869	0.412058603258313	-0.822952626858491	-0.778691430286012	0.433194475717008	-0.70940020830814	0.587866659167943	-0.541645014810781	-0.644087579049548	0.383065844361296	0.369253151934477	0.580148853757729	-0.423039709776936	-0.671813085121104	-0.424058377041769	0.420370140821871	0.433153321567975	-0.571230246051264	-0.544625143039884	-0.395450990850011	0.354176016852767	-0.551024762462093	0.38402972992665
12-oxo Phytodienoic Acid	0.96576527451939	0.979279232066385	0.978144597498726	1	-0.77006626275641	0.960926314636756	0.98064997904226	0.966977092774939	0.966592729771739	0.963679949688041	0.888078939154291	-0.677909477979088	0.891688734386657	-0.601546081695458	-0.574136993442028	0.614547782841192	-0.738858139817779	-0.680359276587036	0.782342960971609	0.562420167020649	0.67091487713477	0.707034806359653	0.488642979698369	0.452585233831647	-0.599051627188537	-0.792711690463726	0.560922172686952	0.476014507216196	-0.820832788881865	-0.770421010808925	0.405747241940703	-0.748017923827776	0.593308603111745	-0.534092661629424	-0.635573056657706	0.450048257650222	0.448005402015934	0.614371496184596	-0.388947803630913	-0.635279299672736	-0.409112502330401	0.391922917524888	0.483232478488208	-0.623896564032917	-0.542334344513222	-0.392406063247813	0.222113327420214	-0.515683515871351	0.382501010811185
Limonin	-0.791504056715467	-0.750811585989392	-0.770933375324372	-0.77006626275641	1	-0.706839096200266	-0.745700943043298	-0.724878491960264	-0.766622335808713	-0.720784900684778	-0.653432026147082	0.621321686430376	-0.703510742610392	0.777185639596418	0.55459411474407	-0.569444383744608	0.725934207303431	0.580728141749997	-0.567362169385525	-0.520959018977009	-0.434258383716077	-0.43253709478016	-0.536082591633447	-0.377502373782948	0.775741278671655	0.547053446002769	-0.472732252350816	-0.50723412312043	0.677883738296324	0.682550202882498	-0.354539886330299	0.732346421307807	-0.441742553562257	0.856431737274561	0.457878433975228	-0.49317079889627	-0.460929903145209	-0.443738923561465	0.469722048886194	0.562193459697186	0.28210918772783	-0.618653745034523	-0.547079134182585	0.432459089278457	0.471435265648826	0.165594456872345	-0.331939980115001	0.70453235953519	-0.434105050424089
(11E,15Z)-9,10,13-trihydroxyoctadeca-11,15-dienoic acid	0.908961163721369	0.943466464660462	0.95467303318582	0.960926314636756	-0.706839096200266	1	0.924216195187125	0.925312027514512	0.937349294679536	0.883647229181408	0.826375758219836	-0.624251137936318	0.846458622310641	-0.544175601614684	-0.507998550099973	0.468192171127213	-0.651876108298715	-0.651683599262684	0.743955516369687	0.530068614983334	0.62901986602877	0.804644653162762	0.414003885518352	0.456124406470434	-0.555281278790497	-0.726742420620558	0.535080951862123	0.384705247565981	-0.759221932261164	-0.71003458865113	0.40381813631198	-0.666030437371793	0.610388935470472	-0.485810176842389	-0.62253575374894	0.34993672808282	0.349484975288692	0.488310004556378	-0.342774692435901	-0.614448432419357	-0.383222540661576	0.258960477676084	0.372039059268014	-0.540551517102373	-0.507605582878692	-0.342138044876644	0.306682379649462	-0.501495803256429	0.342124933273643
17(S)-HETE	0.953566843097824	0.990827405969248	0.985562301320507	0.98064997904226	-0.745700943043298	0.924216195187125	1	0.987883402076445	0.948025458276711	0.961815983594552	0.930639168968873	-0.700771291244222	0.900981028897197	-0.592505459572181	-0.553244980651631	0.598334379670157	-0.731671290474332	-0.641807630194078	0.710218853684382	0.575245939082107	0.68235348406654	0.679221796627865	0.411461912344015	0.458131409761543	-0.584716946534112	-0.790123499275498	0.557946728385214	0.395253558027706	-0.821954918871326	-0.786663514863785	0.404625659059294	-0.724590588391775	0.570639835500563	-0.520769155283409	-0.620664151790765	0.36908606643096	0.359238500443815	0.616595135078663	-0.384995996254405	-0.643324879940571	-0.400857731110577	0.43760023593081	0.442103509932561	-0.5966437169956	-0.548591744586893	-0.375451069522944	0.252475024341488	-0.521763315072791	0.340131262847492
Sedanolide	0.918558282186191	0.984478010090906	0.980026789935451	0.966977092774939	-0.724878491960264	0.925312027514512	0.987883402076445	1	0.951658605665113	0.942093662983943	0.933043443561008	-0.658144462834601	0.883956838394576	-0.58671912884341	-0.52126658415123	0.505572654042023	-0.704513601753447	-0.646497900891338	0.708815681589284	0.558319646087651	0.686606810335242	0.657273492458154	0.339042968880505	0.435677713912386	-0.58678242937577	-0.764943137746269	0.55640793263148	0.322165587500187	-0.789858624706057	-0.766734560174766	0.379294482502179	-0.691002775558433	0.582199189389677	-0.510477532263931	-0.630604049991256	0.287048624206744	0.282113378000435	0.571092005365162	-0.378249491726167	-0.636810565271919	-0.387703577356143	0.418783908244994	0.412321604779655	-0.573897051722517	-0.538792871282289	-0.361279436899461	0.341502838966776	-0.514239974914467	0.265779412367496
2,4-dihydroxyheptadec-16-en-1-yl acetate	0.913214248798204	0.948124111063501	0.954972302129628	0.966592729771739	-0.766622335808713	0.937349294679536	0.948025458276711	0.951658605665113	1	0.917423546311656	0.861304414391822	-0.662858989436084	0.864504415123195	-0.603280545143576	-0.529100040299025	0.52325850355594	-0.668994982442394	-0.630942921837526	0.768328805792271	0.529158353488461	0.639299543302244	0.673837940244778	0.398540367988301	0.440935247489056	-0.576877854300871	-0.707185816378215	0.544337458904447	0.409982879081333	-0.772382683526065	-0.729274686433952	0.398049717355831	-0.692297445146443	0.542117711311184	-0.552657135102915	-0.656536938490407	0.396073904085042	0.393087515933185	0.462567341382245	-0.400178134532118	-0.553169649779748	-0.349548092960788	0.323849195692799	0.509333638085837	-0.528044088131557	-0.480802219369091	-0.3324606076137	0.326245596463184	-0.450879668443627	0.374149752980337
N,N-Dimethylaniline	0.951135373659393	0.948127201022898	0.933113029618626	0.963679949688041	-0.720784900684778	0.883647229181408	0.961815983594552	0.942093662983943	0.917423546311656	1	0.906313218493953	-0.631937500984383	0.84849233162429	-0.575422336943583	-0.533134483117057	0.668405099991964	-0.715906111734024	-0.619717368118405	0.765033201884851	0.482108009907204	0.713794782239372	0.557817687032742	0.54013318667756	0.36636031488771	-0.570646799175446	-0.751435886781179	0.502412651456229	0.535248415150817	-0.78680712740242	-0.723588656025769	0.333393347093134	-0.716295734290281	0.599412082735919	-0.49841279155797	-0.559557221178424	0.516976775081109	0.512449155277656	0.704595583598643	-0.355609307828746	-0.620884101246138	-0.394716303352191	0.370611647585152	0.361886278206477	-0.596032746403719	-0.511745143552345	-0.385647858104741	0.163110171395789	-0.525354780297527	0.337224992948679
Caprolactam	0.891811184806739	0.924974762129495	0.909552244982834	0.888078939154291	-0.653432026147082	0.826375758219836	0.930639168968873	0.933043443561008	0.861304414391822	0.906313218493953	1	-0.588192215151042	0.843331971183695	-0.458804356694347	-0.42296957496561	0.491980774763441	-0.640641396423547	-0.555858598732962	0.609350961031239	0.678946462003265	0.799092103120575	0.458178856955622	0.237049828515016	0.238552769779951	-0.528716751022116	-0.72397851091199	0.383971995970086	0.221593829065603	-0.753036038370213	-0.704043215659528	0.169341198798239	-0.637993589244805	0.695571898450726	-0.417885677519978	-0.611560557688676	0.221911859611336	0.200327915427393	0.524333950853896	-0.25572061238954	-0.613664540804561	-0.407063384570041	0.391582711622943	0.264145489862262	-0.456979549687597	-0.455396259694163	-0.364254425211504	0.250922842749919	-0.519483729957927	0.221856321784243
1-(1-adamantyl)-2-[(2-chloro-4-fluorophenyl)thio]ethan-1-one	-0.74786566885524	-0.71052387387793	-0.728674651439992	-0.677909477979088	0.621321686430376	-0.624251137936318	-0.700771291244222	-0.658144462834601	-0.662858989436084	-0.631937500984383	-0.588192215151042	1	-0.590497571033438	0.491951797269678	0.655886912116694	-0.68480168297956	0.722268950972367	0.407355644844728	-0.536482918084365	-0.41046702572834	-0.373518409452156	-0.52179636946877	-0.525550309337853	-0.477573627191231	0.337747962587169	0.603920027541738	-0.501154822360215	-0.497589356816828	0.786112857077917	0.651927973682419	-0.427580962321475	0.367204363795204	-0.377093199844389	0.395268597836251	0.634526870455587	-0.467868313030473	-0.463429445070136	-0.494690320645749	0.511510135801299	0.407258483296873	0.20304022473209	-0.29790724659103	-0.383625739216275	0.327259167710546	0.349521768038855	0.187234458949087	-0.365878882933631	0.395677241979475	-0.414045238184046
N-Acetyl-L-leucine	0.832163232999925	0.888200214394101	0.870443307700433	0.891688734386657	-0.703510742610392	0.846458622310641	0.900981028897197	0.883956838394576	0.864504415123195	0.84849233162429	0.843331971183695	-0.590497571033438	1	-0.60670586537897	-0.507943836969576	0.467052495805098	-0.655221654752777	-0.646502032447558	0.570819016688038	0.590059591060377	0.580965060032907	0.612045212893129	0.248387456603222	0.276492379567955	-0.408966940727186	-0.670320223165019	0.345363293119198	0.222636826340711	-0.823591327956408	-0.762824888835504	0.218760711052337	-0.675059976387601	0.467276231460042	-0.589178774225566	-0.547332131455522	0.199107032423038	0.202786660723897	0.423910275938774	-0.349201129586702	-0.461428924166529	-0.0810275299276857	0.350942187072245	0.48169174842842	-0.547188180819149	-0.568912156232611	-0.101426388306267	0.0875076403697468	-0.551556774766361	0.240612041201023
L-Ergothioneine	-0.591311475124386	-0.593237272395981	-0.610452709208107	-0.601546081695458	0.777185639596418	-0.544175601614684	-0.592505459572181	-0.58671912884341	-0.603280545143576	-0.575422336943583	-0.458804356694347	0.491951797269678	-0.60670586537897	1	0.647525679578189	-0.503219605537233	0.759259592694636	0.733699705796592	-0.277369994656997	-0.410409069903369	-0.328793300590338	-0.330731325031049	-0.419364740396768	-0.249806399522447	0.5797913145371	0.505076703770695	-0.153368323906468	-0.390037971759681	0.587210264932597	0.743314558407664	-0.238216229162048	0.680213525445661	0.0129136489080853	0.885190201130689	0.248633513053495	-0.36361717165552	-0.343440446768846	-0.335578202636959	0.662007075447964	0.598784492588816	0.143294323103902	-0.436112263206069	-0.543723158308838	0.620277347004856	0.808133848603675	0.0192157188945085	-0.237888265862485	0.736651522010662	-0.397970660016415
2-Phenylethylamine	-0.618852331648552	-0.558163516739523	-0.583836357253566	-0.574136993442028	0.55459411474407	-0.507998550099973	-0.553244980651631	-0.52126658415123	-0.529100040299025	-0.533134483117057	-0.42296957496561	0.655886912116694	-0.507943836969576	0.647525679578189	1	-0.694909114653899	0.680368018051364	0.690554781630161	-0.312998651914479	-0.429592504178153	-0.357828038981745	-0.39377405737893	-0.536251896150807	-0.328598213327133	0.404671700768872	0.506104896194017	-0.261160961555511	-0.509046611576692	0.796572571878013	0.603303971918073	-0.290622963344608	0.362891829760729	-0.0938468386354733	0.505433138479908	0.294115361704211	-0.491309761391434	-0.48464324008748	-0.52433429727183	0.907604675212482	0.539490599556924	0.197830497535164	-0.385329722666734	-0.555059478101151	0.468612218269341	0.489826601543615	0.248929052688956	-0.153389431974939	0.611480757300569	-0.29756635936185
2-Aminobenzenesulfonic acid	0.73847099379165	0.593547814437777	0.583353811526131	0.614547782841192	-0.569444383744608	0.468192171127213	0.598334379670157	0.505572654042023	0.52325850355594	0.668405099991964	0.491980774763441	-0.68480168297956	0.467052495805098	-0.503219605537233	-0.694909114653899	1	-0.715293942953119	-0.570633961085414	0.569685345549747	0.328421294074259	0.348266662738692	0.278323621069125	0.81766554085271	0.306016183775363	-0.400335534137286	-0.607947799397586	0.305795080974523	0.816170330844668	-0.638811691045791	-0.581644223243356	0.288066354594183	-0.534535534066328	0.238932932759239	-0.394034949889045	-0.254099168788071	0.832659743189712	0.815697789239459	0.770812199400546	-0.472904090630296	-0.565274493335209	-0.432147911553818	0.453572151995333	0.460319351297201	-0.51050668056791	-0.399589700696472	-0.505765967465059	-0.0323215788290888	-0.46103792110523	0.547603703415179
Tetranor-12(S)-HETE	-0.786154510486631	-0.732333543247792	-0.749237372035782	-0.738858139817779	0.725934207303431	-0.651876108298715	-0.731671290474332	-0.704513601753447	-0.668994982442394	-0.715906111734024	-0.640641396423547	0.722268950972367	-0.655221654752777	0.759259592694636	0.680368018051364	-0.715293942953119	1	0.663585120763933	-0.478697472854536	-0.580817636287183	-0.534755103323968	-0.43371816734794	-0.578583996041027	-0.308181121221348	0.655425144350509	0.843531689963033	-0.356104746868108	-0.539434271267528	0.695357151425924	0.691658799091619	-0.255076729332613	0.729241786628988	-0.358646033304479	0.638506895791382	0.470836992098234	-0.500869343169154	-0.49083631271912	-0.63214660889779	0.465028137472005	0.711057472260069	0.365547571585049	-0.446418520785118	-0.593488410251513	0.786749301390449	0.654181584748434	0.420596903351191	-0.147177383091413	0.610221371159122	-0.61208715081146
D-(+)-Proline	-0.665263983598676	-0.683065725889714	-0.666549604897821	-0.680359276587036	0.580728141749997	-0.651683599262684	-0.641807630194078	-0.646497900891338	-0.630942921837526	-0.619717368118405	-0.555858598732962	0.407355644844728	-0.646502032447558	0.733699705796592	0.690554781630161	-0.570633961085414	0.663585120763933	1	-0.502159701295003	-0.50353691900974	-0.361356423191619	-0.396338359661643	-0.402592758865101	-0.190898827785783	0.381325949969185	0.613735787810896	-0.105228359217972	-0.375223138810996	0.634057236166214	0.764457682215673	-0.13736538350377	0.649763414040372	-0.104180563824912	0.526240450653582	0.311293075590813	-0.351449401085085	-0.358889176189266	-0.420458676204995	0.605811220219687	0.633877919100502	0.351951468638983	-0.419423382770892	-0.527914417640071	0.664810031932618	0.775315753182984	0.350156908274036	-0.241280355189394	0.593225092623571	-0.297501910288885
11-Oxoetiocholanolone	0.748649991806421	0.738043907884493	0.711402075393756	0.782342960971609	-0.567362169385525	0.743955516369687	0.710218853684382	0.708815681589284	0.768328805792271	0.765033201884851	0.609350961031239	-0.536482918084365	0.570819016688038	-0.277369994656997	-0.312998651914479	0.569685345549747	-0.478697472854536	-0.502159701295003	1	0.171013907053609	0.350038902122135	0.465753426364717	0.597368413067901	0.324687030692413	-0.393173395481495	-0.52188781535738	0.55946412885606	0.609761049329115	-0.531156791447838	-0.475042004314692	0.309977517353136	-0.467001734400911	0.599947116698012	-0.258413330422004	-0.53891471037966	0.581207441888071	0.616336004614569	0.602376631682866	-0.117243169230711	-0.392396011482053	-0.41182744613475	0.276694116318863	0.336655631507848	-0.362087955865695	-0.169763731974818	-0.443813610707843	0.293339532141611	-0.224724783572973	0.243791638682032
Tetramethylpyrazine	0.626113380385472	0.560133713757051	0.594738364455171	0.562420167020649	-0.520959018977009	0.530068614983334	0.575245939082107	0.558319646087651	0.529158353488461	0.482108009907204	0.678946462003265	-0.41046702572834	0.590059591060377	-0.410409069903369	-0.429592504178153	0.328421294074259	-0.580817636287183	-0.50353691900974	0.171013907053609	1	0.757858508546	0.312140863849652	-0.00140177437420061	0.239261633810616	-0.388799530093781	-0.713392795008138	0.19058749746853	-0.0184514599136118	-0.627898055071781	-0.675245842443422	0.150842475310132	-0.644437469783037	0.467724141835606	-0.368600603047516	-0.603574683495583	0.026517028222396	-0.0274454848599916	0.192027789386854	-0.256873316579721	-0.514889666568434	-0.33789437480914	0.439215827371676	0.441858985535609	-0.462978376630984	-0.545214212729931	-0.299272187188938	-0.00662187035092481	-0.384141836508035	0.31412374914338
Oleoyl ethanolamide	0.715514776125119	0.643377454300188	0.675034575514846	0.67091487713477	-0.434258383716077	0.62901986602877	0.68235348406654	0.686606810335242	0.639299543302244	0.713794782239372	0.799092103120575	-0.373518409452156	0.580965060032907	-0.328793300590338	-0.357828038981745	0.348266662738692	-0.534755103323968	-0.361356423191619	0.350038902122135	0.757858508546	1	0.289059392565542	0.177413836479343	0.293072912922352	-0.374296614561572	-0.716346020124837	0.352943186122213	0.179882510090445	-0.640144566420208	-0.585256451785463	0.23943874838625	-0.581475201378618	0.674886582389107	-0.251115133878665	-0.623562916402589	0.208971989936333	0.16561335287521	0.447450345208757	-0.1907694062392	-0.499815629986245	-0.298629083846939	0.230289148820386	0.126476988642258	-0.43085152831779	-0.442071701861527	-0.328241810001455	0.0313495494083707	-0.339884429302581	0.172209102161931
Eicosapentaenoic acid	0.626966932434095	0.685380490329577	0.722626708890721	0.707034806359653	-0.43253709478016	0.804644653162762	0.679221796627865	0.657273492458154	0.673837940244778	0.557817687032742	0.458178856955622	-0.52179636946877	0.612045212893129	-0.330731325031049	-0.39377405737893	0.278323621069125	-0.43371816734794	-0.396338359661643	0.465753426364717	0.312140863849652	0.289059392565542	1	0.271482305287117	0.661079277273961	-0.375852189885266	-0.583609167080712	0.606275143996739	0.23474446317355	-0.535669701612015	-0.507592874244709	0.620864748925388	-0.472530650497359	0.29068625074109	-0.277622753040501	-0.426847073259402	0.182281755266678	0.18214510530164	0.315966212712816	-0.251122094622958	-0.443372823486526	-0.29267637935554	0.151752537931103	0.387002868548333	-0.463723229018541	-0.370675240415023	-0.285008339277135	0.155406140839142	-0.220090303124447	0.355502422052495
3-(5-phenyl-1,3-oxazol-2-yl)-4-(trifluoromethyl)pyridine	0.593656490401357	0.429236807395496	0.436731851756313	0.488642979698369	-0.536082591633447	0.414003885518352	0.411461912344015	0.339042968880505	0.398540367988301	0.54013318667756	0.237049828515016	-0.525550309337853	0.248387456603222	-0.419364740396768	-0.536251896150807	0.81766554085271	-0.578583996041027	-0.402592758865101	0.597368413067901	-0.00140177437420061	0.177413836479343	0.271482305287117	1	0.359790204419496	-0.418654768035331	-0.407190691363455	0.408156257608471	0.987199335759257	-0.447114320618766	-0.303714357009891	0.382814718914725	-0.416000933480084	0.237882088160796	-0.362154994453168	-0.195889471698241	0.962505576190858	0.964035821559296	0.713916180866261	-0.388399045520502	-0.360464329184697	-0.276752191520037	0.255245770687233	0.251105796973142	-0.388626115816281	-0.219824470682428	-0.363900813391135	0.0965797279294026	-0.370014880071541	0.55644716931806
Cytosine	0.460385895757131	0.421374255929283	0.492770349403766	0.452585233831647	-0.377502373782948	0.456124406470434	0.458131409761543	0.435677713912386	0.440935247489056	0.36636031488771	0.238552769779951	-0.477573627191231	0.276492379567955	-0.249806399522447	-0.328598213327133	0.306016183775363	-0.308181121221348	-0.190898827785783	0.324687030692413	0.239261633810616	0.293072912922352	0.661079277273961	0.359790204419496	1	-0.22920412055596	-0.49899571080878	0.878891665955912	0.358296702825643	-0.440740432059118	-0.492040065712636	0.991867201067703	-0.424673849106956	0.138275884446333	-0.19049027487981	-0.498799708700297	0.324884191784783	0.291631710959508	0.397993709109002	-0.275209731343098	-0.226271164870856	-0.173129327850338	0.4390759140789	0.332030896505686	-0.294758862672774	-0.296666463506582	-0.244673291978996	0.252605421907204	0.0236400103243198	0.245169545737291
Tramadol N-Oxide	-0.603328192378077	-0.590082567969917	-0.618641025300873	-0.599051627188537	0.775741278671655	-0.555281278790497	-0.584716946534112	-0.58678242937577	-0.576877854300871	-0.570646799175446	-0.528716751022116	0.337747962587169	-0.408966940727186	0.5797913145371	0.404671700768872	-0.400335534137286	0.655425144350509	0.381325949969185	-0.393173395481495	-0.388799530093781	-0.374296614561572	-0.375852189885266	-0.418654768035331	-0.22920412055596	1	0.496813205510708	-0.409899863711427	-0.388656183055191	0.343242882756045	0.33332922114691	-0.211681846947036	0.615688529358423	-0.427735939353365	0.683018538169525	0.167816591653515	-0.368219330827143	-0.329004831538031	-0.456948772542094	0.295181391780724	0.730947232960495	0.591983590710601	-0.548086584561959	-0.468545521341615	0.482520797263467	0.267512132264722	0.47403093922429	-0.247610149931793	0.621661210579818	-0.482808326064354
Betaine	-0.814945743140872	-0.767786919421403	-0.788541998890453	-0.792711690463726	0.547053446002769	-0.726742420620558	-0.790123499275498	-0.764943137746269	-0.707185816378215	-0.751435886781179	-0.72397851091199	0.603920027541738	-0.670320223165019	0.505076703770695	0.506104896194017	-0.607947799397586	0.843531689963033	0.613735787810896	-0.52188781535738	-0.713392795008138	-0.716346020124837	-0.583609167080712	-0.407190691363455	-0.49899571080878	0.496813205510708	1	-0.503227853248971	-0.395292994983682	0.654823116580493	0.745824889526017	-0.431299046582908	0.825260195848258	-0.455460880184878	0.319543806094186	0.60931153335024	-0.37238774904201	-0.356532422997952	-0.614136526388456	0.238477392120684	0.661819757892452	0.500896768503353	-0.408320352993711	-0.54350878243882	0.840588277771671	0.659730158629758	0.601544449381557	-0.00861437087814241	0.301059946273089	-0.532887273214342
Creatinine	0.543917866506571	0.523614559213168	0.575115613940869	0.560922172686952	-0.472732252350816	0.535080951862123	0.557946728385214	0.55640793263148	0.544337458904447	0.502412651456229	0.383971995970086	-0.501154822360215	0.345363293119198	-0.153368323906468	-0.261160961555511	0.305795080974523	-0.356104746868108	-0.105228359217972	0.55946412885606	0.19058749746853	0.352943186122213	0.606275143996739	0.408156257608471	0.878891665955912	-0.409899863711427	-0.503227853248971	1	0.40246058126896	-0.462475439948345	-0.380212578891429	0.87150926715728	-0.388779981690463	0.455881617377426	-0.211048956817499	-0.566131466402893	0.352033906374082	0.338267907359804	0.555913283805063	-0.135102355350426	-0.261048387358911	-0.237316024304889	0.505026945613793	0.323034583564606	-0.254822680086326	-0.0727659302512241	-0.326853298866381	0.305718528076567	-0.0267787299195834	0.161106442399208
2-(acetylamino)-3-(1H-indol-3-yl)propanoic acid	0.575544002184247	0.405414541539765	0.412058603258313	0.476014507216196	-0.50723412312043	0.384705247565981	0.395253558027706	0.322165587500187	0.409982879081333	0.535248415150817	0.221593829065603	-0.497589356816828	0.222636826340711	-0.390037971759681	-0.509046611576692	0.816170330844668	-0.539434271267528	-0.375223138810996	0.609761049329115	-0.0184514599136118	0.179882510090445	0.23474446317355	0.987199335759257	0.358296702825643	-0.388656183055191	-0.395292994983682	0.40246058126896	1	-0.414784495287551	-0.279267211784137	0.38836810916137	-0.422370886556682	0.19638314102929	-0.318430749748462	-0.210070805136254	0.987970859856871	0.990934156414848	0.672756830888857	-0.375697495049791	-0.301662139032572	-0.281917632453692	0.216020253566639	0.290087791464549	-0.386645018685411	-0.192341271618897	-0.383364638473399	0.0639258667262594	-0.274918647907589	0.58489916897115
Hypoxanthine	-0.848106498991306	-0.81178776478447	-0.822952626858491	-0.820832788881865	0.677883738296324	-0.759221932261164	-0.821954918871326	-0.789858624706057	-0.772382683526065	-0.78680712740242	-0.753036038370213	0.786112857077917	-0.823591327956408	0.587210264932597	0.796572571878013	-0.638811691045791	0.695357151425924	0.634057236166214	-0.531156791447838	-0.627898055071781	-0.640144566420208	-0.535669701612015	-0.447114320618766	-0.440740432059118	0.343242882756045	0.654823116580493	-0.462475439948345	-0.414784495287551	1	0.784571190055729	-0.386792643019714	0.509219401881251	-0.464595118260338	0.516573132273378	0.685666458541494	-0.398238131472928	-0.392320648589629	-0.56644823421923	0.654557563359505	0.455519405445383	0.0880179196984474	-0.409370178288304	-0.43911332464597	0.442381029998351	0.528866651431966	0.100019129870514	-0.173013297018697	0.565638848861662	-0.218254887536193
DLK	-0.777479713831032	-0.770829839837599	-0.778691430286012	-0.770421010808925	0.682550202882498	-0.71003458865113	-0.786663514863785	-0.766734560174766	-0.729274686433952	-0.723588656025769	-0.704043215659528	0.651927973682419	-0.762824888835504	0.743314558407664	0.603303971918073	-0.581644223243356	0.691658799091619	0.764457682215673	-0.475042004314692	-0.675245842443422	-0.585256451785463	-0.507592874244709	-0.303714357009891	-0.492040065712636	0.33332922114691	0.745824889526017	-0.380212578891429	-0.279267211784137	0.784571190055729	1	-0.441646737024925	0.741099153974979	-0.258628803260648	0.565477701995959	0.567432035915761	-0.27151008282154	-0.246857992493641	-0.470917768777803	0.496334121087071	0.608658750186735	0.28801371359847	-0.542028229902727	-0.483185953659497	0.600190800154661	0.832406331704917	0.187133757828106	-0.177143231959605	0.526120086141391	-0.211212278650826
Cytidine	0.408719553738073	0.362848088487326	0.433194475717008	0.405747241940703	-0.354539886330299	0.40381813631198	0.404625659059294	0.379294482502179	0.398049717355831	0.333393347093134	0.169341198798239	-0.427580962321475	0.218760711052337	-0.238216229162048	-0.290622963344608	0.288066354594183	-0.255076729332613	-0.13736538350377	0.309977517353136	0.150842475310132	0.23943874838625	0.620864748925388	0.382814718914725	0.991867201067703	-0.211681846947036	-0.431299046582908	0.87150926715728	0.38836810916137	-0.386792643019714	-0.441646737024925	1	-0.394831334033811	0.0866603290487826	-0.186404754781073	-0.4495199270109	0.355846209154945	0.324757250691193	0.387585292276138	-0.261170888638594	-0.175709362332458	-0.1429379830427	0.411230974202149	0.30669151266105	-0.264862208158514	-0.26413028213161	-0.197784261547239	0.217368438399318	0.0570760867361652	0.228686677925344
PC (18:5e/4:0)	-0.748364261796259	-0.697486407516849	-0.70940020830814	-0.748017923827776	0.732346421307807	-0.666030437371793	-0.724590588391775	-0.691002775558433	-0.692297445146443	-0.716295734290281	-0.637993589244805	0.367204363795204	-0.675059976387601	0.680213525445661	0.362891829760729	-0.534535534066328	0.729241786628988	0.649763414040372	-0.467001734400911	-0.644437469783037	-0.581475201378618	-0.472530650497359	-0.416000933480084	-0.424673849106956	0.615688529358423	0.825260195848258	-0.388779981690463	-0.422370886556682	0.509219401881251	0.741099153974979	-0.394831334033811	1	-0.284304567431477	0.576653411999064	0.439780464072772	-0.420799282283636	-0.389019727294585	-0.446964419493313	0.209578845499898	0.583816774190708	0.439041429200528	-0.510751767904791	-0.6025828989172	0.813924233996587	0.736552932267122	0.421264719177371	0.0482304498018264	0.385840428057865	-0.584572526324841
4-methoxy-6-(prop-2-en-1-yl)-2H-1,3-benzodioxole	0.628838723488225	0.580280423590708	0.587866659167943	0.593308603111745	-0.441742553562257	0.610388935470472	0.570639835500563	0.582199189389677	0.542117711311184	0.599412082735919	0.695571898450726	-0.377093199844389	0.467276231460042	0.0129136489080853	-0.0938468386354733	0.238932932759239	-0.358646033304479	-0.104180563824912	0.599947116698012	0.467724141835606	0.674886582389107	0.29068625074109	0.237882088160796	0.138275884446333	-0.427735939353365	-0.455460880184878	0.455881617377426	0.19638314102929	-0.464595118260338	-0.258628803260648	0.0866603290487826	-0.284304567431477	1	-0.146336884839085	-0.53888824523284	0.193258578154397	0.178954201210383	0.466001502840124	0.159480341160955	-0.387145580384291	-0.314314873381202	0.224523277640198	-0.0637910205518035	-0.0697641568553627	0.079588166590525	-0.326080846379919	0.201801669222299	-0.322606410617433	0.0225389442942877
PC (18:4e/20:5)	-0.525444720214202	-0.517752337987213	-0.541645014810781	-0.534092661629424	0.856431737274561	-0.485810176842389	-0.520769155283409	-0.510477532263931	-0.552657135102915	-0.49841279155797	-0.417885677519978	0.395268597836251	-0.589178774225566	0.885190201130689	0.505433138479908	-0.394034949889045	0.638506895791382	0.526240450653582	-0.258413330422004	-0.368600603047516	-0.251115133878665	-0.277622753040501	-0.362154994453168	-0.19049027487981	0.683018538169525	0.319543806094186	-0.211048956817499	-0.318430749748462	0.516573132273378	0.565477701995959	-0.186404754781073	0.576653411999064	-0.146336884839085	1	0.165288890278785	-0.305538199785849	-0.272088145516438	-0.286908126144654	0.496889528760968	0.529990218107871	0.0397572496451442	-0.545625707676403	-0.514719292087495	0.384609273709867	0.528885481843278	-0.0796815698468577	-0.224564464272217	0.804725952051229	-0.317271441196292
4-(pentyloxy)benzene-1-carbohydrazide	-0.645050821501787	-0.618611178580954	-0.644087579049548	-0.635573056657706	0.457878433975228	-0.62253575374894	-0.620664151790765	-0.630604049991256	-0.656536938490407	-0.559557221178424	-0.611560557688676	0.634526870455587	-0.547332131455522	0.248633513053495	0.294115361704211	-0.254099168788071	0.470836992098234	0.311293075590813	-0.53891471037966	-0.603574683495583	-0.623562916402589	-0.426847073259402	-0.195889471698241	-0.498799708700297	0.167816591653515	0.60931153335024	-0.566131466402893	-0.210070805136254	0.685666458541494	0.567432035915761	-0.4495199270109	0.439780464072772	-0.53888824523284	0.165288890278785	1	-0.197536898673331	-0.203759551406055	-0.226971125885323	0.20623617411813	0.116710254139484	0.0975586987574057	-0.172403011523887	-0.293653094331274	0.316373301265029	0.340672052597272	0.0725897085016732	-0.295507954464682	0.0109302439312977	-0.255924766935045
Indole-3-acrylic acid	0.56672548593943	0.37463361049949	0.383065844361296	0.450048257650222	-0.49317079889627	0.34993672808282	0.36908606643096	0.287048624206744	0.396073904085042	0.516976775081109	0.221911859611336	-0.467868313030473	0.199107032423038	-0.36361717165552	-0.491309761391434	0.832659743189712	-0.500869343169154	-0.351449401085085	0.581207441888071	0.026517028222396	0.208971989936333	0.182281755266678	0.962505576190858	0.324884191784783	-0.368219330827143	-0.37238774904201	0.352033906374082	0.987970859856871	-0.398238131472928	-0.27151008282154	0.355846209154945	-0.420799282283636	0.193258578154397	-0.305538199785849	-0.197536898673331	1	0.992922733244016	0.634351634878391	-0.356841432883571	-0.293397508381692	-0.304651167688049	0.212789853573823	0.292254491172751	-0.344594544442377	-0.169347174720031	-0.397207793267904	0.011856778936858	-0.254923244597264	0.601801221213678
3-Methylindole	0.547415926824739	0.368873318051027	0.369253151934477	0.448005402015934	-0.460929903145209	0.349484975288692	0.359238500443815	0.282113378000435	0.393087515933185	0.512449155277656	0.200327915427393	-0.463429445070136	0.202786660723897	-0.343440446768846	-0.48464324008748	0.815697789239459	-0.49083631271912	-0.358889176189266	0.616336004614569	-0.0274454848599916	0.16561335287521	0.18214510530164	0.964035821559296	0.291631710959508	-0.329004831538031	-0.356532422997952	0.338267907359804	0.990934156414848	-0.392320648589629	-0.246857992493641	0.324757250691193	-0.389019727294585	0.178954201210383	-0.272088145516438	-0.203759551406055	0.992922733244016	1	0.630306206431788	-0.349932650813244	-0.251188686403493	-0.270817353105918	0.163426296173361	0.296488883036661	-0.355778720349301	-0.154269452539816	-0.375781220946194	0.00653526405740835	-0.220969289772994	0.578954982077632
gamma-Glutamylleucine	0.675300469761061	0.591815339165047	0.580148853757729	0.614371496184596	-0.443738923561465	0.488310004556378	0.616595135078663	0.571092005365162	0.462567341382245	0.704595583598643	0.524333950853896	-0.494690320645749	0.423910275938774	-0.335578202636959	-0.52433429727183	0.770812199400546	-0.63214660889779	-0.420458676204995	0.602376631682866	0.192027789386854	0.447450345208757	0.315966212712816	0.713916180866261	0.397993709109002	-0.456948772542094	-0.614136526388456	0.555913283805063	0.672756830888857	-0.56644823421923	-0.470917768777803	0.387585292276138	-0.446964419493313	0.466001502840124	-0.286908126144654	-0.226971125885323	0.634351634878391	0.630306206431788	1	-0.264957077107669	-0.630227303317449	-0.426562826244027	0.549593374508758	0.2349575948561	-0.513935716168759	-0.294290962215759	-0.533989875907594	-0.0148108878625403	-0.449349061381798	0.19090171713155
1,3,5-Trimethylpyrazole	-0.411793928848262	-0.396746046523025	-0.423039709776936	-0.388947803630913	0.469722048886194	-0.342774692435901	-0.384995996254405	-0.378249491726167	-0.400178134532118	-0.355609307828746	-0.25572061238954	0.511510135801299	-0.349201129586702	0.662007075447964	0.907604675212482	-0.472904090630296	0.465028137472005	0.605811220219687	-0.117243169230711	-0.256873316579721	-0.1907694062392	-0.251122094622958	-0.388399045520502	-0.275209731343098	0.295181391780724	0.238477392120684	-0.135102355350426	-0.375697495049791	0.654557563359505	0.496334121087071	-0.261170888638594	0.209578845499898	0.159480341160955	0.496889528760968	0.20623617411813	-0.356841432883571	-0.349932650813244	-0.264957077107669	1	0.339500028459237	0.0352227552205518	-0.273436441807801	-0.420148148277751	0.284712507953459	0.469701876826602	-0.013624991119505	-0.297056878221949	0.539935162434056	-0.173835304068848
DL-Stachydrine	-0.665644326329693	-0.656013667947582	-0.671813085121104	-0.635279299672736	0.562193459697186	-0.614448432419357	-0.643324879940571	-0.636810565271919	-0.553169649779748	-0.620884101246138	-0.613664540804561	0.407258483296873	-0.461428924166529	0.598784492588816	0.539490599556924	-0.565274493335209	0.711057472260069	0.633877919100502	-0.392396011482053	-0.514889666568434	-0.499815629986245	-0.443372823486526	-0.360464329184697	-0.226271164870856	0.730947232960495	0.661819757892452	-0.261048387358911	-0.301662139032572	0.455519405445383	0.608658750186735	-0.175709362332458	0.583816774190708	-0.387145580384291	0.529990218107871	0.116710254139484	-0.293397508381692	-0.251188686403493	-0.630227303317449	0.339500028459237	1	0.733797784135362	-0.545089484876893	-0.355140296251913	0.590023395442614	0.547611802428029	0.632312108508572	-0.171137903155742	0.709774288590978	-0.309640586688521
7-Ketocholesterol	-0.45538714187411	-0.423819662952924	-0.424058377041769	-0.409112502330401	0.28210918772783	-0.383222540661576	-0.400857731110577	-0.387703577356143	-0.349548092960788	-0.394716303352191	-0.407063384570041	0.20304022473209	-0.0810275299276857	0.143294323103902	0.197830497535164	-0.432147911553818	0.365547571585049	0.351951468638983	-0.41182744613475	-0.33789437480914	-0.298629083846939	-0.29267637935554	-0.276752191520037	-0.173129327850338	0.591983590710601	0.500896768503353	-0.237316024304889	-0.281917632453692	0.0880179196984474	0.28801371359847	-0.1429379830427	0.439041429200528	-0.314314873381202	0.0397572496451442	0.0975586987574057	-0.304651167688049	-0.270817353105918	-0.426562826244027	0.0352227552205518	0.733797784135362	1	-0.367106023767992	-0.243908134600702	0.411377106550343	0.206249290645706	0.833694984106003	-0.103595263493955	0.181061340917521	-0.376267026473494
1-(3,4-dimethoxyphenyl)ethan-1-one oxime	0.441121909591869	0.410597232950459	0.420370140821871	0.391922917524888	-0.618653745034523	0.258960477676084	0.43760023593081	0.418783908244994	0.323849195692799	0.370611647585152	0.391582711622943	-0.29790724659103	0.350942187072245	-0.436112263206069	-0.385329722666734	0.453572151995333	-0.446418520785118	-0.419423382770892	0.276694116318863	0.439215827371676	0.230289148820386	0.151752537931103	0.255245770687233	0.4390759140789	-0.548086584561959	-0.408320352993711	0.505026945613793	0.216020253566639	-0.409370178288304	-0.542028229902727	0.411230974202149	-0.510751767904791	0.224523277640198	-0.545625707676403	-0.172403011523887	0.212789853573823	0.163426296173361	0.549593374508758	-0.273436441807801	-0.545089484876893	-0.367106023767992	1	0.496851588220176	-0.30747437580058	-0.322076524823524	-0.334293915902184	0.154323062237441	-0.476959838085559	0.0634622483530135
D-Raffinose	0.432656257247438	0.414292686986539	0.433153321567975	0.483232478488208	-0.547079134182585	0.372039059268014	0.442103509932561	0.412321604779655	0.509333638085837	0.361886278206477	0.264145489862262	-0.383625739216275	0.48169174842842	-0.543723158308838	-0.555059478101151	0.460319351297201	-0.593488410251513	-0.527914417640071	0.336655631507848	0.441858985535609	0.126476988642258	0.387002868548333	0.251105796973142	0.332030896505686	-0.468545521341615	-0.54350878243882	0.323034583564606	0.290087791464549	-0.43911332464597	-0.483185953659497	0.30669151266105	-0.6025828989172	-0.0637910205518035	-0.514719292087495	-0.293653094331274	0.292254491172751	0.296488883036661	0.2349575948561	-0.420148148277751	-0.355140296251913	-0.243908134600702	0.496851588220176	1	-0.643847230217552	-0.409930503492588	-0.345625048160287	-0.11342231113029	-0.192078092326071	0.508299165568142
3-methyl-5-oxo-5-(4-toluidino)pentanoic acid	-0.583996887403573	-0.572476337121729	-0.571230246051264	-0.623896564032917	0.432459089278457	-0.540551517102373	-0.5966437169956	-0.573897051722517	-0.528044088131557	-0.596032746403719	-0.456979549687597	0.327259167710546	-0.547188180819149	0.620277347004856	0.468612218269341	-0.51050668056791	0.786749301390449	0.664810031932618	-0.362087955865695	-0.462978376630984	-0.43085152831779	-0.463723229018541	-0.388626115816281	-0.294758862672774	0.482520797263467	0.840588277771671	-0.254822680086326	-0.386645018685411	0.442381029998351	0.600190800154661	-0.264862208158514	0.813924233996587	-0.0697641568553627	0.384609273709867	0.316373301265029	-0.344594544442377	-0.355778720349301	-0.513935716168759	0.284712507953459	0.590023395442614	0.411377106550343	-0.30747437580058	-0.643847230217552	1	0.764797145032884	0.479687457616361	0.200034333037932	0.278836495215221	-0.564572964036962
LSD-d3	-0.52970013066466	-0.539914846095875	-0.544625143039884	-0.542334344513222	0.471435265648826	-0.507605582878692	-0.548591744586893	-0.538792871282289	-0.480802219369091	-0.511745143552345	-0.455396259694163	0.349521768038855	-0.568912156232611	0.808133848603675	0.489826601543615	-0.399589700696472	0.654181584748434	0.775315753182984	-0.169763731974818	-0.545214212729931	-0.442071701861527	-0.370675240415023	-0.219824470682428	-0.296666463506582	0.267512132264722	0.659730158629758	-0.0727659302512241	-0.192341271618897	0.528866651431966	0.832406331704917	-0.26413028213161	0.736552932267122	0.079588166590525	0.528885481843278	0.340672052597272	-0.169347174720031	-0.154269452539816	-0.294290962215759	0.469701876826602	0.547611802428029	0.206249290645706	-0.322076524823524	-0.409930503492588	0.764797145032884	1	0.0932315217170897	-0.0242440955679927	0.465612554247752	-0.316604872200555
8-Aminooctanoic acid	-0.444641492932723	-0.386358311844864	-0.395450990850011	-0.392406063247813	0.165594456872345	-0.342138044876644	-0.375451069522944	-0.361279436899461	-0.3324606076137	-0.385647858104741	-0.364254425211504	0.187234458949087	-0.101426388306267	0.0192157188945085	0.248929052688956	-0.505765967465059	0.420596903351191	0.350156908274036	-0.443813610707843	-0.299272187188938	-0.328241810001455	-0.285008339277135	-0.363900813391135	-0.244673291978996	0.47403093922429	0.601544449381557	-0.326853298866381	-0.383364638473399	0.100019129870514	0.187133757828106	-0.197784261547239	0.421264719177371	-0.326080846379919	-0.0796815698468577	0.0725897085016732	-0.397207793267904	-0.375781220946194	-0.533989875907594	-0.013624991119505	0.632312108508572	0.833694984106003	-0.334293915902184	-0.345625048160287	0.479687457616361	0.0932315217170897	1	-0.0397528569402821	0.0505730408139853	-0.44269581437065
4-methyl-5-oxo-2-pentyl-2,5-dihydrofuran-3-carboxylic acid	0.225080245778163	0.330843236778858	0.354176016852767	0.222113327420214	-0.331939980115001	0.306682379649462	0.252475024341488	0.341502838966776	0.326245596463184	0.163110171395789	0.250922842749919	-0.365878882933631	0.0875076403697468	-0.237888265862485	-0.153389431974939	-0.0323215788290888	-0.147177383091413	-0.241280355189394	0.293339532141611	-0.00662187035092481	0.0313495494083707	0.155406140839142	0.0965797279294026	0.252605421907204	-0.247610149931793	-0.00861437087814241	0.305718528076567	0.0639258667262594	-0.173013297018697	-0.177143231959605	0.217368438399318	0.0482304498018264	0.201801669222299	-0.224564464272217	-0.295507954464682	0.011856778936858	0.00653526405740835	-0.0148108878625403	-0.297056878221949	-0.171137903155742	-0.103595263493955	0.154323062237441	-0.11342231113029	0.200034333037932	-0.0242440955679927	-0.0397528569402821	1	-0.25442391491326	-0.0382250440535705
Nicotinamide	-0.555050568949996	-0.548549405267685	-0.551024762462093	-0.515683515871351	0.70453235953519	-0.501495803256429	-0.521763315072791	-0.514239974914467	-0.450879668443627	-0.525354780297527	-0.519483729957927	0.395677241979475	-0.551556774766361	0.736651522010662	0.611480757300569	-0.46103792110523	0.610221371159122	0.593225092623571	-0.224724783572973	-0.384141836508035	-0.339884429302581	-0.220090303124447	-0.370014880071541	0.0236400103243198	0.621661210579818	0.301059946273089	-0.0267787299195834	-0.274918647907589	0.565638848861662	0.526120086141391	0.0570760867361652	0.385840428057865	-0.322606410617433	0.804725952051229	0.0109302439312977	-0.254923244597264	-0.220969289772994	-0.449349061381798	0.539935162434056	0.709774288590978	0.181061340917521	-0.476959838085559	-0.192078092326071	0.278836495215221	0.465612554247752	0.0505730408139853	-0.25442391491326	1	-0.106758667421435
��-Estradiol	0.468352905162574	0.35452759460606	0.38402972992665	0.382501010811185	-0.434105050424089	0.342124933273643	0.340131262847492	0.265779412367496	0.374149752980337	0.337224992948679	0.221856321784243	-0.414045238184046	0.240612041201023	-0.397970660016415	-0.29756635936185	0.547603703415179	-0.61208715081146	-0.297501910288885	0.243791638682032	0.31412374914338	0.172209102161931	0.355502422052495	0.55644716931806	0.245169545737291	-0.482808326064354	-0.532887273214342	0.161106442399208	0.58489916897115	-0.218254887536193	-0.211212278650826	0.228686677925344	-0.584572526324841	0.0225389442942877	-0.317271441196292	-0.255924766935045	0.601801221213678	0.578954982077632	0.19090171713155	-0.173835304068848	-0.309640586688521	-0.376267026473494	0.0634622483530135	0.508299165568142	-0.564572964036962	-0.316604872200555	-0.44269581437065	-0.0382250440535705	-0.106758667421435	1
8-Hydroxyquinoline	0.519719921204273	0.42785349967664	0.463462523580789	0.46846962626554	-0.432355109698634	0.523015987760482	0.394983806501301	0.40330401069012	0.427305997431496	0.449361027385929	0.341887821808279	-0.377082071046362	0.149707362854768	-0.0534340022961287	-0.0862754886313242	0.320281087361847	-0.304915421616532	-0.119206126215324	0.699677195966748	0.106626330060092	0.357459712199157	0.366754110497302	0.576446196217265	0.474698507100006	-0.415151907129055	-0.355262802094049	0.681254476343642	0.541350737609664	-0.273676412647485	-0.206898974696973	0.470271596438801	-0.258347786484	0.721382049438518	-0.142336022164752	-0.445265100302093	0.509860562738904	0.499736440329797	0.532586881847999	0.0851858445057781	-0.354510765331457	-0.396056521267246	0.252795083752337	-0.0664956678283183	-0.0634265573217443	0.061343481283524	-0.396306174732043	0.418281896740564	-0.181178772611454	0.162339355995742
6-Methylquinoline	0.508446002356999	0.487474403392112	0.489252597952983	0.472705183730171	-0.511967100883958	0.340646819604362	0.536399733734497	0.497484526760172	0.354443451918221	0.502560946537037	0.465529166152739	-0.333450614115825	0.426821592381252	-0.426077077846889	-0.433404732201072	0.556448201712726	-0.499284022115998	-0.396252059264851	0.273068989260322	0.363099079337036	0.323008994805017	0.291015549949917	0.307718098600345	0.438344708045486	-0.521404143450173	-0.509290572433052	0.48832476737448	0.255304546077421	-0.44513198771878	-0.578820202862135	0.413768252906073	-0.510570888500837	0.249840231411059	-0.472048570566767	-0.0311681225477258	0.242197575063351	0.194728448423364	0.743859526457063	-0.248091621418577	-0.692819028065787	-0.425265505306843	0.881472503619463	0.390497458073289	-0.422018968240514	-0.380429172295732	-0.422232863380649	-0.0341681686982894	-0.537205369520782	0.0294779858635067
2-Amino-1,3-octadecanediol	0.529952423284324	0.566133386555518	0.592451463590735	0.508455256697724	-0.43047251598846	0.582775456788558	0.52061966647496	0.587769916513083	0.587458877922471	0.498568073545078	0.634439627572118	-0.4184938433507	0.450105472587525	-0.333608291160903	-0.182525360391097	0.0617572788324908	-0.353008839553316	-0.319386288040598	0.377929375339854	0.419440920984089	0.615020769046864	0.21424916207131	0.0976875030516135	0.159551820834373	-0.252813265809963	-0.312757212775945	0.238825422415284	0.073223482884546	-0.481231281265731	-0.386902141541461	0.104935992311015	-0.222365877245759	0.57920931679887	-0.32204350346673	-0.621715258307892	0.0633113498090694	0.0451569153804651	0.0846798318865319	-0.206390357093351	-0.260459748706772	-0.0223352584040396	0.0067458237715608	-0.145275445988844	-0.0106042742330958	-0.249283762184652	0.0101662705718241	0.689831413742535	-0.375297235207035	0.0699153043060306
3,3-dimethyl-5-oxo-5-[(3-phenyl-1H-pyrazol-5-yl)amino]pentanoic acid	0.524798546005994	0.505607971816549	0.469335064971906	0.518614625302778	-0.276478191953821	0.367296367823318	0.526108309142912	0.494857794634464	0.37815276101712	0.525623585204556	0.439336587533923	-0.387371696220781	0.418267272514085	-0.241935285514573	-0.516427661693725	0.65231320761283	-0.567607413949543	-0.574040791814139	0.512029275274438	0.330983130124686	0.278664040230658	0.277163569595147	0.397425648891248	0.288257533837294	-0.281658775321763	-0.673920074435773	0.382335330185413	0.386284008504253	-0.482606311507358	-0.513709530241378	0.246132624281895	-0.477975134483299	0.208913427955338	-0.0845045666006944	-0.241592879530118	0.351434336408286	0.37353131573019	0.761328024931503	-0.254717848168272	-0.525666876058975	-0.487217454156709	0.583332505339315	0.539647663847642	-0.663007338601363	-0.382670408343626	-0.629540719884624	-0.146064023350811	-0.194946303889553	0.1642889835818
4,7,8-trimethoxyfuro[2,3-b]quinoline	-0.419599608153111	-0.399022447898743	-0.434414646157588	-0.416718727082424	0.754227251099989	-0.376628846430202	-0.412455372749718	-0.403362345886815	-0.453853155467764	-0.386757905708516	-0.368786761283514	0.375470534585075	-0.453793701069793	0.561312750510694	0.426080918759933	-0.271832411435042	0.446376530777625	0.172170313388618	-0.212566237966955	-0.28696621359681	-0.226868097865323	-0.211563625922865	-0.255172075912358	-0.126314144784112	0.693140891624747	0.123923822857211	-0.297749816452421	-0.210742269824793	0.457370492884276	0.281180669717412	-0.123356930363429	0.271917214942883	-0.362722484571413	0.846349284345382	0.119873092462174	-0.211926748315574	-0.173250767081158	-0.261774439110129	0.376994545852336	0.414081321161757	0.00225011842398527	-0.503544236555099	-0.388282272730012	0.0539586517096864	0.0735023074001581	-0.0904281708096163	-0.205600386951357	0.724206546935447	-0.141263605461362
L-Glutamic acid monosodium salt	0.696435036548466	0.662575507034903	0.689107140497065	0.686828818512352	-0.405829759974172	0.709565608742258	0.680715773437071	0.684833156558778	0.612636303569759	0.689978128587014	0.759453289237133	-0.324620749448976	0.629449062093961	-0.378127391909515	-0.31211084261554	0.297613844251164	-0.610809681255072	-0.429252567510741	0.333975126950788	0.718745709334706	0.898031930312331	0.45454703300457	0.15443471850704	0.198825342626883	-0.434845740995299	-0.760539089655135	0.252385647533604	0.113884182046412	-0.563464993770126	-0.568774559579914	0.134239001926101	-0.606801912067615	0.671957911917123	-0.306982756413241	-0.475322805905859	0.115124783506577	0.082955418172328	0.450175783260235	-0.0804944816686138	-0.653548233155256	-0.349836083195085	0.155143597709154	0.117918496570774	-0.556352481884588	-0.523740841106216	-0.366915109229667	-0.0333761859157249	-0.460508757043557	0.22173652980948
D-(+)-Maltose	0.606137828922957	0.660415334907545	0.666255287056262	0.679589202787517	-0.544504416089696	0.708793136747561	0.65327052798384	0.667603296885769	0.681886711144334	0.58082651171708	0.648673060331074	-0.388301548732707	0.801287342669632	-0.553990308324624	-0.314072171927801	0.138185138869094	-0.631315774603304	-0.530404200206485	0.320756680615107	0.66780146007323	0.558161021821845	0.503182605692352	0.0255218605987155	0.0743836907178323	-0.382016101058654	-0.628239302074048	0.111891136025617	0.00129600467518386	-0.593762076110436	-0.554528164738968	0.00940986927785395	-0.627759264513197	0.391387805983356	-0.51110898048337	-0.596167725765845	-0.0242520854830183	-0.0132971835045684	0.0638101791035503	-0.197627584973421	-0.33581528566859	-0.00937346654800778	0.0536796264984192	0.444211188378875	-0.595144670034296	-0.584129783501412	7.23827579354444e-05	0.0478227707843322	-0.395736989818464	0.378429022303265
5-(2,5-dihydroxyhexyl)oxolan-2-one	0.750241715455138	0.746976273516963	0.725068330436466	0.79323654788816	-0.404817974202037	0.786032155599254	0.755888272941386	0.720714729254986	0.676397416890851	0.757912578069717	0.70519412604034	-0.423790571807895	0.706310127546061	-0.123382448769191	-0.233008155641608	0.43361969729525	-0.488904311690283	-0.377391768610782	0.707971725487672	0.441636630018945	0.551994733441701	0.671440739971815	0.336162317096796	0.299084930892444	-0.362873353379701	-0.710381314105498	0.483710858395876	0.309138589007203	-0.566213185390454	-0.473106452295204	0.252342287023513	-0.560308796138907	0.702078627978274	-0.114690035546735	-0.506280703069027	0.28066778311968	0.298907285610289	0.594659973525724	0.0805137434177391	-0.463108854938293	-0.414216711607809	0.208418254300348	0.273759554584676	-0.534939887066112	-0.258187212487739	-0.452008008098997	-0.15425056620777	-0.210452871997927	0.244196505498945
XLR11 N-(2-fluoropentyl) isomer	-0.527969352643833	-0.472377577206346	-0.463534169858857	-0.535276147573744	0.302840324813276	-0.416094198498345	-0.514134168864904	-0.46716838835252	-0.459649788706832	-0.520676133471475	-0.453021790712924	0.267064981736549	-0.5116379420466	0.46721234234287	0.496923491145731	-0.590994859092307	0.631377588876901	0.64192631585562	-0.305325951274333	-0.58461015631883	-0.470269331695691	-0.309715221705312	-0.237495949276265	-0.157746436820096	0.292308369047661	0.765064326822647	-0.0787968185393446	-0.264975264597089	0.441216561134378	0.62798214620937	-0.116746568691622	0.705221689272696	-0.0575384164143926	0.256404516468275	0.208691701140584	-0.290751772667725	-0.284782915172029	-0.458559988041894	0.255456094704932	0.588294462341681	0.460440684056859	-0.343120776663459	-0.68479560139159	0.835889844234961	0.657155117627312	0.556946136411979	0.408619108050779	0.227096504401247	-0.41300034224449
16(R)-HETE	0.610301281048591	0.459452099646246	0.444556729540026	0.540154344565892	-0.443271716002801	0.425097762574231	0.458284439495383	0.427140682864292	0.441013902986627	0.617713172175202	0.445563273202875	-0.393000162359015	0.353674049105631	-0.359057582779436	-0.487636529862274	0.731481059254736	-0.661550048768509	-0.484124267853592	0.660439000837908	0.286020270546784	0.490853104981643	0.0483669749459039	0.720495188026619	0.0320110282517986	-0.402713685868927	-0.564695930641744	0.232936572405982	0.715086893229706	-0.489836371601274	-0.376512212440731	0.0239536535304876	-0.448859596002027	0.513256770489573	-0.297117727153861	-0.303909980587547	0.711932976847909	0.728250908219232	0.765816351117417	-0.215855966802906	-0.509687705616311	-0.365437829879373	0.282248993232841	0.307223780069306	-0.518214308230938	-0.27142101356753	-0.485102114556732	-0.0940575253301333	-0.404490766092456	0.311039650396774
Stearoyl ethanolamide	0.663031630770051	0.571743809565902	0.593310607309244	0.58605197153975	-0.185509001907262	0.570552853099457	0.586215539180875	0.573591135820349	0.530076499890246	0.632047145780056	0.685204357910354	-0.404338285933587	0.426680134401112	-0.0110793500133139	-0.320305249328102	0.40532406625589	-0.39845593092632	-0.263834952888997	0.42340036337415	0.567053650666732	0.865426506740915	0.329177960886016	0.29796245573314	0.325253618973844	-0.152414413581596	-0.656728731593122	0.382385338835949	0.307641850050307	-0.574048631826492	-0.382162174077395	0.266520811828618	-0.366774524790588	0.670850718015064	0.114116907825691	-0.616542664069169	0.329020044060368	0.306877185185313	0.487907075577359	-0.11389764274213	-0.335963826150981	-0.316839384399975	0.0247048006740956	-0.0285843249765722	-0.310826963464236	-0.207729825057691	-0.467747786639722	0.0500336538811474	-0.0875642573384014	0.220252655850302
Isoquinoline	0.52526556313594	0.353620635862831	0.351730095474551	0.424078361198473	-0.449472842276039	0.308282052321731	0.348859374109433	0.275878210226707	0.372179580777338	0.508492256073962	0.197948998340479	-0.448766362899381	0.180564608562697	-0.342956065293064	-0.481311929670687	0.818984479504724	-0.488886168011421	-0.332088363569461	0.597243479775548	-0.0673455054782624	0.155647435257727	0.129203971019811	0.959254240245718	0.275526227556373	-0.345701653549365	-0.33005727555406	0.343091713064626	0.986285334351019	-0.373431966851502	-0.219076732157762	0.311589565445839	-0.357413058564381	0.16820715024585	-0.285255605120774	-0.158978636791721	0.986942360413562	0.992394850558775	0.666122069302781	-0.35268071618833	-0.262844412913968	-0.261915237593022	0.20029533071189	0.282902184480239	-0.336602829211713	-0.124809579607705	-0.382256247271979	0.0231001195794938	-0.239187976311167	0.545037855849789
Corey Lactone Diol	-0.564973793225542	-0.513549439039652	-0.511395984184925	-0.506860032349554	0.324479278092813	-0.422998009666694	-0.504131181236476	-0.482772806664567	-0.40762722668107	-0.501741845561809	-0.502785384472729	0.430318391661476	-0.396774089792831	0.312500220762814	0.4328281946891	-0.541715429588402	0.789578458686804	0.477257183944684	-0.329863315203801	-0.506252217913704	-0.464346439408147	-0.267475791250978	-0.412625629938377	-0.101420704007551	0.479230180600012	0.796846498775992	-0.183697559921753	-0.399699479863451	0.397889183351839	0.321740216524434	-0.0326852962624082	0.573156759396238	-0.322415965315793	0.144439203092422	0.355804588064864	-0.368120622137537	-0.374122046866201	-0.506144569151413	0.177253165336346	0.514752539462304	0.458842612513649	-0.207429700444812	-0.45126324328521	0.763221236806121	0.394855884175822	0.655003360828538	0.0315860183198177	0.224537565887797	-0.653419184537469
diethyl 2-(3-chloroanilino)malonate	0.414747137670414	0.386342977454157	0.349757294316596	0.496227750141323	-0.372854860544278	0.392947171061724	0.390173092929795	0.38531906158582	0.510062404021905	0.519918332625967	0.23175118989097	-0.271056982586412	0.339176056539229	-0.291600735591632	-0.321425350089938	0.483080418752436	-0.349903133471067	-0.379990386077657	0.777524432281398	-0.125826330093164	0.0798017824948243	0.165771730139235	0.56692935650278	0.0823865871476377	-0.258124082849226	-0.27763054107538	0.297780508826704	0.625944016889337	-0.309084159757768	-0.233574990174787	0.120312497913552	-0.321356414462786	0.183717201902251	-0.235978014043415	-0.236942186917695	0.601431919755014	0.665782423274896	0.460456031835906	-0.204438897624789	-0.144889267506757	-0.17454208113081	0.0951192132444902	0.481690918382637	-0.400123211330965	-0.101440881993608	-0.259066259464214	-0.0366099082876482	-0.0704974394111345	0.19710968118027
N-[3-(1H-imidazol-1-yl)propyl]-5-methoxy-1H-indole-2-carboxamide	0.3203535283895	0.258333344211493	0.336846170612313	0.263798831088336	-0.461193981201022	0.283176996345884	0.258377133152268	0.235570500748269	0.316051484917514	0.167430228718815	0.0723441881503902	-0.464021220929273	0.0822282342105858	-0.224228100518996	-0.326788194773602	0.316214557881257	-0.202348614240492	-0.0711220399562864	0.28102052896564	0.0801348310706984	0.0178653386279606	0.452758825628232	0.400933513052004	0.782715461489099	-0.349478035850141	-0.158916255513455	0.731453913373949	0.389315582843084	-0.289679125882959	-0.259286388810978	0.782480008904049	-0.158454591239844	0.12846678891943	-0.354431714830012	-0.243502926183724	0.385379438267754	0.335492305880503	0.267931118270325	-0.307477868647765	-0.232622687368237	-0.168226453592076	0.501193948424126	0.30307412100388	0.0764540353301636	0.034267106505885	-0.206748745596524	0.463716423201272	-0.157804651639712	0.240353053235665
4-(1H-pyrazol-1-yl)-N,N-bis(2-pyridinylmethyl)benzenesulfonamide	0.494745152275418	0.516574619560799	0.49169607110546	0.516793298126887	-0.465642381897637	0.407746704934155	0.532806105731019	0.508583340053819	0.406378403472009	0.449453866931299	0.486807520614723	-0.450547034815178	0.622809257926897	-0.482604230996046	-0.447002397723044	0.401019477800916	-0.728196360030836	-0.534274173699869	0.265817549544291	0.596889330320181	0.303100341136828	0.303175052527652	0.128824040096779	0.0899349575656857	-0.38506335506373	-0.679876157714636	0.172256100665584	0.0841883161548684	-0.556740008288522	-0.569491243355822	0.0273553088118767	-0.58005877129874	0.213879000784724	-0.41223180394508	-0.412399415536213	0.0401147915640888	0.0597582755117909	0.402376185697725	-0.233582546019037	-0.442258525017704	-0.198041524484184	0.487317707407098	0.6492257479439	-0.726364396662318	-0.560075935769889	-0.204806196587344	-0.181562868037055	-0.369418613455179	0.303029119473904
Indole	0.451490214915951	0.415579419248252	0.421319507916395	0.405857681323032	-0.484055562537219	0.266821434193154	0.466128111838772	0.430021846202348	0.291738100739525	0.444368676182966	0.399389686175583	-0.284555931201976	0.350198337865505	-0.407403142404095	-0.430015756987175	0.541116904506257	-0.456763519613908	-0.371428383904558	0.234595891890612	0.328118953107639	0.296375800559669	0.212783233306315	0.315420018492293	0.437160301812703	-0.495545660117583	-0.454802333251733	0.480380320752342	0.266977297789482	-0.407346364570699	-0.539041285157522	0.419466917198195	-0.469922924810007	0.209811504456738	-0.458482559300671	0.00225035534397651	0.25766520038746	0.207813314959087	0.734241934458679	-0.264553358308821	-0.655327648753329	-0.397568522250037	0.8983423189705	0.371854074843917	-0.377693979276426	-0.349361623401799	-0.405866038760724	-0.0283369510861189	-0.516796578672177	-0.00563877866273616
LPE 22:5	-0.56968826969401	-0.563464370706068	-0.567315112934119	-0.619195981280947	0.323877861848762	-0.561452756752515	-0.601157127324748	-0.595111922500833	-0.549820483750872	-0.581508292006122	-0.530562243362181	0.382060379546196	-0.542166538589135	0.378677904993258	0.247571285034359	-0.305684779438143	0.640852759817937	0.434700286668982	-0.393432043895084	-0.55202559103046	-0.593103326145924	-0.464106076258152	-0.18769034964935	-0.358358886166352	0.278069868140705	0.859109334230975	-0.359513864105459	-0.204969020811369	0.453226586974209	0.594500072130344	-0.320283914079756	0.739697691791675	-0.27510665511839	0.128435154359815	0.626931089789967	-0.167755392674491	-0.185243943493664	-0.359172056621359	0.0696971359278432	0.350932266893607	0.316105548076489	-0.125872981183375	-0.462021949098056	0.846496514647664	0.648110595552249	0.342941063604235	0.175549863307048	-0.00400629427822461	-0.416385722261104
5-(3-phenylprop-2-enylidene)-2-thioxohexahydropyrimidine-4,6-dione	0.402052996579285	0.371255094700277	0.334424908707265	0.456150414471025	-0.357582739791354	0.398248220389164	0.352688646753872	0.360882131764536	0.35818867710098	0.483661266793945	0.211598176382456	-0.246882170747418	0.302070762490684	-0.309977831082588	-0.367064137290314	0.458358717290127	-0.438590104097301	-0.462280325440921	0.71171390248444	-0.117766610745296	0.096551008450194	0.168047022060072	0.634098624430983	0.0697828859742934	-0.288645636994786	-0.324218628344519	0.304461530772659	0.608928542924061	-0.337393111116575	-0.262492446947911	0.0906841224538597	-0.282943875680984	0.311829590257344	-0.248337910237371	-0.156073976735792	0.533179653047971	0.598962382494952	0.657380114749986	-0.19875553700471	-0.307159741476322	-0.172725066739882	0.208955065663331	0.258019720134481	-0.438793355806745	-0.195452508731198	-0.248704083391637	0.0284385807275148	-0.306482381402048	0.0226304021270383
N,5-Bis(3-nitrophenyl)oxazol-2-amine	0.179899453670594	0.166426618105263	0.235004247583999	0.161849534971375	-0.20033333392195	0.199264651977741	0.183638916167031	0.194400873571756	0.196391620505981	0.107353624826016	0.0564681301490806	-0.306544603265395	-0.0355118468098379	0.132057821905795	-0.0166111833753825	0.0218711793949375	0.0251375064383164	0.243815505375435	0.246571162492453	-0.0801029482053639	0.0724955036906757	0.394874856143508	0.211343464231189	0.788577385045942	-0.183540307666985	-0.0830604167791753	0.852427684716753	0.200587368455914	-0.140723464697842	-0.0359562024906109	0.794296025498641	0.0243673292491035	0.288985847445741	-0.00905419132406003	-0.311134011930976	0.165810497083709	0.134728047224239	0.251110778537983	-0.00745431384389764	-0.00155931898951057	-0.0601246785510991	0.32782020196757	-0.0168944239753871	0.217461854328165	0.270988304029732	-0.13899542546676	0.456921850149611	0.130139287271808	-0.0257396081879928
Phenylpropiolic acid	0.400992765509032	0.309448697079159	0.396971934390153	0.369995780421897	-0.496239865930182	0.330251056185646	0.368232387428005	0.338092085012166	0.367084617840729	0.31449113634425	0.182675580026455	-0.361717497921615	0.203465413670348	-0.360138621049648	-0.277020253557959	0.28615140929416	-0.404510100089279	-0.0645960885861025	0.183047945306576	0.293223368645807	0.336704282548869	0.476253126593665	0.382962641869951	0.872809965035354	-0.466576397526122	-0.470640613003669	0.813635973579779	0.386346082854396	-0.341965432836586	-0.374707669137382	0.883706339057996	-0.513324426663426	0.153119970418014	-0.411029731447184	-0.404411907965028	0.371711626237223	0.317488401239707	0.381654930443646	-0.219403749504116	-0.271030762135123	-0.159053417493605	0.522931265930394	0.424856635843365	-0.347187131848347	-0.264299119425066	-0.21128039252801	0.109508627277467	-0.0852046022127604	0.38943023235904
ACar 18:1	0.613095526245789	0.486282723229419	0.504702726739377	0.558507229086812	-0.282255290294109	0.480082272522526	0.533233111016242	0.519338677050463	0.463560160585793	0.626584569282921	0.584923997875166	-0.291699557575689	0.394192437401668	-0.066773853758202	-0.351916897636563	0.459767490383134	-0.384073643099908	-0.272500912511178	0.501457316099261	0.487737888563255	0.811947174646243	0.212614075360962	0.388536805281329	0.393850891574331	-0.216068706971594	-0.620767866232343	0.528883314040237	0.392159383338766	-0.566310459704878	-0.43668006336674	0.365730629802804	-0.424003922868143	0.680279263338124	-0.0176071612346318	-0.502792705256272	0.403979520700973	0.385340452773334	0.697664114453166	-0.107260371016571	-0.37164148531783	-0.285447674150856	0.328451335093307	0.0951784709328265	-0.342646902468235	-0.197483532166557	-0.446887548756609	-0.104333665174938	-0.164591298698844	-0.00559105438003159
DRH	-0.423432455085363	-0.415847011205295	-0.413349550620034	-0.424848973070151	0.19932864467454	-0.415695286517914	-0.405772953874906	-0.408261782233228	-0.444240066925795	-0.369537638421843	-0.400250196495507	0.487059035717963	-0.402078638614378	0.00374891191627309	0.116378651632089	-0.118787901521763	0.2624018354443	0.132553866052673	-0.435414949969287	-0.337445589175895	-0.3708253223862	-0.283906693796199	-0.147456875671239	-0.299940644710209	-0.0895926242500583	0.38262367208342	-0.381740830623568	-0.17506550708019	0.50887724829367	0.266570269369	-0.265000797222669	0.20699263974319	-0.376811614534427	-0.0796098315620062	0.893296404212279	-0.151568310414779	-0.190667231267745	-0.0626020985235256	0.0732815679903353	-0.227330213966522	-0.133138178675494	0.109073830925316	-0.149604803724776	0.181712479842661	0.128882468006153	-0.0867890775373648	-0.189827289702253	-0.232756006304411	-0.245365875675254
[truncated: 23 more columns]
