# Supplementary material for: Semen quality and seminal plasma metabolites in male rabbits (Oryctolagus cuniculus) under heat stress
Source: PeerJ. 2023 Apr 7;11:e15112. doi: 10.7717/peerj.15112 (PMC10103697; doi:10.7717/peerj.15112)
Supplement: Supplemental Information 2 [file peerj-11-15112-s002.zip › peerj-75361-Raw_data_result/Raw data/Result-X101SC21103966-Z01-J001-B1-42/4.MetDiffAnalysis/H.vs.NH/H.vs.NH_pos_zscore.xls]

ID	pos_D_1	pos_D_2	pos_D_3	pos_E_1	pos_E_2	pos_E_3	pos_F_1	pos_F_2	pos_F_3	pos_A_1	pos_A_2	pos_A_3	pos_B_1	pos_B_2	pos_B_3	pos_C_1	pos_C_2	pos_C_3
Tetradecanedioic acid	14.1126211571402	26.9661528663245	12.3107618794011	20.8014640655953	21.2770399392328	21.7170870063169	28.2841269910914	18.8491332355953	30.3344068197142	0.220925095208968	0.817944767474919	1.52929866533726	-0.312403632683045	-0.0411619514505255	-0.281500388448735	-1.69796083298362	0.84527763205713	-1.08041935451234
(��)11(12)-DiHET	25.8165814853291	40.9607682721051	12.3646375301295	22.3205360927351	24.9009248975807	16.5958073651366	43.6941947701564	22.166681268797	33.2076818739269	1.90272889514258	0.645086702818303	-0.732999202686582	-0.595657024640897	0.093126782367839	0.0568623763413846	-1.39593631468093	0.758540811232626	-0.731753025894322
Methyl dihydrojasmonate	16.1874649159695	22.2013268400546	8.45539342676514	16.6893685130227	14.3895742985905	10.0718820122388	26.5684366786874	12.6417208444808	21.6446629223111	1.80782712149514	1.43075002310841	-0.32425923884606	-0.5593234208027	-0.619196111273938	0.424756520453369	-1.03046036251648	-0.529681906145513	-0.600412625472231
12-oxo Phytodienoic Acid	36.5175736895657	72.8731732348077	26.4221422693731	52.7241286462067	58.7991202014067	30.7043472292446	90.7063352537966	58.3110301587865	72.9570813048061	0.952593495164032	1.27825815497761	-0.468653784543198	-0.855320430732651	-0.307512907514995	1.51568383252111	-1.14762985056542	-0.890247742850649	-0.077170766455841
Limonin	-2.26691037791157	-2.24085106636689	-2.24993475211497	-2.29556984347541	-2.25946446287479	-2.26985458798884	-2.30408162198695	-2.31481188958813	-2.30444219918711	0.829761801441943	-0.406675897575148	0.0222348329150334	-0.862118372834189	0.117962649197707	-0.344715994528039	-0.929077200014002	2.23024261127851	-0.657614429881818
(11E,15Z)-9,10,13-trihydroxyoctadeca-11,15-dienoic acid	49.1877038950736	52.8057562353891	19.274939215112	54.8021121766232	67.9149383952827	26.4434915381308	119.05408763949	44.8673773171529	79.0783776901224	1.94383011755487	0.330022552488924	-0.504975124947636	-0.620728986124777	0.816305324314763	-0.304296789513295	-0.72823125750871	0.469128166396649	-1.40105400266079
17(S)-HETE	20.5068362071735	43.5369473836878	11.9491320147022	25.744456250293	21.5579195318516	13.8677915609018	41.4955883107399	23.2060469162745	34.7112667883181	1.44027561433301	1.70811202316291	-0.340281078422647	-0.265912075157436	-0.31416358263731	-0.421316484710923	-1.53220971744724	-0.42001519801535	0.145510498894985
Sedanolide	20.695458185867	33.2553490731155	8.45504090705599	18.5523319425963	17.771177973786	5.14900257172546	31.8895669708287	17.979530029234	28.2914176586825	1.69969919733443	1.3397961216383	-0.738510550421365	-0.906234895992283	-0.329593630482595	0.742299202530111	-0.873154278501134	-0.680237038906268	-0.254064127199202
2,4-dihydroxyheptadec-16-en-1-yl acetate	18.4936734508088	21.1425988524917	8.11315922345314	17.9704759904665	13.8401072644674	7.87241969746695	31.9321830147228	26.1085266936907	25.5555099648208	0.808999619096569	0.802848327624749	-0.267158077488769	-0.444883747633379	-0.489250586778934	-0.00372103144258366	-0.423756685243994	-1.7254025572106	1.74232473907694
N,N-Dimethylaniline	30.6159880647994	93.0184365412647	4.84890213759454	49.9393966859862	60.009151614613	39.4147650869906	73.8725756591149	64.7040659977179	84.3110890096442	0.780591571952509	0.0705306501240337	-0.580280469720205	-0.325094258091134	-0.732819961906015	2.3124428214155	-0.240542693714071	-0.346084806312054	-0.938742853748563
Caprolactam	8.83200621388192	17.5835545972439	4.35739569818997	3.94578128739813	5.64550410034597	5.00197951087064	13.0996379148242	6.5366856239226	18.1961057662187	-0.0947398085796582	-0.404156932490608	2.59447395305665	-0.500092737415523	-0.111464275013427	-0.328688079729002	-0.606697859417626	0.047592404178524	-0.596226664589325
1-(1-adamantyl)-2-[(2-chloro-4-fluorophenyl)thio]ethan-1-one	-2.1024259457433	-2.13703557957722	-1.64355201351194	-2.27332754302276	-1.43541300602029	-2.35599622830763	-1.92560142438955	-1.44193274496024	-1.28907879813557	-0.425007645377136	-1.14164479878075	-0.130870855003549	-0.965859895562364	0.443154406701057	0.878702907222264	2.07797835885671	-0.303715298836064	-0.432737179220168
N-Acetyl-L-leucine	1.30590830590751	4.88595346666325	1.96829242810313	1.59569460506975	2.32535111347361	1.08665176386045	5.63475531023999	2.46510045533229	3.79221537016409	-0.264835202355491	-0.00754085788786692	-0.494163020853524	-0.285025169110546	-0.302455732563672	-0.497388698121899	-0.117201777600854	-0.645732224364423	2.61434268285828
L-Ergothioneine	-1.10597903401518	-1.28235441372082	-1.07122818303314	-1.11925070161246	-1.21668787197292	-1.04155010624359	-1.0736845530791	-1.19684785738323	-1.28949617867312	-0.476214946758801	-0.658174020231937	2.06609593269356	-0.695070495237709	0.106501087841939	-0.174763596860772	-0.70230196951664	1.24433253108759	-0.71040452301723
2-Phenylethylamine	-0.780128333933687	-1.22154152390586	-1.69414236002831	-1.50885341202504	-1.61803129458966	-1.53141490403972	-1.04260818001707	-1.15446607284745	-1.17205207249497	-0.833217695146493	-0.733721360966635	1.02575589533097	-0.337880142160644	2.23058007171586	-0.260256861024894	-0.0557061060562411	-0.61409146694478	-0.421462334747136
2-Aminobenzenesulfonic acid	0.290455989330235	5.00713894150256	2.67720277657969	3.6613081449864	4.11793665154289	7.5514834603219	1.49806116069519	4.55589138260909	2.61413007405094	1.17848416174773	1.32874013644457	-0.67375656544477	-0.464749250707444	-0.82133137284891	-1.25020066088556	0.0233817994388368	1.26349549723929	-0.584063744983735
Tetranor-12(S)-HETE	-1.07294651078217	-2.59313562358389	-2.27675660402183	-1.66145762071388	-2.62493080904934	-2.13908270720009	-1.69655593380394	-1.52529498285597	-2.40168229803703	-1.34693613463655	-1.43478843445966	1.10975820780767	0.263743722183352	-0.210869499134619	-0.572202761614644	1.01119184704426	1.19639658556864	-0.0162935327584509
D-(+)-Proline	-1.51792038724974	-1.73484127699033	-2.10042753247	-0.456347569118908	-2.57332352527111	-1.24053311881596	-2.04169838149905	-1.45417255878459	-1.71431380317105	-0.437847402928296	-0.0210193616106831	2.2372848626375	0.525869885815771	0.190254773770217	-0.0520104331237109	-1.29264425288853	-0.853253869908474	-0.29663420176379
11-Oxoetiocholanolone	2.53291482921778	2.58362105693911	0.605158506051146	2.10050031717875	4.94988906082961	1.58776729023265	3.37064656636898	5.11252686112911	2.04294593851693	-0.291662827229956	-0.846819686120462	1.70015450867309	-0.483529205228396	1.20531644466496	-1.07556773874997	-0.304005954993577	0.874746730162403	-0.778632271178088
Tetramethylpyrazine	7.70301405027267	22.7176267802112	60.1488349133772	10.9200174391817	2.18114717782764	15.6668484128009	30.9713044720267	0.927582587959528	67.3586870219013	0.792320701040063	1.63726769905047	-0.992369562358142	-0.487734999782619	0.753522543744365	0.633149383634032	-0.306753635123022	-1.43116892005216	-0.598233210152978
Oleoyl ethanolamide	1.24168539858704	6.6263676886063	2.35443341438695	5.30202958269466	2.79931269955932	1.45294552316157	4.33236742912021	2.41548227421206	20.0340263137866	0.602726304382275	0.226049752676977	1.10215311949142	-0.847840827384989	-0.532088523124259	1.12374354994723	-1.62407249366152	0.831178991762237	-0.881849874089367
Eicosapentaenoic acid	2.237949771963	2.92989089178288	2.27447568712748	10.9248027019163	4.68720019844032	1.18758080018416	16.9091006713497	0.853980522416973	2.13784951385874	1.43835764919326	1.322730532754	-0.368560396797095	-0.664025423731683	-0.0986972773034049	-0.311393725147293	-1.05048735510006	0.951998899185672	-1.2199229030534
3-(5-phenyl-1,3-oxazol-2-yl)-4-(trifluoromethyl)pyridine	1.47890115681519	3.6606975804932	-0.233139316143016	10.0288030617416	13.3926668737484	14.9108501825604	1.38891364349407	8.48427320504553	2.43718047934354	0.0650133676836523	0.873190655206282	-0.717709695248274	-0.735312069510336	-0.412000919827546	2.24342968797064	-0.780973087616298	0.0649165175138845	-0.600554456172006
Cytosine	2.93420106416714	1.9426075078028	3.41337789341797	15.4077782262211	1.78454334202875	0.624527585773346	3.85785220901548	0.957981334123545	2.12462165454853	-0.732777632906005	-0.136523415388219	-0.11730854484827	-0.853787498246741	1.47484718395811	-0.627974984362455	-0.518560938669347	1.92224398868221	-0.410158158219284
Tramadol N-Oxide	-1.06231387723613	-1.25956981184953	-0.919992076754931	-1.0844901436273	-1.1732099823261	-0.95141231199526	-1.21091743799855	-0.940989554207961	-1.13566033830827	-0.379440976468007	-0.51871377761025	-0.36426600986778	-0.138532524343942	0.31619748358895	-1.1816462343388	-0.865781026719362	1.94288639706406	1.18929666869513
Betaine	-0.268961436327305	-2.98934122292864	-2.67729154672937	-2.56838868892239	-2.27413753927935	-1.18160697570198	-2.66701446845577	-1.32376047924593	-3.64234465932457	-0.64943353481721	-1.3312381994014	0.757768889633922	1.18025875124536	-1.20872238151206	-0.427463370390645	1.08309078216223	-0.351954923094866	0.947693986174672
Creatinine	1.98740043716698	2.12350537571891	1.34651617832967	7.08835110607273	2.40375239793309	-0.423271470386482	1.81053631125708	1.65503987534649	1.28342766580278	-0.270780548770204	-0.505711396732845	2.44154261389074	-0.500904478707619	0.497861147164087	0.0613946099299828	-0.836312249718535	-0.204399515033616	-0.682690182021987
2-(acetylamino)-3-(1H-indol-3-yl)propanoic acid	0.809338023961032	2.59194676978422	-0.388048792116224	8.14010547285886	9.41979199022068	11.740501213378	0.672912280512716	8.80527127438759	2.05992086717931	-0.274487238111135	0.574533571370186	-0.664930719548871	-0.883851501676289	-0.0673881713914445	2.17160522183023	-0.726627160849476	0.682079020527947	-0.810933022151147
Hypoxanthine	-1.31813450517009	-2.91434917999567	-2.17828174026145	-2.45424813338719	-2.25402312495355	-1.76683593397149	-2.64933015974956	-1.56979045600094	-3.19227079103331	-0.351541682823091	0.333439966557776	0.284638241815348	-0.851757716586304	1.67726834704012	0.373150911730694	0.896631886815029	-0.726389797000704	-1.63544015754887
DLK	-1.343246320421	-2.82229285757663	-2.48182333520625	-2.28600331250435	-1.71254508899205	-1.01968075859571	-2.27327274002423	-1.30229897101509	-3.00060707781194	0.191369819021094	-0.599340575108272	1.87510948703587	-0.823057556615835	-0.53208155991916	1.50129216050984	-0.517078961278147	-0.495626499660989	-0.600586313984402
